# Supplementary material for: Nrf1 promotes heart regeneration and repair by regulating proteostasis and redox balance
Source: Nat Commun. 2021 Sep 6;12:5270. doi: 10.1038/s41467-021-25653-w (PMC8421386; doi:10.1038/s41467-021-25653-w)
Supplement: Supplementary file 4 — Supplementary Data 1 [file 41467_2021_25653_MOESM4_ESM.xlsx]

## Sheet: DEG CM4-KO-MI vs CM4-WT-MI
Notes: CM4 cells from Control MI hearts and Nrf1 cKO MI hearts were used for DEG analysis
P-vals were calculated using the Wilcoxon rank sum test
This table include 298 up-regulated and 102 down-regulated genes with p-vals <0.05 in Nrf1KO hearts
Genes	log2FC (KO vs WT)	p_val
Myl7	1.4651	9.21958e-05
Myl4	1.20389	7.62459e-05
Myl9	0.676695	8.97821e-07
Fmc1	0.578493	3.61027e-07
Mrpl14	0.558927	5.2706e-07
Tnni1	0.551536	1.17367e-10
Eln	0.518155	0.000608626
Uba52	0.503052	6.22257e-07
Sh3bgr	0.499036	5.92514e-06
Trerf1	0.495908	0.0162679
Ndufa12	0.495802	1.93473e-06
Fuca2	0.493689	8.60175e-06
Mrpl23	0.49192	4.83539e-06
Acta2	0.484266	9.04448e-06
Ndufb9	0.464837	2.59034e-07
Atp5o	0.4539	6.59825e-08
Gpc6	0.444598	0.0111592
Vdac2	0.443528	2.82636e-06
Chchd1	0.430036	0.00014326
Naxe	0.428621	5.72063e-06
Ndufa7	0.428446	0.000195736
Chchd10	0.423159	1.04326e-06
Uqcr10	0.421987	5.00098e-07
Rpl29	0.41869	9.28048e-06
Romo1	0.414324	1.68653e-06
Pstk	0.412237	7.96005e-06
Fabp3	0.41147	6.728e-09
Eno3	0.405746	1.89284e-05
Pole4	0.405706	0.00154553
Cyc1	0.405166	8.61017e-05
Hspb6	0.40364	2.31349e-06
Tuba1a	0.402693	0.000170493
Rps19	0.402022	2.87334e-07
Atp5d	0.401048	2.82325e-06
Rhoc	0.400915	0.000348605
Cox6a2	0.399362	6.52468e-09
Atp5md	0.399261	1.12426e-05
Ddx3x	0.39887	4.16608e-05
Nppa	0.398752	0.000578813
Chpt1	0.39348	1.31045e-05
Ndufb2	0.39284	0.000231615
Atp5j	0.391196	1.5307e-07
Pgam2	0.390681	2.03436e-05
Ebf1	0.389776	0.0534841
Mrpl12	0.387749	3.99055e-06
Fxyd1	0.387107	7.14902e-05
Atp5g2	0.385949	0.000378192
Wdr89	0.3859	0.000562377
Slc25a4	0.384958	1.04789e-10
1700025G04Rik	0.384246	0.00249154
Mdh2	0.383916	2.70499e-05
Atp5g1	0.382242	3.80322e-08
Acta1	0.381176	0.000464844
Homer2	0.379686	0.000171322
Snrpd2	0.379638	7.41461e-05
Myh7	0.37398	0.000409915
Sec61g	0.373634	0.00143393
Ckm	0.373135	4.07704e-07
Ndufb4	0.372987	4.57824e-05
Rbpms2	0.371472	0.00214415
Acot1	0.367625	0.000237281
S100a1	0.367526	8.23353e-05
Ncbp2	0.366541	0.000203264
Dctn2	0.366489	1.37183e-06
Crip2	0.365552	3.18544e-05
Akap8l	0.363269	0.00104887
Dcakd	0.362288	0.000687042
Ndufa4	0.362161	1.88143e-09
Ndufa2	0.361805	7.64881e-05
Galnt18	0.361242	0.00288006
Ndufab1	0.360817	6.80428e-05
Dbi	0.360764	5.34104e-05
Oaz1	0.359372	0.00175564
Ubc	0.358326	1.78528e-05
Uqcrfs1	0.354442	0.000313988
Kcne1	0.354141	0.000920782
Ndufs6	0.353744	7.24529e-05
Slc25a3	0.352509	5.7728e-06
Mrpl42	0.351688	0.000246038
Hopx	0.351555	0.00247333
Sdhc	0.349148	0.000137261
Rpl10a	0.348879	0.000137157
Mrpl30	0.345398	8.52457e-05
Fundc2	0.344063	0.00111983
S100a13	0.342546	0.000231443
Uqcrh	0.342449	7.22126e-06
Ndufa1	0.342124	5.66737e-05
Anapc13	0.340513	2.35744e-05
Sdha	0.337971	4.9048e-05
Tagln	0.337788	0.0129858
Rpl11	0.336761	2.0626e-06
Eefsec	0.335799	0.0760314
Atp6v1f	0.335261	0.00282088
Flt1	0.334208	0.00447125
Fahd1	0.334139	0.000127411
Tomm5	0.333925	0.000122292
Cops3	0.333669	0.0103095
Cycs	0.331791	1.054e-05
Ndufa11	0.330327	0.00166638
Mcm2	0.329626	0.00219035
Tnni3	0.32958	1.00456e-07
Arhgap31	0.329315	0.0731457
H3f3a	0.329297	0.000303116
Ntn1	0.327508	0.00672816
Map1lc3a	0.326418	0.000183461
Atpif1	0.324956	0.00305777
Rad51b	0.32415	0.0324225
0610012G03Rik	0.324106	0.00603882
Smim27	0.323972	2.21045e-05
Cfap20	0.323971	0.0021056
Bud31	0.322017	9.11058e-05
Tmem208	0.321111	0.00445387
Eif5a	0.320768	0.0006574
Aamdc	0.320511	0.00120838
Cox4i1	0.318641	2.27633e-07
Mapkapk2	0.317419	0.00114707
Arid1b	0.316828	0.0185605
Mrpl37	0.316557	2.08998e-05
Cox5a	0.316171	8.045e-06
Mdp1	0.31612	0.00134071
Tprgl	0.3157	0.0357721
Prkar1a	0.315489	0.00277466
Rasl11b	0.315371	0.0133035
Selenop	0.314881	0.000137173
Yrdc	0.314322	0.000586331
Cst3	0.313918	0.000409067
Myl2	0.313609	7.31607e-08
Eif4ebp1	0.313424	0.00483396
Thsd4	0.31102	0.0161611
Tmem134	0.310295	0.000481527
Bola3	0.309209	0.000416214
Micos13	0.30904	0.000465767
Lap3	0.30865	0.00436755
Gpx3	0.308599	0.0163197
Commd1	0.308048	0.000529184
2310022A10Rik	0.307413	0.00912211
Irs1	0.307303	0.0769674
Arid4b	0.307068	0.011889
Tomm7	0.305337	0.000251467
Slc35f5	0.304921	0.00255062
0610010K14Rik	0.304598	0.00104252
Idh2	0.304151	0.000413214
Ramp1	0.302831	0.0085215
Nav3	0.302708	0.0289931
Rbx1	0.302453	0.00282536
Nme2	0.302059	0.000145898
Pcmt1	0.301171	0.00250958
Pnkd	0.300971	0.00062881
Nedd8	0.300615	0.00483811
Atp5f1	0.299518	0.000392701
Ier3	0.299178	0.00351509
Chchd7	0.298293	0.000263381
Hint3	0.297372	0.00537815
Sh3glb1	0.296451	0.00211978
Atp5g3	0.296392	7.74165e-06
Oip5os1	0.296241	0.0018589
Ttc28	0.296235	0.053922
Cox7b	0.295926	1.80244e-05
Pln	0.295896	4.22573e-05
Thbs2	0.295676	0.0176555
Zfyve21	0.295322	0.000336728
Mrps24	0.295037	0.00133085
Atp5j2	0.294978	2.33e-05
Hint2	0.294133	0.000766807
Ndufa9	0.294124	0.000524662
Phb2	0.293252	0.000103112
Timm8a1	0.292908	0.000910039
Suclg1	0.292526	0.000801502
Fbxl22	0.292198	0.000713578
Dynll1	0.29211	0.00137632
Etfb	0.292069	0.000256959
Eef2	0.291595	0.00114295
Nppb	0.291467	0.0699627
Ufc1	0.291371	0.00755639
Kansl1l	0.291282	0.0638567
Ptgds	0.290132	0.00427331
Gpc1	0.289658	0.000498695
Ranbp1	0.289287	0.00992313
Actc1	0.288722	6.44602e-09
Igf2	0.287585	0.0159336
Naa35	0.286485	0.0238749
Mdh1	0.286449	4.95378e-05
Dynlrb1	0.286424	0.000538936
Clpp	0.285565	0.000536781
Rpl13a	0.285512	0.000909759
Ppp5c	0.284116	0.000850256
Uba5	0.28405	0.000466092
Vdac1	0.283684	0.00557494
Atp5mpl	0.283362	0.000483498
Atp5c1	0.283345	0.000326639
Ndufb3	0.282845	0.000196955
St13	0.281745	0.0390123
Sfrp1	0.281397	0.00260517
Rps2	0.281064	8.31919e-05
Mcee	0.280572	0.00982141
Prpf19	0.280567	0.00276655
Lamtor2	0.280446	0.00286316
Emc2	0.280032	0.00245393
Gstm5	0.279811	0.00221289
Atox1	0.279587	0.00348901
Lsm5	0.279466	0.0317666
Ldhb	0.279286	0.00173809
Mrps21	0.278964	0.000226455
Ramac	0.278865	0.000409702
Iscu	0.278587	0.000968008
Smpx	0.278559	0.00113922
Sucla2	0.278065	0.000118268
Rpl22	0.277308	0.00120124
Mcrip2	0.27727	0.000380594
B230118H07Rik	0.27713	0.000676014
Dld	0.277082	0.00809884
Pdk1	0.276941	0.0367968
Mrps14	0.276898	0.00472019
Gucy1b1	0.276683	0.0018103
Gm11808	0.276413	0.00573079
Hibadh	0.276129	0.0151489
Mrps18a	0.275978	0.00565717
Bphl	0.275635	0.00206051
Cnbp	0.274982	0.00223324
Mfn1	0.274409	0.00203197
Slc25a5	0.273296	0.00133929
Pdlim1	0.272134	0.00801821
Atf1	0.271824	0.00987994
Ech1	0.271034	0.00202408
Tpm1	0.271018	4.19564e-08
Ppia	0.270438	0.000877717
Ube2m	0.270357	0.00464822
Ppif	0.269941	0.00141539
Uqcr11	0.26925	0.000110999
Nrtn	0.268684	0.00559256
Srgap2	0.268576	0.0144801
Mb	0.267623	0.00244604
Eloc	0.266477	0.00128298
Rpl23a	0.266329	0.00128171
Pclaf	0.266271	0.0023767
Paics	0.26623	0.00108021
Cisd1	0.265475	0.000998366
Syne2	0.265358	0.00292657
Mest	0.26529	0.0050545
Eif1	0.265273	0.000671434
Cnih4	0.265233	8.06012e-05
Ndufb5	0.264846	0.00113678
Pelp1	0.264729	0.000855472
Sod2	0.264598	0.00322904
Tmem70	0.26448	0.00816641
Arhgap6	0.264053	0.00734621
Ndufs4	0.264044	0.00538454
Serf2	0.264039	0.00646352
Rab1b	0.264026	0.00567931
Rpl18	0.263796	0.00119023
Polr2k	0.263586	0.000920639
Edf1	0.263336	0.00196104
Ears2	0.263224	0.0174485
Wasf2	0.263151	0.0283074
Grcc10	0.262956	0.001074
Cdk4	0.262638	0.00241257
Tubb5	0.262459	0.00371765
Get4	0.262345	0.00293924
Atp2a2	0.262072	0.000108916
Hmgb2	0.261649	0.00820757
Timm13	0.261402	0.00207375
Snrpn	0.261326	0.000177567
Plekhg1	0.261169	0.00616511
Cox5b	0.261103	8.12561e-05
Rbis	0.260976	0.000355536
Eci2	0.260914	0.00885468
Txnl4a	0.260802	0.00158876
Rpl28	0.260707	0.00403515
Maged1	0.260565	0.000196389
Pgd	0.260391	3.68119e-05
Arpp19	0.260309	0.00404012
Hmgcs2	0.260261	0.00097178
Adh5	0.260217	0.00323241
Snrpg	0.259983	0.0037824
Lrrc10	0.259878	0.0079864
Cyb5a	0.258302	0.0159008
Idh3a	0.257958	0.00177409
Sae1	0.257633	0.0022997
Rpl41	0.257504	2.81088e-05
Uqcrc1	0.256939	0.00785547
Sf3b5	0.256512	0.00142162
Mrpl55	0.256404	0.00706502
Ccdc77	0.256001	0.0333033
Ccdc167	0.254806	0.0561611
Uqcc2	0.254361	0.00539826
Lage3	0.253845	0.000848246
Cct6a	0.253582	0.0079013
Rap1gds1	0.252615	0.0239657
Htra1	0.252327	0.00017469
G0s2	0.252202	0.00410281
Zfp706	0.252191	0.00417298
Rps8	0.251996	0.000302564
Cox7a2l	0.251908	0.000831494
Mrps5	0.251842	0.0149541
Txn1	0.251261	0.0321905
Morc3	0.250821	0.0179214
Dpysl2	0.250759	0.0506883
Rps3a1	0.250666	0.000674565
Hmgxb3	-0.254409	0.0556244
Malat1	-0.255476	0.00924463
Mpzl1	-0.259463	0.0254412
Cherp	-0.262087	0.0470526
Gm49797	-0.27008	0.0471181
Sprr1a	-0.270717	0.0582696
Ro60	-0.270894	0.0835224
Ctla2a	-0.271724	0.0628765
Rprd1a	-0.277405	0.0486947
Xpo6	-0.280503	0.0200604
Ankrd23	-0.283449	0.0349162
Wnk1	-0.288385	0.0797793
Mbtd1	-0.288995	0.0733586
Katnbl1	-0.289333	0.0248913
Pgap2	-0.297624	0.085585
Ppp4r1	-0.297746	0.0560035
Epb41l3	-0.298073	0.0769516
Coq10b	-0.298444	0.0745405
Sqstm1	-0.299299	0.0793182
Map4k4	-0.299668	0.0706596
Gigyf2	-0.301019	0.058762
Timp1	-0.309858	0.0728898
Stfa1	-0.312774	0.026721
St5	-0.314033	0.0493805
Safb2	-0.318866	0.0326168
Lemd3	-0.319615	0.013723
Sp1	-0.321593	0.045838
Klc1	-0.321951	0.0757075
Insr	-0.323573	0.0215751
Dancr	-0.324144	0.0254194
Pias1	-0.324462	0.0753723
Cstdc4	-0.327764	0.0408336
Ttn	-0.327787	0.0724359
Gm42418	-0.329458	8.30915e-05
Copg2	-0.330574	0.00744868
Rtn3	-0.331484	0.0899093
Scamp2	-0.33396	0.078324
Ccl6	-0.334386	0.0131884
Ankrd17	-0.33458	0.059378
Phf21a	-0.340473	0.0497014
Ftl1	-0.341851	0.00937747
Ppp1r12b	-0.347132	0.0136485
Cd44	-0.351698	0.0401397
Psmd1	-0.353127	0.0175567
Vcp	-0.354532	0.0396752
Wdr7	-0.3549	0.0105424
Lyz2	-0.356679	0.0440441
Actn4	-0.356794	0.0825274
9530026P05Rik	-0.357285	0.0481373
Zeb2	-0.358715	0.0636136
Mitf	-0.359286	0.0367323
Lrrfip1	-0.359699	0.00329817
Atr	-0.360316	0.0326918
Hmox1	-0.360839	0.023475
Tango6	-0.361722	0.0601282
Dnajc1	-0.366935	0.0100547
Pecam1	-0.371	0.0996196
Myo18b	-0.373199	0.053033
Prdm2	-0.376449	0.0783241
mt-Nd5	-0.37789	0.0148838
Pvt1	-0.378377	0.0897547
Yars	-0.382344	0.0253048
Adnp	-0.389335	0.0185625
Rhot1	-0.39099	0.0552006
Npas2	-0.392119	0.0630973
Lrba	-0.394024	0.0632505
Ino80dos	-0.395947	0.00496256
Gm29237	-0.401913	0.0211886
Gm36037	-0.407344	0.00244626
Dnm2	-0.412723	0.00966228
Etv6	-0.413712	0.0107601
Snx9	-0.415256	0.0599449
Prr14l	-0.427263	0.00284553
Pakap	-0.429731	0.0219131
Ccdc141	-0.433131	0.0236896
Rbms1	-0.43446	0.019775
Zfp438	-0.436493	0.00326146
Pakap.1	-0.439185	0.0795892
Fam13b	-0.46049	0.00062403
S100a8	-0.464127	0.00241953
S100a9	-0.468185	2.62288e-05
Cdh2	-0.472816	0.0709055
Kcnq1ot1	-0.473339	0.0823733
Anxa2	-0.477613	0.00577167
S100a6	-0.480467	0.000139966
Cdk14	-0.480596	0.00477266
Stau2	-0.480665	0.0130146
Nav2	-0.485943	0.0495015
Vegfa	-0.489585	0.0123701
Pip5k1b	-0.498495	0.0494446
Sorbs1	-0.500926	0.0137859
Fhod3	-0.513079	0.00897429
Cacnb2	-0.516898	0.0106598
2020-03-03	-0.549523	0.0468562
Mpped2	-0.555504	0.0863931
Wnt5b	-0.595657	0.0335449
Mir99ahg	-0.610207	0.0131725
Sorbs2os	-0.711558	0.00330278
Hba-a1	-0.726305	2.22198e-08
Hba-a2	-0.739607	1.63652e-06
Hbb-bt	-0.763379	1.51162e-11
Hbb-bs	-0.779822	6.71989e-16

## Sheet: Nrf1KO upregulated GO terms
GroupID	Category	Term	Description	LogP	Log(q-value)	InTerm_InList	Genes	Symbols
1_Summary	KEGG Pathway	mmu05012	Parkinson's disease	-44.3026	-40.0395	43/144	11739,11740,11949,11950,11951,11957,12857,12858,12859,12862,13063,17991,17992,17993,20463,22273,22333,22334,28080,54405,66043,66046,66052,66108,66142,66152,66218,66414,66416,66445,66495,66576,66594,66694,66945,67942,68194,68198,69875,70316,105675,228033,407785,20656,69654,57423,66144,11938,13382,16832,17448,20916,56451,67834,68636,110826,228026,269951,16367,11983,12034,15937,30055,30058,54673,661…	Slc25a4,Slc25a5,Atp5c1,Atp5pb,Atp5g1,Atp5j,Cox4i1,Cox5a,Cox5b,Cox6a2,Cycs,Ndufa2,Ndufa4,Ndufs4,Cox7a2l,Uqcrc1,Vdac1,Vdac2,Atp5o,Ndufa1,Atp5d,Ndufb5,Sdhc,Ndufa9,Cox7b,Uqcr10,Ndufb9,Ndufa12,Ndufa7,Cyc1,Ndufb3,Uqcrh,Uqcr11,Uqcrfs1,Sdha,Atp5g2,Ndufb4,Ndufb2,Ndufa11,Ndufab1,Ppif,Atp5g3,Ndufs6,Sod2,Dctn2,Atp5j2,Atp6v1f,Atp2a2,Dld,Ldhb,Mdh2,Sucla2,Suclg1,Idh3a,Fahd1,Etfb,Pdk1,Idh2,Irs1,Atpif1,Phb2,Ier3,…
1_Member	KEGG Pathway	mmu05012	Parkinson's disease	-44.3026	-40.0395	43/144	11739,11740,11949,11950,11951,11957,12857,12858,12859,12862,13063,17991,17992,17993,20463,22273,22333,22334,28080,54405,66043,66046,66052,66108,66142,66152,66218,66414,66416,66445,66495,66576,66594,66694,66945,67942,68194,68198,69875,70316,105675,228033,407785	Slc25a4,Slc25a5,Atp5c1,Atp5pb,Atp5g1,Atp5j,Cox4i1,Cox5a,Cox5b,Cox6a2,Cycs,Ndufa2,Ndufa4,Ndufs4,Cox7a2l,Uqcrc1,Vdac1,Vdac2,Atp5o,Ndufa1,Atp5d,Ndufb5,Sdhc,Ndufa9,Cox7b,Uqcr10,Ndufb9,Ndufa12,Ndufa7,Cyc1,Ndufb3,Uqcrh,Uqcr11,Uqcrfs1,Sdha,Atp5g2,Ndufb4,Ndufb2,Ndufa11,Ndufab1,Ppif,Atp5g3,Ndufs6
1_Member	KEGG Pathway	mmu05016	Huntington's disease	-40.9027	-36.9406	45/194	11739,11740,11949,11950,11951,11957,12857,12858,12859,12862,13063,17991,17992,17993,20463,20656,22273,22333,22334,28080,54405,66043,66046,66052,66108,66142,66152,66218,66414,66416,66445,66495,66576,66594,66694,66945,67942,68194,68198,69654,69875,70316,105675,228033,407785	Slc25a4,Slc25a5,Atp5c1,Atp5pb,Atp5g1,Atp5j,Cox4i1,Cox5a,Cox5b,Cox6a2,Cycs,Ndufa2,Ndufa4,Ndufs4,Cox7a2l,Sod2,Uqcrc1,Vdac1,Vdac2,Atp5o,Ndufa1,Atp5d,Ndufb5,Sdhc,Ndufa9,Cox7b,Uqcr10,Ndufb9,Ndufa12,Ndufa7,Cyc1,Ndufb3,Uqcrh,Uqcr11,Uqcrfs1,Sdha,Atp5g2,Ndufb4,Ndufb2,Dctn2,Ndufa11,Ndufab1,Ppif,Atp5g3,Ndufs6
1_Member	KEGG Pathway	mmu00190	Oxidative phosphorylation	-39.6504	-35.8644	39/134	11949,11950,11951,11957,12857,12858,12859,12862,17991,17992,17993,20463,22273,28080,54405,57423,66043,66046,66052,66108,66142,66144,66152,66218,66414,66416,66445,66495,66576,66594,66694,66945,67942,68194,68198,69875,70316,228033,407785	Atp5c1,Atp5pb,Atp5g1,Atp5j,Cox4i1,Cox5a,Cox5b,Cox6a2,Ndufa2,Ndufa4,Ndufs4,Cox7a2l,Uqcrc1,Atp5o,Ndufa1,Atp5j2,Atp5d,Ndufb5,Sdhc,Ndufa9,Cox7b,Atp6v1f,Uqcr10,Ndufb9,Ndufa12,Ndufa7,Cyc1,Ndufb3,Uqcrh,Uqcr11,Uqcrfs1,Sdha,Atp5g2,Ndufb4,Ndufb2,Ndufa11,Ndufab1,Atp5g3,Ndufs6
1_Member	KEGG Pathway	mmu05010	Alzheimer's disease	-34.6653	-31.0042	39/175	11938,11949,11950,11951,11957,12857,12858,12859,12862,13063,17991,17992,17993,20463,22273,28080,54405,66043,66046,66052,66108,66142,66152,66218,66414,66416,66445,66495,66576,66594,66694,66945,67942,68194,68198,69875,70316,228033,407785	Atp2a2,Atp5c1,Atp5pb,Atp5g1,Atp5j,Cox4i1,Cox5a,Cox5b,Cox6a2,Cycs,Ndufa2,Ndufa4,Ndufs4,Cox7a2l,Uqcrc1,Atp5o,Ndufa1,Atp5d,Ndufb5,Sdhc,Ndufa9,Cox7b,Uqcr10,Ndufb9,Ndufa12,Ndufa7,Cyc1,Ndufb3,Uqcrh,Uqcr11,Uqcrfs1,Sdha,Atp5g2,Ndufb4,Ndufb2,Ndufa11,Ndufab1,Atp5g3,Ndufs6
1_Member	Reactome Gene Sets	R-MMU-1428517	The citric acid (TCA) cycle and respiratory electron transport	-33.6005	-30.0363	35/135	11949,11950,11951,11957,13382,16832,17448,17991,17993,20916,22333,28080,54405,56451,57423,66043,66046,66052,66108,66218,66414,66416,66495,66945,67834,67942,68194,68198,68636,70316,110826,228026,228033,269951,407785	Atp5c1,Atp5pb,Atp5g1,Atp5j,Dld,Ldhb,Mdh2,Ndufa2,Ndufs4,Sucla2,Vdac1,Atp5o,Ndufa1,Suclg1,Atp5j2,Atp5d,Ndufb5,Sdhc,Ndufa9,Ndufb9,Ndufa12,Ndufa7,Ndufb3,Sdha,Idh3a,Atp5g2,Ndufb4,Ndufb2,Fahd1,Ndufab1,Etfb,Pdk1,Atp5g3,Idh2,Ndufs6
1_Member	KEGG Pathway	mmu04932	Non-alcoholic fatty liver disease (NAFLD)	-26.379	-23.32	31/151	12857,12858,12859,12862,13063,16367,17991,17992,17993,20463,22273,54405,66046,66052,66108,66142,66152,66218,66414,66416,66445,66495,66576,66594,66694,66945,68194,68198,69875,70316,407785	Cox4i1,Cox5a,Cox5b,Cox6a2,Cycs,Irs1,Ndufa2,Ndufa4,Ndufs4,Cox7a2l,Uqcrc1,Ndufa1,Ndufb5,Sdhc,Ndufa9,Cox7b,Uqcr10,Ndufb9,Ndufa12,Ndufa7,Cyc1,Ndufb3,Uqcrh,Uqcr11,Uqcrfs1,Sdha,Ndufb4,Ndufb2,Ndufa11,Ndufab1,Ndufs6
1_Member	Reactome Gene Sets	R-MMU-163200	Respiratory electron transport, ATP synthesis by chemiosmotic coupling, and heat production by uncou	-22.7651	-19.9169	23/84	11949,11950,11951,11957,17991,17993,28080,54405,57423,66043,66046,66108,66218,66414,66416,66495,67942,68194,68198,70316,110826,228033,407785	Atp5c1,Atp5pb,Atp5g1,Atp5j,Ndufa2,Ndufs4,Atp5o,Ndufa1,Atp5j2,Atp5d,Ndufb5,Ndufa9,Ndufb9,Ndufa12,Ndufa7,Ndufb3,Atp5g2,Ndufb4,Ndufb2,Ndufab1,Etfb,Atp5g3,Ndufs6
1_Member	CORUM	CORUM:382	Respiratory chain complex I, mitochondrial	-17.3747	-14.6557	15/40	17991,17992,17993,54405,66046,66108,66218,66414,66416,66495,68194,68198,69875,70316,407785	Ndufa2,Ndufa4,Ndufs4,Ndufa1,Ndufb5,Ndufa9,Ndufb9,Ndufa12,Ndufa7,Ndufb3,Ndufb4,Ndufb2,Ndufa11,Ndufab1,Ndufs6
1_Member	GO Biological Processes	GO:0007005	mitochondrion organization	-15.5398	-12.851	36/476	11739,11740,11983,12034,15937,17991,17993,20463,20656,22333,30055,30058,54405,54673,66043,66046,66108,66117,66152,66169,66218,66495,66734,67067,67267,67391,67414,68198,68512,69875,70316,70397,103172,105675,224904,407785	Slc25a4,Slc25a5,Atpif1,Phb2,Ier3,Ndufa2,Ndufs4,Cox7a2l,Sod2,Vdac1,Timm13,Timm8a1,Ndufa1,Sh3glb1,Atp5d,Ndufb5,Ndufa9,Fmc1,Uqcr10,Tomm7,Ndufb9,Ndufb3,Map1lc3a,Romo1,Uqcc2,Fundc2,Mfn1,Ndufb2,Tomm5,Ndufa11,Ndufab1,Tmem70,Chchd10,Ppif,Micos13,Ndufs6
1_Member	CORUM	CORUM:381	Respiratory chain complex I, mitochondrial	-13.1152	-10.4955	12/37	17991,17992,17993,66046,66108,66218,66414,66416,66495,68194,70316,407785	Ndufa2,Ndufa4,Ndufs4,Ndufb5,Ndufa9,Ndufb9,Ndufa12,Ndufa7,Ndufb3,Ndufb4,Ndufab1,Ndufs6
1_Member	Reactome Gene Sets	R-MMU-611105	Respiratory electron transport	-12.9895	-10.3796	14/60	17991,17993,54405,66046,66108,66218,66414,66416,66495,68194,68198,70316,110826,407785	Ndufa2,Ndufs4,Ndufa1,Ndufb5,Ndufa9,Ndufb9,Ndufa12,Ndufa7,Ndufb3,Ndufb4,Ndufb2,Ndufab1,Etfb,Ndufs6
1_Member	Reactome Gene Sets	R-MMU-6799198	Complex I biogenesis	-12.1792	-9.58822	13/55	17991,17993,54405,66046,66108,66218,66414,66416,66495,68194,68198,70316,407785	Ndufa2,Ndufs4,Ndufa1,Ndufb5,Ndufa9,Ndufb9,Ndufa12,Ndufa7,Ndufb3,Ndufb4,Ndufb2,Ndufab1,Ndufs6
1_Member	GO Biological Processes	GO:0010257	NADH dehydrogenase complex assembly	-10.4501	-8.00654	11/46	17991,17993,54405,66046,66108,66218,66495,68198,69875,70316,407785	Ndufa2,Ndufs4,Ndufa1,Ndufb5,Ndufa9,Ndufb9,Ndufb3,Ndufb2,Ndufa11,Ndufab1,Ndufs6
1_Member	GO Biological Processes	GO:0032981	mitochondrial respiratory chain complex I assembly	-10.4501	-8.00654	11/46	17991,17993,54405,66046,66108,66218,66495,68198,69875,70316,407785	Ndufa2,Ndufs4,Ndufa1,Ndufb5,Ndufa9,Ndufb9,Ndufb3,Ndufb2,Ndufa11,Ndufab1,Ndufs6
1_Member	GO Biological Processes	GO:0033108	mitochondrial respiratory chain complex assembly	-9.98068	-7.54364	13/80	17991,17993,54405,66046,66108,66152,66218,66495,67267,68198,69875,70316,407785	Ndufa2,Ndufs4,Ndufa1,Ndufb5,Ndufa9,Uqcr10,Ndufb9,Ndufb3,Uqcc2,Ndufb2,Ndufa11,Ndufab1,Ndufs6
2_Summary	GO Biological Processes	GO:0009117	nucleotide metabolic process	-30.5061	-27.0211	56/560	11949,11950,11951,11957,11983,12857,12858,12859,12862,13063,13382,13808,15360,15937,16832,17448,17449,18103,18158,20463,20916,22273,26897,28080,54195,56012,56451,57423,66043,66052,66152,66218,66383,66414,66416,66445,66576,66694,66945,67054,67267,67414,67834,67942,68087,73724,103172,105675,110208,140781,228026,228033,230899,246703,269951,407785,12934,18537,11532,12034,16002,16367,17993,20656,52637…	Atp5c1,Atp5pb,Atp5g1,Atp5j,Atpif1,Cox4i1,Cox5a,Cox5b,Cox6a2,Cycs,Dld,Eno3,Hmgcs2,Ier3,Ldhb,Mdh2,Mdh1,Nme2,Nppb,Cox7a2l,Sucla2,Uqcrc1,Acot1,Atp5o,Gucy1b1,Pgam2,Suclg1,Atp5j2,Atp5d,Sdhc,Uqcr10,Ndufb9,Iscu,Ndufa12,Ndufa7,Cyc1,Uqcrh,Uqcrfs1,Sdha,Paics,Uqcc2,Mfn1,Idh3a,Atp5g2,Dcakd,Mcee,Chchd10,Ppif,Pgd,Myh7,Pdk1,Atp5g3,Nppa,Naxe,Idh2,Ndufs6,Dpysl2,Pcmt1,Adh5,Phb2,Igf2,Irs1,Ndufs4,Sod2,Cisd1,Ndufb3,Gp…
2_Member	GO Biological Processes	GO:0009117	nucleotide metabolic process	-30.5061	-27.0211	56/560	11949,11950,11951,11957,11983,12857,12858,12859,12862,13063,13382,13808,15360,15937,16832,17448,17449,18103,18158,20463,20916,22273,26897,28080,54195,56012,56451,57423,66043,66052,66152,66218,66383,66414,66416,66445,66576,66694,66945,67054,67267,67414,67834,67942,68087,73724,103172,105675,110208,140781,228026,228033,230899,246703,269951,407785	Atp5c1,Atp5pb,Atp5g1,Atp5j,Atpif1,Cox4i1,Cox5a,Cox5b,Cox6a2,Cycs,Dld,Eno3,Hmgcs2,Ier3,Ldhb,Mdh2,Mdh1,Nme2,Nppb,Cox7a2l,Sucla2,Uqcrc1,Acot1,Atp5o,Gucy1b1,Pgam2,Suclg1,Atp5j2,Atp5d,Sdhc,Uqcr10,Ndufb9,Iscu,Ndufa12,Ndufa7,Cyc1,Uqcrh,Uqcrfs1,Sdha,Paics,Uqcc2,Mfn1,Idh3a,Atp5g2,Dcakd,Mcee,Chchd10,Ppif,Pgd,Myh7,Pdk1,Atp5g3,Nppa,Naxe,Idh2,Ndufs6
2_Member	GO Biological Processes	GO:0006753	nucleoside phosphate metabolic process	-30.1437	-26.7257	56/569	11949,11950,11951,11957,11983,12857,12858,12859,12862,13063,13382,13808,15360,15937,16832,17448,17449,18103,18158,20463,20916,22273,26897,28080,54195,56012,56451,57423,66043,66052,66152,66218,66383,66414,66416,66445,66576,66694,66945,67054,67267,67414,67834,67942,68087,73724,103172,105675,110208,140781,228026,228033,230899,246703,269951,407785	Atp5c1,Atp5pb,Atp5g1,Atp5j,Atpif1,Cox4i1,Cox5a,Cox5b,Cox6a2,Cycs,Dld,Eno3,Hmgcs2,Ier3,Ldhb,Mdh2,Mdh1,Nme2,Nppb,Cox7a2l,Sucla2,Uqcrc1,Acot1,Atp5o,Gucy1b1,Pgam2,Suclg1,Atp5j2,Atp5d,Sdhc,Uqcr10,Ndufb9,Iscu,Ndufa12,Ndufa7,Cyc1,Uqcrh,Uqcrfs1,Sdha,Paics,Uqcc2,Mfn1,Idh3a,Atp5g2,Dcakd,Mcee,Chchd10,Ppif,Pgd,Myh7,Pdk1,Atp5g3,Nppa,Naxe,Idh2,Ndufs6
2_Member	GO Biological Processes	GO:0009150	purine ribonucleotide metabolic process	-29.4986	-26.1385	49/424	11949,11950,11951,11957,11983,12857,12858,12859,12862,13063,13382,13808,15360,15937,18103,18158,20463,20916,22273,26897,28080,54195,56012,56451,57423,66043,66052,66152,66218,66383,66414,66416,66445,66576,66694,66945,67054,67267,67414,67942,68087,73724,103172,105675,140781,228026,228033,230899,407785	Atp5c1,Atp5pb,Atp5g1,Atp5j,Atpif1,Cox4i1,Cox5a,Cox5b,Cox6a2,Cycs,Dld,Eno3,Hmgcs2,Ier3,Nme2,Nppb,Cox7a2l,Sucla2,Uqcrc1,Acot1,Atp5o,Gucy1b1,Pgam2,Suclg1,Atp5j2,Atp5d,Sdhc,Uqcr10,Ndufb9,Iscu,Ndufa12,Ndufa7,Cyc1,Uqcrh,Uqcrfs1,Sdha,Paics,Uqcc2,Mfn1,Atp5g2,Dcakd,Mcee,Chchd10,Ppif,Myh7,Pdk1,Atp5g3,Nppa,Ndufs6
2_Member	GO Biological Processes	GO:0055086	nucleobase-containing small molecule metabolic process	-29.337	-26.0281	58/640	11949,11950,11951,11957,11983,12857,12858,12859,12862,12934,13063,13382,13808,15360,15937,16832,17448,17449,18103,18158,18537,20463,20916,22273,26897,28080,54195,56012,56451,57423,66043,66052,66152,66218,66383,66414,66416,66445,66576,66694,66945,67054,67267,67414,67834,67942,68087,73724,103172,105675,110208,140781,228026,228033,230899,246703,269951,407785	Atp5c1,Atp5pb,Atp5g1,Atp5j,Atpif1,Cox4i1,Cox5a,Cox5b,Cox6a2,Dpysl2,Cycs,Dld,Eno3,Hmgcs2,Ier3,Ldhb,Mdh2,Mdh1,Nme2,Nppb,Pcmt1,Cox7a2l,Sucla2,Uqcrc1,Acot1,Atp5o,Gucy1b1,Pgam2,Suclg1,Atp5j2,Atp5d,Sdhc,Uqcr10,Ndufb9,Iscu,Ndufa12,Ndufa7,Cyc1,Uqcrh,Uqcrfs1,Sdha,Paics,Uqcc2,Mfn1,Idh3a,Atp5g2,Dcakd,Mcee,Chchd10,Ppif,Pgd,Myh7,Pdk1,Atp5g3,Nppa,Naxe,Idh2,Ndufs6
2_Member	GO Biological Processes	GO:0019693	ribose phosphate metabolic process	-29.2537	-25.9906	50/451	11949,11950,11951,11957,11983,12857,12858,12859,12862,13063,13382,13808,15360,15937,18103,18158,20463,20916,22273,26897,28080,54195,56012,56451,57423,66043,66052,66152,66218,66383,66414,66416,66445,66576,66694,66945,67054,67267,67414,67942,68087,73724,103172,105675,110208,140781,228026,228033,230899,407785	Atp5c1,Atp5pb,Atp5g1,Atp5j,Atpif1,Cox4i1,Cox5a,Cox5b,Cox6a2,Cycs,Dld,Eno3,Hmgcs2,Ier3,Nme2,Nppb,Cox7a2l,Sucla2,Uqcrc1,Acot1,Atp5o,Gucy1b1,Pgam2,Suclg1,Atp5j2,Atp5d,Sdhc,Uqcr10,Ndufb9,Iscu,Ndufa12,Ndufa7,Cyc1,Uqcrh,Uqcrfs1,Sdha,Paics,Uqcc2,Mfn1,Atp5g2,Dcakd,Mcee,Chchd10,Ppif,Pgd,Myh7,Pdk1,Atp5g3,Nppa,Ndufs6
2_Member	GO Biological Processes	GO:0009259	ribonucleotide metabolic process	-29.0242	-25.8024	49/434	11949,11950,11951,11957,11983,12857,12858,12859,12862,13063,13382,13808,15360,15937,18103,18158,20463,20916,22273,26897,28080,54195,56012,56451,57423,66043,66052,66152,66218,66383,66414,66416,66445,66576,66694,66945,67054,67267,67414,67942,68087,73724,103172,105675,140781,228026,228033,230899,407785	Atp5c1,Atp5pb,Atp5g1,Atp5j,Atpif1,Cox4i1,Cox5a,Cox5b,Cox6a2,Cycs,Dld,Eno3,Hmgcs2,Ier3,Nme2,Nppb,Cox7a2l,Sucla2,Uqcrc1,Acot1,Atp5o,Gucy1b1,Pgam2,Suclg1,Atp5j2,Atp5d,Sdhc,Uqcr10,Ndufb9,Iscu,Ndufa12,Ndufa7,Cyc1,Uqcrh,Uqcrfs1,Sdha,Paics,Uqcc2,Mfn1,Atp5g2,Dcakd,Mcee,Chchd10,Ppif,Myh7,Pdk1,Atp5g3,Nppa,Ndufs6
2_Member	GO Biological Processes	GO:0006163	purine nucleotide metabolic process	-28.3813	-25.1973	49/448	11949,11950,11951,11957,11983,12857,12858,12859,12862,13063,13382,13808,15360,15937,18103,18158,20463,20916,22273,26897,28080,54195,56012,56451,57423,66043,66052,66152,66218,66383,66414,66416,66445,66576,66694,66945,67054,67267,67414,67942,68087,73724,103172,105675,140781,228026,228033,230899,407785	Atp5c1,Atp5pb,Atp5g1,Atp5j,Atpif1,Cox4i1,Cox5a,Cox5b,Cox6a2,Cycs,Dld,Eno3,Hmgcs2,Ier3,Nme2,Nppb,Cox7a2l,Sucla2,Uqcrc1,Acot1,Atp5o,Gucy1b1,Pgam2,Suclg1,Atp5j2,Atp5d,Sdhc,Uqcr10,Ndufb9,Iscu,Ndufa12,Ndufa7,Cyc1,Uqcrh,Uqcrfs1,Sdha,Paics,Uqcc2,Mfn1,Atp5g2,Dcakd,Mcee,Chchd10,Ppif,Myh7,Pdk1,Atp5g3,Nppa,Ndufs6
2_Member	GO Biological Processes	GO:0072521	purine-containing compound metabolic process	-27.5115	-24.3623	50/491	11949,11950,11951,11957,11983,12857,12858,12859,12862,13063,13382,13808,15360,15937,18103,18158,18537,20463,20916,22273,26897,28080,54195,56012,56451,57423,66043,66052,66152,66218,66383,66414,66416,66445,66576,66694,66945,67054,67267,67414,67942,68087,73724,103172,105675,140781,228026,228033,230899,407785	Atp5c1,Atp5pb,Atp5g1,Atp5j,Atpif1,Cox4i1,Cox5a,Cox5b,Cox6a2,Cycs,Dld,Eno3,Hmgcs2,Ier3,Nme2,Nppb,Pcmt1,Cox7a2l,Sucla2,Uqcrc1,Acot1,Atp5o,Gucy1b1,Pgam2,Suclg1,Atp5j2,Atp5d,Sdhc,Uqcr10,Ndufb9,Iscu,Ndufa12,Ndufa7,Cyc1,Uqcrh,Uqcrfs1,Sdha,Paics,Uqcc2,Mfn1,Atp5g2,Dcakd,Mcee,Chchd10,Ppif,Myh7,Pdk1,Atp5g3,Nppa,Ndufs6
2_Member	GO Biological Processes	GO:0006091	generation of precursor metabolites and energy	-27.1131	-23.9961	45/388	11532,11949,11950,11957,12034,12857,12858,12859,12862,13063,13382,13808,15937,16002,16367,17448,17449,17993,20463,20656,20916,22273,28080,52637,56012,56451,57423,66043,66052,66152,66218,66383,66414,66416,66445,66495,66576,66694,66945,67267,67834,103172,105675,269951,407785	Adh5,Atp5c1,Atp5pb,Atp5j,Phb2,Cox4i1,Cox5a,Cox5b,Cox6a2,Cycs,Dld,Eno3,Ier3,Igf2,Irs1,Mdh2,Mdh1,Ndufs4,Cox7a2l,Sod2,Sucla2,Uqcrc1,Atp5o,Cisd1,Pgam2,Suclg1,Atp5j2,Atp5d,Sdhc,Uqcr10,Ndufb9,Iscu,Ndufa12,Ndufa7,Cyc1,Ndufb3,Uqcrh,Uqcrfs1,Sdha,Uqcc2,Idh3a,Chchd10,Ppif,Idh2,Ndufs6
2_Member	GO Biological Processes	GO:0006119	oxidative phosphorylation	-26.9055	-23.8184	28/108	11949,11950,11957,12857,12858,12859,12862,13063,13382,20463,22273,28080,57423,66043,66052,66152,66218,66383,66414,66416,66445,66576,66694,66945,67267,103172,105675,407785	Atp5c1,Atp5pb,Atp5j,Cox4i1,Cox5a,Cox5b,Cox6a2,Cycs,Dld,Cox7a2l,Uqcrc1,Atp5o,Atp5j2,Atp5d,Sdhc,Uqcr10,Ndufb9,Iscu,Ndufa12,Ndufa7,Cyc1,Uqcrh,Uqcrfs1,Sdha,Uqcc2,Chchd10,Ppif,Ndufs6
2_Member	GO Biological Processes	GO:0009205	purine ribonucleoside triphosphate metabolic process	-25.7253	-22.6926	38/274	11949,11950,11951,11957,11983,12857,12858,12859,12862,13063,13382,13808,15937,18103,20463,22273,28080,56012,57423,66043,66052,66152,66218,66383,66414,66416,66445,66576,66694,66945,67267,67414,67942,103172,105675,140781,228033,407785	Atp5c1,Atp5pb,Atp5g1,Atp5j,Atpif1,Cox4i1,Cox5a,Cox5b,Cox6a2,Cycs,Dld,Eno3,Ier3,Nme2,Cox7a2l,Uqcrc1,Atp5o,Pgam2,Atp5j2,Atp5d,Sdhc,Uqcr10,Ndufb9,Iscu,Ndufa12,Ndufa7,Cyc1,Uqcrh,Uqcrfs1,Sdha,Uqcc2,Mfn1,Atp5g2,Chchd10,Ppif,Myh7,Atp5g3,Ndufs6
2_Member	GO Biological Processes	GO:0009199	ribonucleoside triphosphate metabolic process	-25.4898	-22.482	38/278	11949,11950,11951,11957,11983,12857,12858,12859,12862,13063,13382,13808,15937,18103,20463,22273,28080,56012,57423,66043,66052,66152,66218,66383,66414,66416,66445,66576,66694,66945,67267,67414,67942,103172,105675,140781,228033,407785	Atp5c1,Atp5pb,Atp5g1,Atp5j,Atpif1,Cox4i1,Cox5a,Cox5b,Cox6a2,Cycs,Dld,Eno3,Ier3,Nme2,Cox7a2l,Uqcrc1,Atp5o,Pgam2,Atp5j2,Atp5d,Sdhc,Uqcr10,Ndufb9,Iscu,Ndufa12,Ndufa7,Cyc1,Uqcrh,Uqcrfs1,Sdha,Uqcc2,Mfn1,Atp5g2,Chchd10,Ppif,Myh7,Atp5g3,Ndufs6
2_Member	GO Biological Processes	GO:0009141	nucleoside triphosphate metabolic process	-25.3861	-22.4018	39/299	11949,11950,11951,11957,11983,12857,12858,12859,12862,13063,13382,13808,15937,18103,20463,22273,28080,56012,56451,57423,66043,66052,66152,66218,66383,66414,66416,66445,66576,66694,66945,67267,67414,67942,103172,105675,140781,228033,407785	Atp5c1,Atp5pb,Atp5g1,Atp5j,Atpif1,Cox4i1,Cox5a,Cox5b,Cox6a2,Cycs,Dld,Eno3,Ier3,Nme2,Cox7a2l,Uqcrc1,Atp5o,Pgam2,Suclg1,Atp5j2,Atp5d,Sdhc,Uqcr10,Ndufb9,Iscu,Ndufa12,Ndufa7,Cyc1,Uqcrh,Uqcrfs1,Sdha,Uqcc2,Mfn1,Atp5g2,Chchd10,Ppif,Myh7,Atp5g3,Ndufs6
2_Member	GO Biological Processes	GO:0009144	purine nucleoside triphosphate metabolic process	-25.2583	-22.2962	38/282	11949,11950,11951,11957,11983,12857,12858,12859,12862,13063,13382,13808,15937,18103,20463,22273,28080,56012,57423,66043,66052,66152,66218,66383,66414,66416,66445,66576,66694,66945,67267,67414,67942,103172,105675,140781,228033,407785	Atp5c1,Atp5pb,Atp5g1,Atp5j,Atpif1,Cox4i1,Cox5a,Cox5b,Cox6a2,Cycs,Dld,Eno3,Ier3,Nme2,Cox7a2l,Uqcrc1,Atp5o,Pgam2,Atp5j2,Atp5d,Sdhc,Uqcr10,Ndufb9,Iscu,Ndufa12,Ndufa7,Cyc1,Uqcrh,Uqcrfs1,Sdha,Uqcc2,Mfn1,Atp5g2,Chchd10,Ppif,Myh7,Atp5g3,Ndufs6
2_Member	GO Biological Processes	GO:0046034	ATP metabolic process	-24.8887	-21.9478	36/251	11949,11950,11951,11957,11983,12857,12858,12859,12862,13063,13382,13808,15937,20463,22273,28080,56012,57423,66043,66052,66152,66218,66383,66414,66416,66445,66576,66694,66945,67267,67942,103172,105675,140781,228033,407785	Atp5c1,Atp5pb,Atp5g1,Atp5j,Atpif1,Cox4i1,Cox5a,Cox5b,Cox6a2,Cycs,Dld,Eno3,Ier3,Cox7a2l,Uqcrc1,Atp5o,Pgam2,Atp5j2,Atp5d,Sdhc,Uqcr10,Ndufb9,Iscu,Ndufa12,Ndufa7,Cyc1,Uqcrh,Uqcrfs1,Sdha,Uqcc2,Atp5g2,Chchd10,Ppif,Myh7,Atp5g3,Ndufs6
2_Member	GO Biological Processes	GO:0009167	purine ribonucleoside monophosphate metabolic process	-24.5109	-21.5902	37/276	11949,11950,11951,11957,11983,12857,12858,12859,12862,13063,13382,13808,15937,20463,22273,28080,56012,57423,66043,66052,66152,66218,66383,66414,66416,66445,66576,66694,66945,67054,67267,67942,103172,105675,140781,228033,407785	Atp5c1,Atp5pb,Atp5g1,Atp5j,Atpif1,Cox4i1,Cox5a,Cox5b,Cox6a2,Cycs,Dld,Eno3,Ier3,Cox7a2l,Uqcrc1,Atp5o,Pgam2,Atp5j2,Atp5d,Sdhc,Uqcr10,Ndufb9,Iscu,Ndufa12,Ndufa7,Cyc1,Uqcrh,Uqcrfs1,Sdha,Paics,Uqcc2,Atp5g2,Chchd10,Ppif,Myh7,Atp5g3,Ndufs6
2_Member	GO Biological Processes	GO:0009126	purine nucleoside monophosphate metabolic process	-24.454	-21.5526	37/277	11949,11950,11951,11957,11983,12857,12858,12859,12862,13063,13382,13808,15937,20463,22273,28080,56012,57423,66043,66052,66152,66218,66383,66414,66416,66445,66576,66694,66945,67054,67267,67942,103172,105675,140781,228033,407785	Atp5c1,Atp5pb,Atp5g1,Atp5j,Atpif1,Cox4i1,Cox5a,Cox5b,Cox6a2,Cycs,Dld,Eno3,Ier3,Cox7a2l,Uqcrc1,Atp5o,Pgam2,Atp5j2,Atp5d,Sdhc,Uqcr10,Ndufb9,Iscu,Ndufa12,Ndufa7,Cyc1,Uqcrh,Uqcrfs1,Sdha,Paics,Uqcc2,Atp5g2,Chchd10,Ppif,Myh7,Atp5g3,Ndufs6
2_Member	GO Biological Processes	GO:0009161	ribonucleoside monophosphate metabolic process	-24.2847	-21.4018	37/280	11949,11950,11951,11957,11983,12857,12858,12859,12862,13063,13382,13808,15937,20463,22273,28080,56012,57423,66043,66052,66152,66218,66383,66414,66416,66445,66576,66694,66945,67054,67267,67942,103172,105675,140781,228033,407785	Atp5c1,Atp5pb,Atp5g1,Atp5j,Atpif1,Cox4i1,Cox5a,Cox5b,Cox6a2,Cycs,Dld,Eno3,Ier3,Cox7a2l,Uqcrc1,Atp5o,Pgam2,Atp5j2,Atp5d,Sdhc,Uqcr10,Ndufb9,Iscu,Ndufa12,Ndufa7,Cyc1,Uqcrh,Uqcrfs1,Sdha,Paics,Uqcc2,Atp5g2,Chchd10,Ppif,Myh7,Atp5g3,Ndufs6
2_Member	GO Biological Processes	GO:0009123	nucleoside monophosphate metabolic process	-23.7893	-20.9241	37/289	11949,11950,11951,11957,11983,12857,12858,12859,12862,13063,13382,13808,15937,20463,22273,28080,56012,57423,66043,66052,66152,66218,66383,66414,66416,66445,66576,66694,66945,67054,67267,67942,103172,105675,140781,228033,407785	Atp5c1,Atp5pb,Atp5g1,Atp5j,Atpif1,Cox4i1,Cox5a,Cox5b,Cox6a2,Cycs,Dld,Eno3,Ier3,Cox7a2l,Uqcrc1,Atp5o,Pgam2,Atp5j2,Atp5d,Sdhc,Uqcr10,Ndufb9,Iscu,Ndufa12,Ndufa7,Cyc1,Uqcrh,Uqcrfs1,Sdha,Paics,Uqcc2,Atp5g2,Chchd10,Ppif,Myh7,Atp5g3,Ndufs6
2_Member	GO Biological Processes	GO:0045333	cellular respiration	-21.9888	-19.1571	28/158	12857,12858,12859,12862,13063,13382,17448,17449,17993,20656,20916,22273,52637,56451,66043,66052,66152,66218,66383,66414,66416,66445,66576,66694,66945,67834,269951,407785	Cox4i1,Cox5a,Cox5b,Cox6a2,Cycs,Dld,Mdh2,Mdh1,Ndufs4,Sod2,Sucla2,Uqcrc1,Cisd1,Suclg1,Atp5d,Sdhc,Uqcr10,Ndufb9,Iscu,Ndufa12,Ndufa7,Cyc1,Uqcrh,Uqcrfs1,Sdha,Idh3a,Idh2,Ndufs6
2_Member	GO Biological Processes	GO:0022900	electron transport chain	-19.7899	-16.974	21/85	12857,12858,12859,12862,13063,13382,17993,20656,22273,66052,66152,66218,66383,66414,66416,66445,66495,66576,66694,66945,407785	Cox4i1,Cox5a,Cox5b,Cox6a2,Cycs,Dld,Ndufs4,Sod2,Uqcrc1,Sdhc,Uqcr10,Ndufb9,Iscu,Ndufa12,Ndufa7,Cyc1,Ndufb3,Uqcrh,Uqcrfs1,Sdha,Ndufs6
2_Member	GO Biological Processes	GO:0017144	drug metabolic process	-19.6883	-16.8876	50/733	11532,11949,11950,11951,11957,11983,12857,12858,12859,12862,13063,13382,13808,14778,15937,17448,17449,17993,18537,20463,20656,20916,22273,28080,56012,56451,56455,56695,57423,66043,66052,66152,66218,66383,66414,66416,66445,66576,66694,66945,67267,67834,67942,103172,105675,140781,212862,228033,269951,407785	Adh5,Atp5c1,Atp5pb,Atp5g1,Atp5j,Atpif1,Cox4i1,Cox5a,Cox5b,Cox6a2,Cycs,Dld,Eno3,Gpx3,Ier3,Mdh2,Mdh1,Ndufs4,Pcmt1,Cox7a2l,Sod2,Sucla2,Uqcrc1,Atp5o,Pgam2,Suclg1,Dynll1,Pnkd,Atp5j2,Atp5d,Sdhc,Uqcr10,Ndufb9,Iscu,Ndufa12,Ndufa7,Cyc1,Uqcrh,Uqcrfs1,Sdha,Uqcc2,Idh3a,Atp5g2,Chchd10,Ppif,Myh7,Chpt1,Atp5g3,Idh2,Ndufs6
2_Member	GO Biological Processes	GO:0042775	mitochondrial ATP synthesis coupled electron transport	-19.0189	-16.2329	18/58	12857,12858,12859,12862,13063,13382,22273,66052,66152,66218,66383,66414,66416,66445,66576,66694,66945,407785	Cox4i1,Cox5a,Cox5b,Cox6a2,Cycs,Dld,Uqcrc1,Sdhc,Uqcr10,Ndufb9,Iscu,Ndufa12,Ndufa7,Cyc1,Uqcrh,Uqcrfs1,Sdha,Ndufs6
2_Member	GO Biological Processes	GO:0022904	respiratory electron transport chain	-18.7482	-15.9764	20/82	12857,12858,12859,12862,13063,13382,17993,20656,22273,66052,66152,66218,66383,66414,66416,66445,66576,66694,66945,407785	Cox4i1,Cox5a,Cox5b,Cox6a2,Cycs,Dld,Ndufs4,Sod2,Uqcrc1,Sdhc,Uqcr10,Ndufb9,Iscu,Ndufa12,Ndufa7,Cyc1,Uqcrh,Uqcrfs1,Sdha,Ndufs6
2_Member	GO Biological Processes	GO:0015980	energy derivation by oxidation of organic compounds	-18.5015	-15.7435	30/250	12857,12858,12859,12862,13063,13382,16002,16367,17448,17449,17993,20656,20916,22273,52637,56451,66043,66052,66152,66218,66383,66414,66416,66445,66576,66694,66945,67834,269951,407785	Cox4i1,Cox5a,Cox5b,Cox6a2,Cycs,Dld,Igf2,Irs1,Mdh2,Mdh1,Ndufs4,Sod2,Sucla2,Uqcrc1,Cisd1,Suclg1,Atp5d,Sdhc,Uqcr10,Ndufb9,Iscu,Ndufa12,Ndufa7,Cyc1,Uqcrh,Uqcrfs1,Sdha,Idh3a,Idh2,Ndufs6
2_Member	GO Biological Processes	GO:0042773	ATP synthesis coupled electron transport	-18.4273	-15.6827	18/62	12857,12858,12859,12862,13063,13382,22273,66052,66152,66218,66383,66414,66416,66445,66576,66694,66945,407785	Cox4i1,Cox5a,Cox5b,Cox6a2,Cycs,Dld,Uqcrc1,Sdhc,Uqcr10,Ndufb9,Iscu,Ndufa12,Ndufa7,Cyc1,Uqcrh,Uqcrfs1,Sdha,Ndufs6
3_Summary	KEGG Pathway	mmu04260	Cardiac muscle contraction	-17.8234	-15.0918	19/78	11464,11938,12857,12858,12859,12862,17896,17906,20463,21954,22003,22273,66142,66152,66445,66576,66594,66694,140781,13063	Actc1,Atp2a2,Cox4i1,Cox5a,Cox5b,Cox6a2,Myl4,Myl2,Cox7a2l,Tnni3,Tpm1,Uqcrc1,Cox7b,Uqcr10,Cyc1,Uqcrh,Uqcr11,Uqcrfs1,Myh7,Cycs
3_Member	KEGG Pathway	mmu04260	Cardiac muscle contraction	-17.8234	-15.0918	19/78	11464,11938,12857,12858,12859,12862,17896,17906,20463,21954,22003,22273,66142,66152,66445,66576,66594,66694,140781	Actc1,Atp2a2,Cox4i1,Cox5a,Cox5b,Cox6a2,Myl4,Myl2,Cox7a2l,Tnni3,Tpm1,Uqcrc1,Cox7b,Uqcr10,Cyc1,Uqcrh,Uqcr11,Uqcrfs1,Myh7
3_Member	CORUM	CORUM:495	Cytochrome bc1-complex, mitochondrial	-8.79399	-6.43396	6/10	22273,66152,66445,66576,66594,66694	Uqcrc1,Uqcr10,Cyc1,Uqcrh,Uqcr11,Uqcrfs1
3_Member	GO Biological Processes	GO:0006122	mitochondrial electron transport, ubiquinol to cytochrome c	-8.161	-5.84236	6/12	13063,22273,66152,66445,66576,66694	Cycs,Uqcrc1,Uqcr10,Cyc1,Uqcrh,Uqcrfs1
4_Summary	Reactome Gene Sets	R-MMU-72766	Translation	-16.8849	-14.1781	27/221	13629,13685,16898,19899,19934,19935,19943,19944,20085,20091,20116,22121,22186,56280,56282,64659,64660,66121,66292,67025,67212,67270,68463,68565,77721,107734,268449,19896,67945,12567,12785,13205,20918,65967,66416,67267,67417,68036,68092,214580,276770,13382,228026,17164,17749,20646,22190,27366,28000,66125,66373,68011,75273,107686,231889,22154,67148	Eef2,Eif4ebp1,Rps2,Rpl18,Rpl22,Mrpl23,Rpl28,Rpl29,Rps19,Rps3a1,Rps8,Rpl13a,Uba52,Mrpl37,Mrpl12,Mrps14,Mrps24,Chchd1,Mrps21,Rpl11,Mrpl55,Mrpl42,Mrpl14,Mrps18a,Mrps5,Mrpl30,Rpl23a,Rpl10a,Rpl41,Cdk4,Cnbp,Ddx3x,Eif1,Eefsec,Ndufa7,Uqcc2,Ears2,Zfp706,Ncbp2,Pstk,Eif5a,Dld,Pdk1,Mapkapk2,Polr2k,Snrpn,Ubc,Txnl4a,Prpf19,Sf3b5,Lsm5,Snrpg,Pelp1,Snrpd2,Bud31,Tubb5,Ramac
4_Member	Reactome Gene Sets	R-MMU-72766	Translation	-16.8849	-14.1781	27/221	13629,13685,16898,19899,19934,19935,19943,19944,20085,20091,20116,22121,22186,56280,56282,64659,64660,66121,66292,67025,67212,67270,68463,68565,77721,107734,268449	Eef2,Eif4ebp1,Rps2,Rpl18,Rpl22,Mrpl23,Rpl28,Rpl29,Rps19,Rps3a1,Rps8,Rpl13a,Uba52,Mrpl37,Mrpl12,Mrps14,Mrps24,Chchd1,Mrps21,Rpl11,Mrpl55,Mrpl42,Mrpl14,Mrps18a,Mrps5,Mrpl30,Rpl23a
4_Member	KEGG Pathway	mmu03010	Ribosome	-13.9952	-11.3449	22/177	16898,19896,19899,19934,19935,19943,19944,20085,20091,20116,22121,22186,56282,64659,66292,67025,67945,68463,68565,77721,107734,268449	Rps2,Rpl10a,Rpl18,Rpl22,Mrpl23,Rpl28,Rpl29,Rps19,Rps3a1,Rps8,Rpl13a,Uba52,Mrpl12,Mrps14,Mrps21,Rpl11,Rpl41,Mrpl14,Mrps18a,Mrps5,Mrpl30,Rpl23a
4_Member	GO Biological Processes	GO:0006412	translation	-13.3322	-10.7026	38/625	12567,12785,13205,13629,13685,16898,19896,19899,19934,19935,19943,19944,20085,20091,20116,20918,22121,56280,56282,64659,65967,66121,66292,66416,67025,67212,67267,67417,67945,68036,68092,68463,68565,77721,107734,214580,268449,276770	Cdk4,Cnbp,Ddx3x,Eef2,Eif4ebp1,Rps2,Rpl10a,Rpl18,Rpl22,Mrpl23,Rpl28,Rpl29,Rps19,Rps3a1,Rps8,Eif1,Rpl13a,Mrpl37,Mrpl12,Mrps14,Eefsec,Chchd1,Mrps21,Ndufa7,Rpl11,Mrpl55,Uqcc2,Ears2,Rpl41,Zfp706,Ncbp2,Mrpl14,Mrps18a,Mrps5,Mrpl30,Pstk,Rpl23a,Eif5a
4_Member	GO Biological Processes	GO:0043043	peptide biosynthetic process	-12.8422	-10.2419	38/648	12567,12785,13205,13629,13685,16898,19896,19899,19934,19935,19943,19944,20085,20091,20116,20918,22121,56280,56282,64659,65967,66121,66292,66416,67025,67212,67267,67417,67945,68036,68092,68463,68565,77721,107734,214580,268449,276770	Cdk4,Cnbp,Ddx3x,Eef2,Eif4ebp1,Rps2,Rpl10a,Rpl18,Rpl22,Mrpl23,Rpl28,Rpl29,Rps19,Rps3a1,Rps8,Eif1,Rpl13a,Mrpl37,Mrpl12,Mrps14,Eefsec,Chchd1,Mrps21,Ndufa7,Rpl11,Mrpl55,Uqcc2,Ears2,Rpl41,Zfp706,Ncbp2,Mrpl14,Mrps18a,Mrps5,Mrpl30,Pstk,Rpl23a,Eif5a
4_Member	GO Biological Processes	GO:0043604	amide biosynthetic process	-12.0745	-9.4926	40/756	12567,12785,13205,13382,13629,13685,16898,19896,19899,19934,19935,19943,19944,20085,20091,20116,20918,22121,56280,56282,64659,65967,66121,66292,66416,67025,67212,67267,67417,67945,68036,68092,68463,68565,77721,107734,214580,228026,268449,276770	Cdk4,Cnbp,Ddx3x,Dld,Eef2,Eif4ebp1,Rps2,Rpl10a,Rpl18,Rpl22,Mrpl23,Rpl28,Rpl29,Rps19,Rps3a1,Rps8,Eif1,Rpl13a,Mrpl37,Mrpl12,Mrps14,Eefsec,Chchd1,Mrps21,Ndufa7,Rpl11,Mrpl55,Uqcc2,Ears2,Rpl41,Zfp706,Ncbp2,Mrpl14,Mrps18a,Mrps5,Mrpl30,Pstk,Pdk1,Rpl23a,Eif5a
4_Member	Reactome Gene Sets	R-MMU-975956	Nonsense Mediated Decay (NMD) independent of the Exon Junction Complex (EJC)	-9.25728	-6.87498	13/91	16898,19899,19934,19943,19944,20085,20091,20116,22121,22186,67025,68092,268449	Rps2,Rpl18,Rpl22,Rpl28,Rpl29,Rps19,Rps3a1,Rps8,Rpl13a,Uba52,Rpl11,Ncbp2,Rpl23a
4_Member	Reactome Gene Sets	R-MMU-1799339	SRP-dependent cotranslational protein targeting to membrane	-8.29416	-5.96047	12/89	16898,19899,19934,19943,19944,20085,20091,20116,22121,22186,67025,268449	Rps2,Rpl18,Rpl22,Rpl28,Rpl29,Rps19,Rps3a1,Rps8,Rpl13a,Uba52,Rpl11,Rpl23a
4_Member	Reactome Gene Sets	R-MMU-927802	Nonsense-Mediated Decay (NMD)	-8.22142	-5.89783	13/110	16898,19899,19934,19943,19944,20085,20091,20116,22121,22186,67025,68092,268449	Rps2,Rpl18,Rpl22,Rpl28,Rpl29,Rps19,Rps3a1,Rps8,Rpl13a,Uba52,Rpl11,Ncbp2,Rpl23a
4_Member	Reactome Gene Sets	R-MMU-975957	Nonsense Mediated Decay (NMD) enhanced by the Exon Junction Complex (EJC)	-8.22142	-5.89783	13/110	16898,19899,19934,19943,19944,20085,20091,20116,22121,22186,67025,68092,268449	Rps2,Rpl18,Rpl22,Rpl28,Rpl29,Rps19,Rps3a1,Rps8,Rpl13a,Uba52,Rpl11,Ncbp2,Rpl23a
4_Member	Reactome Gene Sets	R-MMU-72613	Eukaryotic Translation Initiation	-7.93749	-5.64286	13/116	13685,16898,19899,19934,19943,19944,20085,20091,20116,22121,22186,67025,268449	Eif4ebp1,Rps2,Rpl18,Rpl22,Rpl28,Rpl29,Rps19,Rps3a1,Rps8,Rpl13a,Uba52,Rpl11,Rpl23a
4_Member	Reactome Gene Sets	R-MMU-72737	Cap-dependent Translation Initiation	-7.93749	-5.64286	13/116	13685,16898,19899,19934,19943,19944,20085,20091,20116,22121,22186,67025,268449	Eif4ebp1,Rps2,Rpl18,Rpl22,Rpl28,Rpl29,Rps19,Rps3a1,Rps8,Rpl13a,Uba52,Rpl11,Rpl23a
4_Member	Reactome Gene Sets	R-MMU-72689	Formation of a pool of free 40S subunits	-7.80943	-5.52404	12/98	16898,19899,19934,19943,19944,20085,20091,20116,22121,22186,67025,268449	Rps2,Rpl18,Rpl22,Rpl28,Rpl29,Rps19,Rps3a1,Rps8,Rpl13a,Uba52,Rpl11,Rpl23a
4_Member	Reactome Gene Sets	R-MMU-156827	L13a-mediated translational silencing of Ceruloplasmin expression	-7.32881	-5.06133	12/108	16898,19899,19934,19943,19944,20085,20091,20116,22121,22186,67025,268449	Rps2,Rpl18,Rpl22,Rpl28,Rpl29,Rps19,Rps3a1,Rps8,Rpl13a,Uba52,Rpl11,Rpl23a
4_Member	Reactome Gene Sets	R-MMU-72706	GTP hydrolysis and joining of the 60S ribosomal subunit	-7.28366	-5.02486	12/109	16898,19899,19934,19943,19944,20085,20091,20116,22121,22186,67025,268449	Rps2,Rpl18,Rpl22,Rpl28,Rpl29,Rps19,Rps3a1,Rps8,Rpl13a,Uba52,Rpl11,Rpl23a
4_Member	Reactome Gene Sets	R-MMU-8953854	Metabolism of RNA	-6.48958	-4.26786	25/545	16898,17164,17749,19899,19934,19943,19944,20085,20091,20116,20646,22121,22186,22190,27366,28000,66125,66373,67025,68011,68092,75273,107686,231889,268449	Rps2,Mapkapk2,Polr2k,Rpl18,Rpl22,Rpl28,Rpl29,Rps19,Rps3a1,Rps8,Snrpn,Rpl13a,Uba52,Ubc,Txnl4a,Prpf19,Sf3b5,Lsm5,Rpl11,Snrpg,Ncbp2,Pelp1,Snrpd2,Bud31,Rpl23a
4_Member	GO Biological Processes	GO:0002181	cytoplasmic translation	-6.06824	-3.86203	10/93	12785,13629,13685,16898,19896,19899,19934,19944,22121,67025	Cnbp,Eef2,Eif4ebp1,Rps2,Rpl10a,Rpl18,Rpl22,Rpl29,Rpl13a,Rpl11
4_Member	Reactome Gene Sets	R-MMU-6791226	Major pathway of rRNA processing in the nucleolus and cytosol	-5.89281	-3.71248	13/173	16898,19899,19934,19943,19944,20085,20091,20116,22121,22186,67025,75273,268449	Rps2,Rpl18,Rpl22,Rpl28,Rpl29,Rps19,Rps3a1,Rps8,Rpl13a,Uba52,Rpl11,Pelp1,Rpl23a
4_Member	Reactome Gene Sets	R-MMU-72312	rRNA processing	-5.89281	-3.71248	13/173	16898,19899,19934,19943,19944,20085,20091,20116,22121,22186,67025,75273,268449	Rps2,Rpl18,Rpl22,Rpl28,Rpl29,Rps19,Rps3a1,Rps8,Rpl13a,Uba52,Rpl11,Pelp1,Rpl23a
4_Member	Reactome Gene Sets	R-MMU-8868773	rRNA processing in the nucleus and cytosol	-5.89281	-3.71248	13/173	16898,19899,19934,19943,19944,20085,20091,20116,22121,22186,67025,75273,268449	Rps2,Rpl18,Rpl22,Rpl28,Rpl29,Rps19,Rps3a1,Rps8,Rpl13a,Uba52,Rpl11,Pelp1,Rpl23a
4_Member	CORUM	CORUM:3047	Parvulin-associated pre-rRNP complex	-3.18522	-1.23372	5/49	19899,20091,20116,22121,22154	Rpl18,Rps3a1,Rps8,Rpl13a,Tubb5
4_Member	GO Biological Processes	GO:0022618	ribonucleoprotein complex assembly	-2.96393	-1.03927	10/215	13205,16898,20085,22121,28000,67025,67148,68011,107686,268449	Ddx3x,Rps2,Rps19,Rpl13a,Prpf19,Rpl11,Ramac,Snrpg,Snrpd2,Rpl23a
4_Member	Reactome Gene Sets	R-MMU-72662	Activation of the mRNA upon binding of the cap-binding complex and eIFs, and subsequent binding to 4	-2.8163	-0.925907	5/59	13685,16898,20085,20091,20116	Eif4ebp1,Rps2,Rps19,Rps3a1,Rps8
4_Member	GO Biological Processes	GO:0071826	ribonucleoprotein complex subunit organization	-2.77353	-0.894232	10/228	13205,16898,20085,22121,28000,67025,67148,68011,107686,268449	Ddx3x,Rps2,Rps19,Rpl13a,Prpf19,Rpl11,Ramac,Snrpg,Snrpd2,Rpl23a
4_Member	GO Biological Processes	GO:0042255	ribosome assembly	-2.57105	-0.724577	5/67	13205,16898,20085,67025,268449	Ddx3x,Rps2,Rps19,Rpl11,Rpl23a
4_Member	Reactome Gene Sets	R-MMU-72695	Formation of the ternary complex, and subsequently, the 43S complex	-2.22187	-0.430046	4/51	16898,20085,20091,20116	Rps2,Rps19,Rps3a1,Rps8
4_Member	Reactome Gene Sets	R-MMU-72649	Translation initiation complex formation	-2.02562	-0.27439	4/58	16898,20085,20091,20116	Rps2,Rps19,Rps3a1,Rps8
4_Member	Reactome Gene Sets	R-MMU-72702	Ribosomal scanning and start codon recognition	-2.02562	-0.27439	4/58	16898,20085,20091,20116	Rps2,Rps19,Rps3a1,Rps8
5_Summary	GO Biological Processes	GO:0009060	aerobic respiration	-15.5344	-12.851	17/74	12857,12858,12859,12862,13063,17448,17449,17993,20916,56451,66043,66052,66152,66576,66945,67834,269951,13382,68636,16832,22333,228026,11532,13808,56012,73724,110208,14778,20656	Cox4i1,Cox5a,Cox5b,Cox6a2,Cycs,Mdh2,Mdh1,Ndufs4,Sucla2,Suclg1,Atp5d,Sdhc,Uqcr10,Uqcrh,Sdha,Idh3a,Idh2,Dld,Fahd1,Ldhb,Vdac1,Pdk1,Adh5,Eno3,Pgam2,Mcee,Pgd,Gpx3,Sod2
5_Member	GO Biological Processes	GO:0009060	aerobic respiration	-15.5344	-12.851	17/74	12857,12858,12859,12862,13063,17448,17449,17993,20916,56451,66043,66052,66152,66576,66945,67834,269951	Cox4i1,Cox5a,Cox5b,Cox6a2,Cycs,Mdh2,Mdh1,Ndufs4,Sucla2,Suclg1,Atp5d,Sdhc,Uqcr10,Uqcrh,Sdha,Idh3a,Idh2
5_Member	Reactome Gene Sets	R-MMU-71403	Citric acid cycle (TCA cycle)	-11.2602	-8.74451	9/21	13382,17448,20916,56451,66052,66945,67834,68636,269951	Dld,Mdh2,Sucla2,Suclg1,Sdhc,Sdha,Idh3a,Fahd1,Idh2
5_Member	Reactome Gene Sets	R-MMU-71406	Pyruvate metabolism and Citric Acid (TCA) cycle	-11.2594	-8.74451	12/51	13382,16832,17448,20916,22333,56451,66052,66945,67834,68636,228026,269951	Dld,Ldhb,Mdh2,Sucla2,Vdac1,Suclg1,Sdhc,Sdha,Idh3a,Fahd1,Pdk1,Idh2
5_Member	KEGG Pathway	M00009	Citrate cycle (TCA cycle, Krebs cycle)	-10.6284	-8.16458	9/24	13382,17448,17449,20916,56451,66052,66945,67834,269951	Dld,Mdh2,Mdh1,Sucla2,Suclg1,Sdhc,Sdha,Idh3a,Idh2
5_Member	KEGG Pathway	mmu_M00009	Citrate cycle (TCA cycle, Krebs cycle)	-10.6284	-8.16458	9/24	13382,17448,17449,20916,56451,66052,66945,67834,269951	Dld,Mdh2,Mdh1,Sucla2,Suclg1,Sdhc,Sdha,Idh3a,Idh2
5_Member	KEGG Pathway	M00011	Citrate cycle, second carbon oxidation, 2-oxoglutarate => oxaloacetate	-9.45146	-7.05167	7/14	13382,17448,17449,20916,56451,66052,66945	Dld,Mdh2,Mdh1,Sucla2,Suclg1,Sdhc,Sdha
5_Member	KEGG Pathway	mmu_M00011	Citrate cycle, second carbon oxidation, 2-oxoglutarate => oxaloacetate	-9.45146	-7.05167	7/14	13382,17448,17449,20916,56451,66052,66945	Dld,Mdh2,Mdh1,Sucla2,Suclg1,Sdhc,Sdha
5_Member	GO Biological Processes	GO:0006099	tricarboxylic acid cycle	-9.34035	-6.95229	9/32	17448,17449,17993,20916,56451,66052,66945,67834,269951	Mdh2,Mdh1,Ndufs4,Sucla2,Suclg1,Sdhc,Sdha,Idh3a,Idh2
5_Member	KEGG Pathway	mmu00020	Citrate cycle (TCA cycle)	-9.34035	-6.95229	9/32	13382,17448,17449,20916,56451,66052,66945,67834,269951	Dld,Mdh2,Mdh1,Sucla2,Suclg1,Sdhc,Sdha,Idh3a,Idh2
5_Member	GO Biological Processes	GO:0006101	citrate metabolic process	-9.20747	-6.83085	9/33	17448,17449,17993,20916,56451,66052,66945,67834,269951	Mdh2,Mdh1,Ndufs4,Sucla2,Suclg1,Sdhc,Sdha,Idh3a,Idh2
5_Member	KEGG Pathway	mmu01200	Carbon metabolism	-8.83247	-6.46698	14/118	11532,13382,13808,17448,17449,20916,56012,56451,66052,66945,67834,73724,110208,269951	Adh5,Dld,Eno3,Mdh2,Mdh1,Sucla2,Pgam2,Suclg1,Sdhc,Sdha,Idh3a,Mcee,Pgd,Idh2
5_Member	GO Biological Processes	GO:0072350	tricarboxylic acid metabolic process	-8.72058	-6.36595	9/37	17448,17449,17993,20916,56451,66052,66945,67834,269951	Mdh2,Mdh1,Ndufs4,Sucla2,Suclg1,Sdhc,Sdha,Idh3a,Idh2
5_Member	GO Biological Processes	GO:0016999	antibiotic metabolic process	-7.18036	-4.92585	13/134	11532,13063,14778,17448,17449,17993,20656,20916,56451,66052,66945,67834,269951	Adh5,Cycs,Gpx3,Mdh2,Mdh1,Ndufs4,Sod2,Sucla2,Suclg1,Sdhc,Sdha,Idh3a,Idh2
5_Member	GO Biological Processes	GO:0006105	succinate metabolic process	-3.81582	-1.78315	3/8	20916,56451,66945	Sucla2,Suclg1,Sdha
5_Member	GO Biological Processes	GO:0043648	dicarboxylic acid metabolic process	-3.63761	-1.63158	7/86	13382,17448,17449,20916,56451,66945,67834	Dld,Mdh2,Mdh1,Sucla2,Suclg1,Sdha,Idh3a
5_Member	KEGG Pathway	mmu00630	Glyoxylate and dicarboxylate metabolism	-3.1375	-1.19453	4/29	13382,17448,17449,73724	Dld,Mdh2,Mdh1,Mcee
5_Member	Reactome Gene Sets	R-MMU-70263	Gluconeogenesis	-2.87118	-0.969794	4/34	13808,17448,17449,56012	Eno3,Mdh2,Mdh1,Pgam2
5_Member	KEGG Pathway	mmu00620	Pyruvate metabolism	-2.68872	-0.825282	4/38	13382,16832,17448,17449	Dld,Ldhb,Mdh2,Mdh1
5_Member	GO Biological Processes	GO:0019674	NAD metabolic process	-2.28392	-0.483207	4/49	16832,17448,17449,67834	Ldhb,Mdh2,Mdh1,Idh3a
5_Member	GO Biological Processes	GO:0006734	NADH metabolic process	-2.05616	-0.295472	3/30	17448,17449,67834	Mdh2,Mdh1,Idh3a
6_Summary	GO Biological Processes	GO:0015985	energy coupled proton transport, down electrochemical gradient	-14.3178	-11.6568	11/23	11949,11950,11951,11957,12859,28080,57423,66043,66445,67942,228033,20656,269951,13382,13808,15937,18103,18158,54195,56012,67054,68087,228026,230899,11739,12034,66144,105675,11740,11983,30055,30058,54673,66169,67067,68512,103172,56451,12715,14077,15360,212862,22142,22154,56455,67068,69654,11927,11938,13167,16509,17846,18821,20193,22333,56188,66383,18674,51801,233733	Atp5c1,Atp5pb,Atp5g1,Atp5j,Cox5b,Atp5o,Atp5j2,Atp5d,Cyc1,Atp5g2,Atp5g3,Sod2,Idh2,Dld,Eno3,Ier3,Nme2,Nppb,Gucy1b1,Pgam2,Paics,Dcakd,Pdk1,Nppa,Slc25a4,Phb2,Atp6v1f,Ppif,Slc25a5,Atpif1,Timm13,Timm8a1,Sh3glb1,Tomm7,Romo1,Tomm5,Chchd10,Suclg1,Ckm,Fabp3,Hmgcs2,Chpt1,Tuba1a,Tubb5,Dynll1,Dynlrb1,Dctn2,Atox1,Atp2a2,Dbi,Kcne1,Commd1,Pln,S100a1,Vdac1,Fxyd1,Iscu,Slc25a3,Ramp1,Galnt18
6_Member	GO Biological Processes	GO:0015985	energy coupled proton transport, down electrochemical gradient	-14.3178	-11.6568	11/23	11949,11950,11951,11957,12859,28080,57423,66043,66445,67942,228033	Atp5c1,Atp5pb,Atp5g1,Atp5j,Cox5b,Atp5o,Atp5j2,Atp5d,Cyc1,Atp5g2,Atp5g3
6_Member	GO Biological Processes	GO:0015986	ATP synthesis coupled proton transport	-14.3178	-11.6568	11/23	11949,11950,11951,11957,12859,28080,57423,66043,66445,67942,228033	Atp5c1,Atp5pb,Atp5g1,Atp5j,Cox5b,Atp5o,Atp5j2,Atp5d,Cyc1,Atp5g2,Atp5g3
6_Member	Reactome Gene Sets	R-MMU-1592230	Mitochondrial biogenesis	-13.5774	-10.9375	11/26	11949,11950,11951,11957,20656,28080,57423,66043,67942,228033,269951	Atp5c1,Atp5pb,Atp5g1,Atp5j,Sod2,Atp5o,Atp5j2,Atp5d,Atp5g2,Atp5g3,Idh2
6_Member	Reactome Gene Sets	R-MMU-163210	Formation of ATP by chemiosmotic coupling	-12.0254	-9.46122	9/18	11949,11950,11951,11957,28080,57423,66043,67942,228033	Atp5c1,Atp5pb,Atp5g1,Atp5j,Atp5o,Atp5j2,Atp5d,Atp5g2,Atp5g3
6_Member	Reactome Gene Sets	R-MMU-8949613	Cristae formation	-12.0254	-9.46122	9/18	11949,11950,11951,11957,28080,57423,66043,67942,228033	Atp5c1,Atp5pb,Atp5g1,Atp5j,Atp5o,Atp5j2,Atp5d,Atp5g2,Atp5g3
6_Member	GO Biological Processes	GO:0009152	purine ribonucleotide biosynthetic process	-11.8772	-9.32164	22/224	11949,11950,11951,11957,12859,13382,13808,15937,18103,18158,28080,54195,56012,57423,66043,66445,67054,67942,68087,228026,228033,230899	Atp5c1,Atp5pb,Atp5g1,Atp5j,Cox5b,Dld,Eno3,Ier3,Nme2,Nppb,Atp5o,Gucy1b1,Pgam2,Atp5j2,Atp5d,Cyc1,Paics,Atp5g2,Dcakd,Pdk1,Atp5g3,Nppa
6_Member	GO Biological Processes	GO:0009260	ribonucleotide biosynthetic process	-11.5322	-8.98511	22/233	11949,11950,11951,11957,12859,13382,13808,15937,18103,18158,28080,54195,56012,57423,66043,66445,67054,67942,68087,228026,228033,230899	Atp5c1,Atp5pb,Atp5g1,Atp5j,Cox5b,Dld,Eno3,Ier3,Nme2,Nppb,Atp5o,Gucy1b1,Pgam2,Atp5j2,Atp5d,Cyc1,Paics,Atp5g2,Dcakd,Pdk1,Atp5g3,Nppa
6_Member	GO Biological Processes	GO:1902600	proton transmembrane transport	-11.5231	-8.98425	15/91	11739,11949,11950,11951,11957,12034,12859,28080,57423,66043,66144,66445,67942,105675,228033	Slc25a4,Atp5c1,Atp5pb,Atp5g1,Atp5j,Phb2,Cox5b,Atp5o,Atp5j2,Atp5d,Atp6v1f,Cyc1,Atp5g2,Ppif,Atp5g3
6_Member	GO Biological Processes	GO:0046390	ribose phosphate biosynthetic process	-11.2748	-8.74451	22/240	11949,11950,11951,11957,12859,13382,13808,15937,18103,18158,28080,54195,56012,57423,66043,66445,67054,67942,68087,228026,228033,230899	Atp5c1,Atp5pb,Atp5g1,Atp5j,Cox5b,Dld,Eno3,Ier3,Nme2,Nppb,Atp5o,Gucy1b1,Pgam2,Atp5j2,Atp5d,Cyc1,Paics,Atp5g2,Dcakd,Pdk1,Atp5g3,Nppa
6_Member	GO Biological Processes	GO:0006164	purine nucleotide biosynthetic process	-11.2029	-8.6957	22/242	11949,11950,11951,11957,12859,13382,13808,15937,18103,18158,28080,54195,56012,57423,66043,66445,67054,67942,68087,228026,228033,230899	Atp5c1,Atp5pb,Atp5g1,Atp5j,Cox5b,Dld,Eno3,Ier3,Nme2,Nppb,Atp5o,Gucy1b1,Pgam2,Atp5j2,Atp5d,Cyc1,Paics,Atp5g2,Dcakd,Pdk1,Atp5g3,Nppa
6_Member	GO Biological Processes	GO:0006839	mitochondrial transport	-11.1913	-8.6916	20/195	11739,11740,11949,11950,11957,11983,12859,15937,28080,30055,30058,54673,57423,66043,66169,66445,67067,68512,103172,105675	Slc25a4,Slc25a5,Atp5c1,Atp5pb,Atp5j,Atpif1,Cox5b,Ier3,Atp5o,Timm13,Timm8a1,Sh3glb1,Atp5j2,Atp5d,Tomm7,Cyc1,Romo1,Tomm5,Chchd10,Ppif
6_Member	GO Biological Processes	GO:1901293	nucleoside phosphate biosynthetic process	-11.173	-8.68074	24/294	11949,11950,11951,11957,12859,13382,13808,15937,18103,18158,28080,54195,56012,56451,57423,66043,66445,67054,67942,68087,228026,228033,230899,269951	Atp5c1,Atp5pb,Atp5g1,Atp5j,Cox5b,Dld,Eno3,Ier3,Nme2,Nppb,Atp5o,Gucy1b1,Pgam2,Suclg1,Atp5j2,Atp5d,Cyc1,Paics,Atp5g2,Dcakd,Pdk1,Atp5g3,Nppa,Idh2
6_Member	GO Biological Processes	GO:0072522	purine-containing compound biosynthetic process	-11.0263	-8.54138	22/247	11949,11950,11951,11957,12859,13382,13808,15937,18103,18158,28080,54195,56012,57423,66043,66445,67054,67942,68087,228026,228033,230899	Atp5c1,Atp5pb,Atp5g1,Atp5j,Cox5b,Dld,Eno3,Ier3,Nme2,Nppb,Atp5o,Gucy1b1,Pgam2,Atp5j2,Atp5d,Cyc1,Paics,Atp5g2,Dcakd,Pdk1,Atp5g3,Nppa
6_Member	GO Biological Processes	GO:0042776	mitochondrial ATP synthesis coupled proton transport	-10.7393	-8.26148	8/16	11949,11950,11957,12859,28080,57423,66043,66445	Atp5c1,Atp5pb,Atp5j,Cox5b,Atp5o,Atp5j2,Atp5d,Cyc1
6_Member	GO Biological Processes	GO:0009165	nucleotide biosynthetic process	-10.5338	-8.07682	23/288	11949,11950,11951,11957,12859,13382,13808,15937,18103,18158,28080,54195,56012,57423,66043,66445,67054,67942,68087,228026,228033,230899,269951	Atp5c1,Atp5pb,Atp5g1,Atp5j,Cox5b,Dld,Eno3,Ier3,Nme2,Nppb,Atp5o,Gucy1b1,Pgam2,Atp5j2,Atp5d,Cyc1,Paics,Atp5g2,Dcakd,Pdk1,Atp5g3,Nppa,Idh2
6_Member	GO Biological Processes	GO:0090407	organophosphate biosynthetic process	-9.59386	-7.17584	29/508	11949,11950,11951,11957,12715,12859,13382,13808,14077,15360,15937,18103,18158,28080,54195,54673,56012,56451,57423,66043,66445,67054,67942,68087,212862,228026,228033,230899,269951	Atp5c1,Atp5pb,Atp5g1,Atp5j,Ckm,Cox5b,Dld,Eno3,Fabp3,Hmgcs2,Ier3,Nme2,Nppb,Atp5o,Gucy1b1,Sh3glb1,Pgam2,Suclg1,Atp5j2,Atp5d,Cyc1,Paics,Atp5g2,Dcakd,Chpt1,Pdk1,Atp5g3,Nppa,Idh2
6_Member	GO Biological Processes	GO:0009142	nucleoside triphosphate biosynthetic process	-8.85962	-6.4886	16/161	11949,11950,11951,11957,12859,13808,15937,18103,28080,56012,56451,57423,66043,66445,67942,228033	Atp5c1,Atp5pb,Atp5g1,Atp5j,Cox5b,Eno3,Ier3,Nme2,Atp5o,Pgam2,Suclg1,Atp5j2,Atp5d,Cyc1,Atp5g2,Atp5g3
6_Member	GO Biological Processes	GO:0009206	purine ribonucleoside triphosphate biosynthetic process	-8.45943	-6.11013	15/148	11949,11950,11951,11957,12859,13808,15937,18103,28080,56012,57423,66043,66445,67942,228033	Atp5c1,Atp5pb,Atp5g1,Atp5j,Cox5b,Eno3,Ier3,Nme2,Atp5o,Pgam2,Atp5j2,Atp5d,Cyc1,Atp5g2,Atp5g3
6_Member	GO Biological Processes	GO:0009145	purine nucleoside triphosphate biosynthetic process	-8.4189	-6.07486	15/149	11949,11950,11951,11957,12859,13808,15937,18103,28080,56012,57423,66043,66445,67942,228033	Atp5c1,Atp5pb,Atp5g1,Atp5j,Cox5b,Eno3,Ier3,Nme2,Atp5o,Pgam2,Atp5j2,Atp5d,Cyc1,Atp5g2,Atp5g3
6_Member	GO Biological Processes	GO:0009201	ribonucleoside triphosphate biosynthetic process	-8.33878	-5.99995	15/151	11949,11950,11951,11957,12859,13808,15937,18103,28080,56012,57423,66043,66445,67942,228033	Atp5c1,Atp5pb,Atp5g1,Atp5j,Cox5b,Eno3,Ier3,Nme2,Atp5o,Pgam2,Atp5j2,Atp5d,Cyc1,Atp5g2,Atp5g3
6_Member	GO Biological Processes	GO:0009127	purine nucleoside monophosphate biosynthetic process	-8.0306	-5.72172	15/159	11949,11950,11951,11957,12859,13808,15937,28080,56012,57423,66043,66445,67054,67942,228033	Atp5c1,Atp5pb,Atp5g1,Atp5j,Cox5b,Eno3,Ier3,Atp5o,Pgam2,Atp5j2,Atp5d,Cyc1,Paics,Atp5g2,Atp5g3
6_Member	GO Biological Processes	GO:0009168	purine ribonucleoside monophosphate biosynthetic process	-8.0306	-5.72172	15/159	11949,11950,11951,11957,12859,13808,15937,28080,56012,57423,66043,66445,67054,67942,228033	Atp5c1,Atp5pb,Atp5g1,Atp5j,Cox5b,Eno3,Ier3,Atp5o,Pgam2,Atp5j2,Atp5d,Cyc1,Paics,Atp5g2,Atp5g3
6_Member	GO Biological Processes	GO:0006754	ATP biosynthetic process	-7.93891	-5.64286	14/138	11949,11950,11951,11957,12859,13808,15937,28080,56012,57423,66043,66445,67942,228033	Atp5c1,Atp5pb,Atp5g1,Atp5j,Cox5b,Eno3,Ier3,Atp5o,Pgam2,Atp5j2,Atp5d,Cyc1,Atp5g2,Atp5g3
6_Member	GO Biological Processes	GO:0009156	ribonucleoside monophosphate biosynthetic process	-7.88341	-5.59343	15/163	11949,11950,11951,11957,12859,13808,15937,28080,56012,57423,66043,66445,67054,67942,228033	Atp5c1,Atp5pb,Atp5g1,Atp5j,Cox5b,Eno3,Ier3,Atp5o,Pgam2,Atp5j2,Atp5d,Cyc1,Paics,Atp5g2,Atp5g3
6_Member	GO Biological Processes	GO:0009124	nucleoside monophosphate biosynthetic process	-7.67062	-5.39427	15/169	11949,11950,11951,11957,12859,13808,15937,28080,56012,57423,66043,66445,67054,67942,228033	Atp5c1,Atp5pb,Atp5g1,Atp5j,Cox5b,Eno3,Ier3,Atp5o,Pgam2,Atp5j2,Atp5d,Cyc1,Paics,Atp5g2,Atp5g3
6_Member	GO Biological Processes	GO:1990542	mitochondrial transmembrane transport	-7.30058	-5.03747	11/88	11949,11950,11957,12859,28080,30055,57423,66043,66169,66445,67067	Atp5c1,Atp5pb,Atp5j,Cox5b,Atp5o,Timm13,Atp5j2,Atp5d,Tomm7,Cyc1,Romo1
6_Member	Reactome Gene Sets	R-MMU-1852241	Organelle biogenesis and maintenance	-6.92536	-4.68343	16/220	11949,11950,11951,11957,20656,22142,22154,28080,56455,57423,66043,67068,67942,69654,228033,269951	Atp5c1,Atp5pb,Atp5g1,Atp5j,Sod2,Tuba1a,Tubb5,Atp5o,Dynll1,Atp5j2,Atp5d,Dynlrb1,Atp5g2,Dctn2,Atp5g3,Idh2
6_Member	GO Biological Processes	GO:0098662	inorganic cation transmembrane transport	-5.77281	-3.59606	26/637	11739,11927,11938,11949,11950,11951,11957,12034,12859,13167,16509,17846,18821,20193,22333,28080,56188,57423,66043,66144,66383,66445,67942,105675,228033,230899	Slc25a4,Atox1,Atp2a2,Atp5c1,Atp5pb,Atp5g1,Atp5j,Phb2,Cox5b,Dbi,Kcne1,Commd1,Pln,S100a1,Vdac1,Atp5o,Fxyd1,Atp5j2,Atp5d,Atp6v1f,Iscu,Cyc1,Atp5g2,Ppif,Atp5g3,Nppa
6_Member	GO Biological Processes	GO:0098660	inorganic ion transmembrane transport	-5.74931	-3.5761	27/680	11739,11927,11938,11949,11950,11951,11957,12034,12859,13167,16509,17846,18674,18821,20193,22333,28080,56188,57423,66043,66144,66383,66445,67942,105675,228033,230899	Slc25a4,Atox1,Atp2a2,Atp5c1,Atp5pb,Atp5g1,Atp5j,Phb2,Cox5b,Dbi,Kcne1,Commd1,Slc25a3,Pln,S100a1,Vdac1,Atp5o,Fxyd1,Atp5j2,Atp5d,Atp6v1f,Iscu,Cyc1,Atp5g2,Ppif,Atp5g3,Nppa
6_Member	GO Biological Processes	GO:1901137	carbohydrate derivative biosynthetic process	-5.26758	-3.10483	24/596	11949,11950,11951,11957,12859,13382,13808,15937,18103,18158,28080,51801,54195,56012,57423,66043,66445,67054,67942,68087,228026,228033,230899,233733	Atp5c1,Atp5pb,Atp5g1,Atp5j,Cox5b,Dld,Eno3,Ier3,Nme2,Nppb,Atp5o,Ramp1,Gucy1b1,Pgam2,Atp5j2,Atp5d,Cyc1,Paics,Atp5g2,Dcakd,Pdk1,Atp5g3,Nppa,Galnt18
6_Member	GO Biological Processes	GO:0098655	cation transmembrane transport	-4.87701	-2.75378	26/715	11739,11927,11938,11949,11950,11951,11957,12034,12859,13167,16509,17846,18821,20193,22333,28080,56188,57423,66043,66144,66383,66445,67942,105675,228033,230899	Slc25a4,Atox1,Atp2a2,Atp5c1,Atp5pb,Atp5g1,Atp5j,Phb2,Cox5b,Dbi,Kcne1,Commd1,Pln,S100a1,Vdac1,Atp5o,Fxyd1,Atp5j2,Atp5d,Atp6v1f,Iscu,Cyc1,Atp5g2,Ppif,Atp5g3,Nppa
6_Member	GO Biological Processes	GO:0015672	monovalent inorganic cation transport	-4.36441	-2.27448	19/465	11739,11949,11950,11951,11957,12034,12859,16509,17846,28080,56188,57423,66043,66144,66445,67942,105675,228033,230899	Slc25a4,Atp5c1,Atp5pb,Atp5g1,Atp5j,Phb2,Cox5b,Kcne1,Commd1,Atp5o,Fxyd1,Atp5j2,Atp5d,Atp6v1f,Cyc1,Atp5g2,Ppif,Atp5g3,Nppa
7_Summary	Reactome Gene Sets	R-MMU-5389840	Mitochondrial translation elongation	-9.77234	-7.34174	13/83	19935,56280,56282,64659,64660,66121,66292,67212,67270,68463,68565,77721,107734,66416,67267,67417,103172	Mrpl23,Mrpl37,Mrpl12,Mrps14,Mrps24,Chchd1,Mrps21,Mrpl55,Mrpl42,Mrpl14,Mrps18a,Mrps5,Mrpl30,Ndufa7,Uqcc2,Ears2,Chchd10
7_Member	Reactome Gene Sets	R-MMU-5389840	Mitochondrial translation elongation	-9.77234	-7.34174	13/83	19935,56280,56282,64659,64660,66121,66292,67212,67270,68463,68565,77721,107734	Mrpl23,Mrpl37,Mrpl12,Mrps14,Mrps24,Chchd1,Mrps21,Mrpl55,Mrpl42,Mrpl14,Mrps18a,Mrps5,Mrpl30
7_Member	Reactome Gene Sets	R-MMU-5419276	Mitochondrial translation termination	-9.63829	-7.21402	13/85	19935,56280,56282,64659,64660,66121,66292,67212,67270,68463,68565,77721,107734	Mrpl23,Mrpl37,Mrpl12,Mrps14,Mrps24,Chchd1,Mrps21,Mrpl55,Mrpl42,Mrpl14,Mrps18a,Mrps5,Mrpl30
7_Member	Reactome Gene Sets	R-MMU-5368287	Mitochondrial translation	-9.57264	-7.16078	13/86	19935,56280,56282,64659,64660,66121,66292,67212,67270,68463,68565,77721,107734	Mrpl23,Mrpl37,Mrpl12,Mrps14,Mrps24,Chchd1,Mrps21,Mrpl55,Mrpl42,Mrpl14,Mrps18a,Mrps5,Mrpl30
7_Member	GO Biological Processes	GO:0140053	mitochondrial gene expression	-5.43294	-3.26673	10/109	19935,56282,64659,66121,66292,66416,67267,67417,68565,103172	Mrpl23,Mrpl12,Mrps14,Chchd1,Mrps21,Ndufa7,Uqcc2,Ears2,Mrps18a,Chchd10
7_Member	GO Biological Processes	GO:0032543	mitochondrial translation	-4.81156	-2.69458	8/78	19935,64659,66121,66292,66416,67267,67417,68565	Mrpl23,Mrps14,Chchd1,Mrps21,Ndufa7,Uqcc2,Ears2,Mrps18a
8_Summary	Reactome Gene Sets	R-MMU-5205685	Pink/Parkin Mediated Mitophagy	-7.79772	-5.51687	7/22	22186,22190,22333,66169,66734,67414,68512,22142,56455,83409,17749,26572,28000,56438,66979,20335,23986,26897,51798,67942,109672,18002,22192,68026,22154,69654,14733,17164,17846,67923,74165,11908,66144	Uba52,Ubc,Vdac1,Tomm7,Map1lc3a,Mfn1,Tomm5,Tuba1a,Dynll1,Lamtor2,Polr2k,Cops3,Prpf19,Rbx1,Pole4,Sec61g,Eci2,Acot1,Ech1,Atp5g2,Cyb5a,Nedd8,Ube2m,Pclaf,Tubb5,Dctn2,Gpc1,Mapkapk2,Commd1,Eloc,Fbxl22,Atf1,Atp6v1f
8_Member	Reactome Gene Sets	R-MMU-5205685	Pink/Parkin Mediated Mitophagy	-7.79772	-5.51687	7/22	22186,22190,22333,66169,66734,67414,68512	Uba52,Ubc,Vdac1,Tomm7,Map1lc3a,Mfn1,Tomm5
8_Member	Reactome Gene Sets	R-MMU-5205647	Mitophagy	-6.87339	-4.63558	7/29	22186,22190,22333,66169,66734,67414,68512	Uba52,Ubc,Vdac1,Tomm7,Map1lc3a,Mfn1,Tomm5
8_Member	Reactome Gene Sets	R-MMU-9663891	Selective autophagy	-6.52182	-4.29613	9/64	22142,22186,22190,22333,56455,66169,66734,67414,68512	Tuba1a,Uba52,Ubc,Vdac1,Dynll1,Tomm7,Map1lc3a,Mfn1,Tomm5
8_Member	Reactome Gene Sets	R-MMU-1632852	Macroautophagy	-5.05778	-2.91851	10/120	22142,22186,22190,22333,56455,66169,66734,67414,68512,83409	Tuba1a,Uba52,Ubc,Vdac1,Dynll1,Tomm7,Map1lc3a,Mfn1,Tomm5,Lamtor2
8_Member	Reactome Gene Sets	R-MMU-9612973	Autophagy	-5.05778	-2.91851	10/120	22142,22186,22190,22333,56455,66169,66734,67414,68512,83409	Tuba1a,Uba52,Ubc,Vdac1,Dynll1,Tomm7,Map1lc3a,Mfn1,Tomm5,Lamtor2
8_Member	Reactome Gene Sets	R-MMU-6781827	Transcription-Coupled Nucleotide Excision Repair (TC-NER)	-4.16509	-2.09787	7/71	17749,22186,22190,26572,28000,56438,66979	Polr2k,Uba52,Ubc,Cops3,Prpf19,Rbx1,Pole4
8_Member	Reactome Gene Sets	R-MMU-6781823	Formation of TC-NER Pre-Incision Complex	-4.07424	-2.02597	6/51	17749,22186,22190,26572,28000,56438	Polr2k,Uba52,Ubc,Cops3,Prpf19,Rbx1
8_Member	Reactome Gene Sets	R-MMU-9609507	Protein localization	-3.96871	-1.92831	8/102	20335,22186,22190,23986,26897,51798,67942,109672	Sec61g,Uba52,Ubc,Eci2,Acot1,Ech1,Atp5g2,Cyb5a
8_Member	Reactome Gene Sets	R-MMU-6782210	Gap-filling DNA repair synthesis and ligation in TC-NER	-3.67682	-1.66168	6/60	17749,22186,22190,28000,56438,66979	Polr2k,Uba52,Ubc,Prpf19,Rbx1,Pole4
8_Member	Reactome Gene Sets	R-MMU-6782135	Dual incision in TC-NER	-3.63702	-1.63158	6/61	17749,22186,22190,28000,56438,66979	Polr2k,Uba52,Ubc,Prpf19,Rbx1,Pole4
8_Member	Reactome Gene Sets	R-MMU-2173789	TGF-beta receptor signaling activates SMADs	-3.61486	-1.61181	4/22	18002,22186,22190,22192	Nedd8,Uba52,Ubc,Ube2m
8_Member	Reactome Gene Sets	R-MMU-73893	DNA Damage Bypass	-3.31346	-1.33815	5/46	22186,22190,56438,66979,68026	Uba52,Ubc,Rbx1,Pole4,Pclaf
8_Member	Reactome Gene Sets	R-MMU-5696398	Nucleotide Excision Repair	-3.23699	-1.27054	7/100	17749,22186,22190,26572,28000,56438,66979	Polr2k,Uba52,Ubc,Cops3,Prpf19,Rbx1,Pole4
8_Member	Reactome Gene Sets	R-MMU-110314	Recognition of DNA damage by PCNA-containing replication complex	-3.19709	-1.24147	4/28	22186,22190,56438,66979	Uba52,Ubc,Rbx1,Pole4
8_Member	Reactome Gene Sets	R-MMU-5656169	Termination of translesion DNA synthesis	-3.08021	-1.14343	4/30	22186,22190,66979,68026	Uba52,Ubc,Pole4,Pclaf
8_Member	Reactome Gene Sets	R-MMU-2565942	Regulation of PLK1 Activity at G2/M Transition	-2.89105	-0.980117	6/84	22142,22154,22186,22190,56455,69654	Tuba1a,Tubb5,Uba52,Ubc,Dynll1,Dctn2
8_Member	Reactome Gene Sets	R-MMU-5696394	DNA Damage Recognition in GG-NER	-2.87118	-0.969794	4/34	22186,22190,26572,56438	Uba52,Ubc,Cops3,Rbx1
8_Member	Reactome Gene Sets	R-MMU-9646399	Aggrephagy	-2.77702	-0.895926	4/36	22142,22186,22190,56455	Tuba1a,Uba52,Ubc,Dynll1
8_Member	Reactome Gene Sets	R-MMU-110313	Translesion synthesis by Y family DNA polymerases bypasses lesions on DNA template	-2.73218	-0.860003	4/37	22186,22190,66979,68026	Uba52,Ubc,Pole4,Pclaf
8_Member	Reactome Gene Sets	R-MMU-5696400	Dual Incision in GG-NER	-2.73218	-0.860003	4/37	22186,22190,56438,66979	Uba52,Ubc,Rbx1,Pole4
8_Member	Reactome Gene Sets	R-MMU-9033241	Peroxisomal protein import	-2.689	-0.825282	5/63	22186,22190,23986,26897,51798	Uba52,Ubc,Eci2,Acot1,Ech1
8_Member	Reactome Gene Sets	R-MMU-376176	Signaling by ROBO receptors	-2.56221	-0.722345	3/20	14733,22186,22190	Gpc1,Uba52,Ubc
8_Member	Reactome Gene Sets	R-MMU-5696397	Gap-filling DNA repair synthesis and ligation in GG-NER	-2.56221	-0.722345	3/20	22186,22190,66979	Uba52,Ubc,Pole4
8_Member	Reactome Gene Sets	R-MMU-450302	activated TAK1 mediates p38 MAPK activation	-2.49984	-0.669693	3/21	17164,22186,22190	Mapkapk2,Uba52,Ubc
8_Member	Reactome Gene Sets	R-MMU-8951664	Neddylation	-2.44038	-0.616599	9/213	17846,18002,22186,22190,22192,26572,56438,67923,74165	Commd1,Nedd8,Uba52,Ubc,Ube2m,Cops3,Rbx1,Eloc,Fbxl22
8_Member	Reactome Gene Sets	R-MMU-5696399	Global Genome Nucleotide Excision Repair (GG-NER)	-2.38385	-0.566342	5/74	22186,22190,26572,56438,66979	Uba52,Ubc,Cops3,Rbx1,Pole4
8_Member	Reactome Gene Sets	R-MMU-170834	Signaling by TGF-beta Receptor Complex	-2.13403	-0.358054	4/54	18002,22186,22190,22192	Nedd8,Uba52,Ubc,Ube2m
8_Member	Reactome Gene Sets	R-MMU-448424	Interleukin-17 signaling	-2.13403	-0.358054	4/54	11908,17164,22186,22190	Atf1,Mapkapk2,Uba52,Ubc
8_Member	Reactome Gene Sets	R-MMU-450294	MAP kinase activation	-2.13403	-0.358054	4/54	11908,17164,22186,22190	Atf1,Mapkapk2,Uba52,Ubc
8_Member	Reactome Gene Sets	R-MMU-917937	Iron uptake and transport	-2.07866	-0.312474	4/56	18002,22186,22190,66144	Nedd8,Uba52,Ubc,Atp6v1f
9_Summary	GO Biological Processes	GO:0051186	cofactor metabolic process	-7.50017	-5.22828	26/518	11983,13063,13382,13808,14778,14866,15360,15937,16832,17448,17449,18537,20656,20916,26897,56012,56451,66108,66383,67834,68087,73724,110208,228026,246703,269951,11532	Atpif1,Cycs,Dld,Eno3,Gpx3,Gstm5,Hmgcs2,Ier3,Ldhb,Mdh2,Mdh1,Pcmt1,Sod2,Sucla2,Acot1,Pgam2,Suclg1,Ndufa9,Iscu,Idh3a,Dcakd,Mcee,Pgd,Pdk1,Naxe,Idh2,Adh5
9_Member	GO Biological Processes	GO:0051186	cofactor metabolic process	-7.50017	-5.22828	26/518	11983,13063,13382,13808,14778,14866,15360,15937,16832,17448,17449,18537,20656,20916,26897,56012,56451,66108,66383,67834,68087,73724,110208,228026,246703,269951	Atpif1,Cycs,Dld,Eno3,Gpx3,Gstm5,Hmgcs2,Ier3,Ldhb,Mdh2,Mdh1,Pcmt1,Sod2,Sucla2,Acot1,Pgam2,Suclg1,Ndufa9,Iscu,Idh3a,Dcakd,Mcee,Pgd,Pdk1,Naxe,Idh2
9_Member	GO Biological Processes	GO:0006732	coenzyme metabolic process	-7.01871	-4.77263	20/338	13382,13808,15360,15937,16832,17448,17449,18537,20916,26897,56012,56451,66108,67834,68087,73724,110208,228026,246703,269951	Dld,Eno3,Hmgcs2,Ier3,Ldhb,Mdh2,Mdh1,Pcmt1,Sucla2,Acot1,Pgam2,Suclg1,Ndufa9,Idh3a,Dcakd,Mcee,Pgd,Pdk1,Naxe,Idh2
9_Member	GO Biological Processes	GO:0006733	oxidoreduction coenzyme metabolic process	-4.85328	-2.73318	12/184	13382,13808,15937,16832,17448,17449,56012,66108,67834,110208,246703,269951	Dld,Eno3,Ier3,Ldhb,Mdh2,Mdh1,Pgam2,Ndufa9,Idh3a,Pgd,Naxe,Idh2
9_Member	GO Biological Processes	GO:0046496	nicotinamide nucleotide metabolic process	-4.6082	-2.50345	11/164	13382,13808,15937,16832,17448,17449,56012,67834,110208,246703,269951	Dld,Eno3,Ier3,Ldhb,Mdh2,Mdh1,Pgam2,Idh3a,Pgd,Naxe,Idh2
9_Member	GO Biological Processes	GO:0019362	pyridine nucleotide metabolic process	-4.55937	-2.45762	11/166	13382,13808,15937,16832,17448,17449,56012,67834,110208,246703,269951	Dld,Eno3,Ier3,Ldhb,Mdh2,Mdh1,Pgam2,Idh3a,Pgd,Naxe,Idh2
9_Member	GO Biological Processes	GO:0072524	pyridine-containing compound metabolic process	-4.44047	-2.34171	11/171	13382,13808,15937,16832,17448,17449,56012,67834,110208,246703,269951	Dld,Eno3,Ier3,Ldhb,Mdh2,Mdh1,Pgam2,Idh3a,Pgd,Naxe,Idh2
9_Member	KEGG Pathway	mmu00010	Glycolysis / Gluconeogenesis	-2.59973	-0.746547	5/66	11532,13382,13808,16832,56012	Adh5,Dld,Eno3,Ldhb,Pgam2
9_Member	GO Biological Processes	GO:0051188	cofactor biosynthetic process	-2.45924	-0.631239	10/252	11983,13382,13808,15937,20656,56012,66108,68087,228026,269951	Atpif1,Dld,Eno3,Ier3,Sod2,Pgam2,Ndufa9,Dcakd,Pdk1,Idh2
9_Member	GO Biological Processes	GO:0009108	coenzyme biosynthetic process	-2.13696	-0.358054	8/196	13382,13808,15937,56012,66108,68087,228026,269951	Dld,Eno3,Ier3,Pgam2,Ndufa9,Dcakd,Pdk1,Idh2
9_Member	GO Biological Processes	GO:0006090	pyruvate metabolic process	-2.12159	-0.347023	6/120	13382,13808,15937,16832,56012,228026	Dld,Eno3,Ier3,Ldhb,Pgam2,Pdk1
10_Summary	GO Biological Processes	GO:0006941	striated muscle contraction	-7.05157	-4.80129	14/162	11464,11938,14790,16509,17896,17906,18821,21952,21954,22003,56012,56188,140781,230899,11957,20193,74318,11475,229877,407785,11739,18158,76469,11459,17898,98932,11532,15937,20656,242687,319565,17993,19084,237560,13717,14733,67267	Actc1,Atp2a2,Grcc10,Kcne1,Myl4,Myl2,Pln,Tnni1,Tnni3,Tpm1,Pgam2,Fxyd1,Myh7,Nppa,Atp5j,S100a1,Hopx,Acta2,Rap1gds1,Ndufs6,Slc25a4,Nppb,Cmya5,Acta1,Myl7,Myl9,Adh5,Ier3,Sod2,Wasf2,Syne2,Ndufs4,Prkar1a,Lrrc10,Eln,Gpc1,Uqcc2
10_Member	GO Biological Processes	GO:0006941	striated muscle contraction	-7.05157	-4.80129	14/162	11464,11938,14790,16509,17896,17906,18821,21952,21954,22003,56012,56188,140781,230899	Actc1,Atp2a2,Grcc10,Kcne1,Myl4,Myl2,Pln,Tnni1,Tnni3,Tpm1,Pgam2,Fxyd1,Myh7,Nppa
10_Member	GO Biological Processes	GO:0060048	cardiac muscle contraction	-6.62181	-4.39212	12/125	11464,11938,16509,17896,17906,18821,21952,21954,22003,56188,140781,230899	Actc1,Atp2a2,Kcne1,Myl4,Myl2,Pln,Tnni1,Tnni3,Tpm1,Fxyd1,Myh7,Nppa
10_Member	GO Biological Processes	GO:0060047	heart contraction	-6.24491	-4.03488	15/217	11464,11938,11957,16509,17896,17906,18821,20193,21952,21954,22003,56188,74318,140781,230899	Actc1,Atp2a2,Atp5j,Kcne1,Myl4,Myl2,Pln,S100a1,Tnni1,Tnni3,Tpm1,Fxyd1,Hopx,Myh7,Nppa
10_Member	GO Biological Processes	GO:0003015	heart process	-6.02124	-3.81882	15/226	11464,11938,11957,16509,17896,17906,18821,20193,21952,21954,22003,56188,74318,140781,230899	Actc1,Atp2a2,Atp5j,Kcne1,Myl4,Myl2,Pln,S100a1,Tnni1,Tnni3,Tpm1,Fxyd1,Hopx,Myh7,Nppa
10_Member	GO Biological Processes	GO:0006936	muscle contraction	-5.97144	-3.77279	17/291	11464,11475,11938,14790,16509,17896,17906,18821,21952,21954,22003,56012,56188,140781,229877,230899,407785	Actc1,Acta2,Atp2a2,Grcc10,Kcne1,Myl4,Myl2,Pln,Tnni1,Tnni3,Tpm1,Pgam2,Fxyd1,Myh7,Rap1gds1,Nppa,Ndufs6
10_Member	GO Biological Processes	GO:0003012	muscle system process	-5.94525	-3.75032	20/395	11464,11475,11739,11938,14790,16509,17896,17906,18158,18821,21952,21954,22003,56012,56188,76469,140781,229877,230899,407785	Actc1,Acta2,Slc25a4,Atp2a2,Grcc10,Kcne1,Myl4,Myl2,Nppb,Pln,Tnni1,Tnni3,Tpm1,Pgam2,Fxyd1,Cmya5,Myh7,Rap1gds1,Nppa,Ndufs6
10_Member	Reactome Gene Sets	R-MMU-397014	Muscle contraction	-5.89281	-3.71248	13/173	11459,11464,11475,11938,17898,17906,18821,21952,21954,22003,56188,98932,230899	Acta1,Actc1,Acta2,Atp2a2,Myl7,Myl2,Pln,Tnni1,Tnni3,Tpm1,Fxyd1,Myl9,Nppa
10_Member	GO Biological Processes	GO:0008016	regulation of heart contraction	-5.6459	-3.4762	13/182	11938,11957,16509,17896,17906,18821,20193,21954,22003,56188,74318,140781,230899	Atp2a2,Atp5j,Kcne1,Myl4,Myl2,Pln,S100a1,Tnni3,Tpm1,Fxyd1,Hopx,Myh7,Nppa
10_Member	Reactome Gene Sets	R-MMU-390522	Striated Muscle Contraction	-5.19187	-3.03596	6/33	11459,11464,17906,21952,21954,22003	Acta1,Actc1,Myl2,Tnni1,Tnni3,Tpm1
10_Member	GO Biological Processes	GO:0008015	blood circulation	-5.06519	-2.91934	21/491	11464,11475,11532,11938,11957,15937,16509,17896,17906,18158,18821,20193,20656,21952,21954,22003,56188,74318,140781,229877,230899	Actc1,Acta2,Adh5,Atp2a2,Atp5j,Ier3,Kcne1,Myl4,Myl2,Nppb,Pln,S100a1,Sod2,Tnni1,Tnni3,Tpm1,Fxyd1,Hopx,Myh7,Rap1gds1,Nppa
10_Member	GO Biological Processes	GO:0003013	circulatory system process	-4.92006	-2.79049	21/502	11464,11475,11532,11938,11957,15937,16509,17896,17906,18158,18821,20193,20656,21952,21954,22003,56188,74318,140781,229877,230899	Actc1,Acta2,Adh5,Atp2a2,Atp5j,Ier3,Kcne1,Myl4,Myl2,Nppb,Pln,S100a1,Sod2,Tnni1,Tnni3,Tpm1,Fxyd1,Hopx,Myh7,Rap1gds1,Nppa
10_Member	GO Biological Processes	GO:1903522	regulation of blood circulation	-4.24618	-2.16775	13/246	11938,11957,16509,17896,17906,18821,20193,21954,22003,56188,74318,140781,230899	Atp2a2,Atp5j,Kcne1,Myl4,Myl2,Pln,S100a1,Tnni3,Tpm1,Fxyd1,Hopx,Myh7,Nppa
10_Member	GO Biological Processes	GO:0030048	actin filament-based movement	-4.21655	-2.14095	9/121	11464,11475,16509,18821,22003,56188,140781,242687,319565	Actc1,Acta2,Kcne1,Pln,Tpm1,Fxyd1,Myh7,Wasf2,Syne2
10_Member	GO Biological Processes	GO:0014733	regulation of skeletal muscle adaptation	-4.18968	-2.11689	4/16	11938,21952,76469,140781	Atp2a2,Tnni1,Cmya5,Myh7
10_Member	GO Biological Processes	GO:0014888	striated muscle adaptation	-4.17375	-2.10376	6/49	11938,18158,21952,76469,140781,230899	Atp2a2,Nppb,Tnni1,Cmya5,Myh7,Nppa
10_Member	GO Biological Processes	GO:0002026	regulation of the force of heart contraction	-4.14438	-2.08266	5/31	11938,17896,17906,18821,140781	Atp2a2,Myl4,Myl2,Pln,Myh7
10_Member	GO Biological Processes	GO:0006942	regulation of striated muscle contraction	-3.73383	-1.71126	7/83	11938,14790,18821,21954,56188,140781,230899	Atp2a2,Grcc10,Pln,Tnni3,Fxyd1,Myh7,Nppa
10_Member	KEGG Pathway	mmu04261	Adrenergic signaling in cardiomyocytes	-3.57157	-1.57091	9/147	11464,11938,16509,17896,17906,18821,21954,22003,140781	Actc1,Atp2a2,Kcne1,Myl4,Myl2,Pln,Tnni3,Tpm1,Myh7
10_Member	GO Biological Processes	GO:0070252	actin-mediated cell contraction	-3.54537	-1.54942	7/89	11464,11475,16509,18821,22003,56188,140781	Actc1,Acta2,Kcne1,Pln,Tpm1,Fxyd1,Myh7
10_Member	KEGG Pathway	mmu05414	Dilated cardiomyopathy	-3.54537	-1.54942	7/89	11464,11938,17906,18821,21954,22003,140781	Actc1,Atp2a2,Myl2,Pln,Tnni3,Tpm1,Myh7
10_Member	GO Biological Processes	GO:0043501	skeletal muscle adaptation	-3.53676	-1.54316	4/23	11938,21952,76469,140781	Atp2a2,Tnni1,Cmya5,Myh7
10_Member	GO Biological Processes	GO:0014883	transition between fast and slow fiber	-3.49404	-1.50277	3/10	11938,21952,140781	Atp2a2,Tnni1,Myh7
10_Member	GO Biological Processes	GO:0003299	muscle hypertrophy in response to stress	-3.32393	-1.34185	4/26	11938,18158,140781,230899	Atp2a2,Nppb,Myh7,Nppa
10_Member	GO Biological Processes	GO:0014898	cardiac muscle hypertrophy in response to stress	-3.32393	-1.34185	4/26	11938,18158,140781,230899	Atp2a2,Nppb,Myh7,Nppa
10_Member	GO Biological Processes	GO:0014887	cardiac muscle adaptation	-3.25917	-1.28609	4/27	11938,18158,140781,230899	Atp2a2,Nppb,Myh7,Nppa
10_Member	GO Biological Processes	GO:0033275	actin-myosin filament sliding	-3.24001	-1.27136	3/12	11464,22003,140781	Actc1,Tpm1,Myh7
10_Member	GO Biological Processes	GO:0055008	cardiac muscle tissue morphogenesis	-3.21243	-1.25035	6/73	11464,17906,21952,21954,22003,140781	Actc1,Myl2,Tnni1,Tnni3,Tpm1,Myh7
10_Member	GO Biological Processes	GO:0090257	regulation of muscle system process	-3.12494	-1.18404	11/242	11739,11938,14790,17993,18821,21952,21954,56188,76469,140781,230899	Slc25a4,Atp2a2,Grcc10,Ndufs4,Pln,Tnni1,Tnni3,Fxyd1,Cmya5,Myh7,Nppa
10_Member	GO Biological Processes	GO:0010882	regulation of cardiac muscle contraction by calcium ion signaling	-3.03052	-1.10186	3/14	11938,18821,21954	Atp2a2,Pln,Tnni3
10_Member	GO Biological Processes	GO:0055010	ventricular cardiac muscle tissue morphogenesis	-3.02784	-1.10118	5/53	17906,21952,21954,22003,140781	Myl2,Tnni1,Tnni3,Tpm1,Myh7
10_Member	GO Biological Processes	GO:0044057	regulation of system process	-2.92247	-1.00392	19/606	11739,11938,11957,14790,16509,17896,17906,17993,18158,18821,20193,21952,21954,22003,56188,74318,76469,140781,230899	Slc25a4,Atp2a2,Atp5j,Grcc10,Kcne1,Myl4,Myl2,Ndufs4,Nppb,Pln,S100a1,Tnni1,Tnni3,Tpm1,Fxyd1,Hopx,Cmya5,Myh7,Nppa
10_Member	KEGG Pathway	mmu05410	Hypertrophic cardiomyopathy (HCM)	-2.89105	-0.980117	6/84	11464,11938,17906,21954,22003,140781	Actc1,Atp2a2,Myl2,Tnni3,Tpm1,Myh7
10_Member	GO Biological Processes	GO:0043500	muscle adaptation	-2.83481	-0.939046	7/117	11739,11938,18158,21952,76469,140781,230899	Slc25a4,Atp2a2,Nppb,Tnni1,Cmya5,Myh7,Nppa
10_Member	GO Biological Processes	GO:0060415	muscle tissue morphogenesis	-2.81223	-0.923862	6/87	11464,17906,21952,21954,22003,140781	Actc1,Myl2,Tnni1,Tnni3,Tpm1,Myh7
10_Member	GO Biological Processes	GO:0006937	regulation of muscle contraction	-2.75352	-0.876015	8/155	11938,14790,18821,21952,21954,56188,140781,230899	Atp2a2,Grcc10,Pln,Tnni1,Tnni3,Fxyd1,Myh7,Nppa
10_Member	GO Biological Processes	GO:0003229	ventricular cardiac muscle tissue development	-2.7199	-0.849484	5/62	17906,21952,21954,22003,140781	Myl2,Tnni1,Tnni3,Tpm1,Myh7
10_Member	GO Biological Processes	GO:0048644	muscle organ morphogenesis	-2.61747	-0.762597	6/95	11464,17906,21952,21954,22003,140781	Actc1,Myl2,Tnni1,Tnni3,Tpm1,Myh7
10_Member	GO Biological Processes	GO:0003009	skeletal muscle contraction	-2.56591	-0.722345	4/41	14790,21952,21954,140781	Grcc10,Tnni1,Tnni3,Myh7
10_Member	GO Biological Processes	GO:0043502	regulation of muscle adaptation	-2.54964	-0.711409	6/98	11739,11938,17993,21952,76469,140781	Slc25a4,Atp2a2,Ndufs4,Tnni1,Cmya5,Myh7
10_Member	GO Biological Processes	GO:0055117	regulation of cardiac muscle contraction	-2.51522	-0.681858	5/69	11938,18821,21954,56188,230899	Atp2a2,Pln,Tnni3,Fxyd1,Nppa
10_Member	GO Biological Processes	GO:0048738	cardiac muscle tissue development	-2.36389	-0.549483	10/260	11464,11739,17906,18821,19084,21952,21954,22003,140781,237560	Actc1,Slc25a4,Myl2,Pln,Prkar1a,Tnni1,Tnni3,Tpm1,Myh7,Lrrc10
10_Member	GO Biological Processes	GO:1903115	regulation of actin filament-based movement	-2.31609	-0.512366	4/48	11475,11938,18821,56188	Acta2,Atp2a2,Pln,Fxyd1
10_Member	GO Biological Processes	GO:0014706	striated muscle tissue development	-2.24398	-0.449215	14/452	11459,11464,11739,13717,14733,17906,18821,19084,21952,21954,22003,67267,140781,237560	Acta1,Actc1,Slc25a4,Eln,Gpc1,Myl2,Pln,Prkar1a,Tnni1,Tnni3,Tpm1,Uqcc2,Myh7,Lrrc10
10_Member	GO Biological Processes	GO:0003208	cardiac ventricle morphogenesis	-2.2399	-0.446609	5/80	17906,21952,21954,22003,140781	Myl2,Tnni1,Tnni3,Tpm1,Myh7
10_Member	Reactome Gene Sets	R-MMU-5578775	Ion homeostasis	-2.19192	-0.40737	4/52	11938,18821,21954,56188	Atp2a2,Pln,Tnni3,Fxyd1
10_Member	GO Biological Processes	GO:0060537	muscle tissue development	-2.07068	-0.307248	14/474	11459,11464,11739,13717,14733,17906,18821,19084,21952,21954,22003,67267,140781,237560	Acta1,Actc1,Slc25a4,Eln,Gpc1,Myl2,Pln,Prkar1a,Tnni1,Tnni3,Tpm1,Uqcc2,Myh7,Lrrc10
10_Member	GO Biological Processes	GO:0050879	multicellular organismal movement	-2.02562	-0.27439	4/58	14790,21952,21954,140781	Grcc10,Tnni1,Tnni3,Myh7
10_Member	GO Biological Processes	GO:0050881	musculoskeletal movement	-2.02562	-0.27439	4/58	14790,21952,21954,140781	Grcc10,Tnni1,Tnni3,Myh7
11_Summary	GO Biological Processes	GO:0007006	mitochondrial membrane organization	-6.72042	-4.48669	11/100	11739,11740,11983,15937,30055,54673,67067,67414,103172,105675,224904,20656,22333,66169,13205,14373,20377,22334,67025,94275,97165	Slc25a4,Slc25a5,Atpif1,Ier3,Timm13,Sh3glb1,Romo1,Mfn1,Chchd10,Ppif,Micos13,Sod2,Vdac1,Tomm7,Ddx3x,G0s2,Sfrp1,Vdac2,Rpl11,Maged1,Hmgb2
11_Member	GO Biological Processes	GO:0007006	mitochondrial membrane organization	-6.72042	-4.48669	11/100	11739,11740,11983,15937,30055,54673,67067,67414,103172,105675,224904	Slc25a4,Slc25a5,Atpif1,Ier3,Timm13,Sh3glb1,Romo1,Mfn1,Chchd10,Ppif,Micos13
11_Member	GO Biological Processes	GO:1901028	regulation of mitochondrial outer membrane permeabilization involved in apoptotic signaling pathway	-5.12832	-2.97579	5/20	11740,11983,15937,54673,103172	Slc25a5,Atpif1,Ier3,Sh3glb1,Chchd10
11_Member	GO Biological Processes	GO:1902686	mitochondrial outer membrane permeabilization involved in programmed cell death	-5.11275	-2.96358	6/34	11740,11983,15937,54673,103172,105675	Slc25a5,Atpif1,Ier3,Sh3glb1,Chchd10,Ppif
11_Member	GO Biological Processes	GO:0046902	regulation of mitochondrial membrane permeability	-5.00597	-2.87318	7/53	11739,11740,11983,15937,54673,103172,105675	Slc25a4,Slc25a5,Atpif1,Ier3,Sh3glb1,Chchd10,Ppif
11_Member	GO Biological Processes	GO:0035794	positive regulation of mitochondrial membrane permeability	-4.89067	-2.76428	6/37	11740,11983,15937,54673,103172,105675	Slc25a5,Atpif1,Ier3,Sh3glb1,Chchd10,Ppif
11_Member	GO Biological Processes	GO:1902108	regulation of mitochondrial membrane permeability involved in apoptotic process	-4.75388	-2.64306	6/39	11739,11740,11983,15937,54673,103172	Slc25a4,Slc25a5,Atpif1,Ier3,Sh3glb1,Chchd10
11_Member	GO Biological Processes	GO:1905710	positive regulation of membrane permeability	-4.75388	-2.64306	6/39	11740,11983,15937,54673,103172,105675	Slc25a5,Atpif1,Ier3,Sh3glb1,Chchd10,Ppif
11_Member	GO Biological Processes	GO:0090559	regulation of membrane permeability	-4.37112	-2.27827	7/66	11739,11740,11983,15937,54673,103172,105675	Slc25a4,Slc25a5,Atpif1,Ier3,Sh3glb1,Chchd10,Ppif
11_Member	GO Biological Processes	GO:0097345	mitochondrial outer membrane permeabilization	-4.28981	-2.20279	5/29	11740,11983,15937,54673,103172	Slc25a5,Atpif1,Ier3,Sh3glb1,Chchd10
11_Member	GO Biological Processes	GO:1902110	positive regulation of mitochondrial membrane permeability involved in apoptotic process	-4.07566	-2.02597	5/32	11740,11983,15937,54673,103172	Slc25a5,Atpif1,Ier3,Sh3glb1,Chchd10
11_Member	GO Biological Processes	GO:0008637	apoptotic mitochondrial changes	-3.71269	-1.69261	8/111	11739,11740,11983,15937,20656,54673,103172,105675	Slc25a4,Slc25a5,Atpif1,Ier3,Sod2,Sh3glb1,Chchd10,Ppif
11_Member	GO Biological Processes	GO:0010821	regulation of mitochondrion organization	-3.63838	-1.63158	9/144	11740,11983,15937,22333,54673,66169,67414,103172,105675	Slc25a5,Atpif1,Ier3,Vdac1,Sh3glb1,Tomm7,Mfn1,Chchd10,Ppif
11_Member	GO Biological Processes	GO:1901030	positive regulation of mitochondrial outer membrane permeabilization involved in apoptotic signaling	-3.36035	-1.37369	3/11	11983,54673,103172	Atpif1,Sh3glb1,Chchd10
11_Member	GO Biological Processes	GO:0010822	positive regulation of mitochondrion organization	-3.05954	-1.12684	6/78	11983,54673,66169,67414,103172,105675	Atpif1,Sh3glb1,Tomm7,Mfn1,Chchd10,Ppif
11_Member	GO Biological Processes	GO:2001233	regulation of apoptotic signaling pathway	-2.5882	-0.736704	14/413	11740,11983,13205,14373,15937,20377,20656,22334,54673,67025,94275,97165,103172,105675	Slc25a5,Atpif1,Ddx3x,G0s2,Ier3,Sfrp1,Sod2,Vdac2,Sh3glb1,Rpl11,Maged1,Hmgb2,Chchd10,Ppif
11_Member	GO Biological Processes	GO:2001235	positive regulation of apoptotic signaling pathway	-2.31171	-0.509489	8/183	11983,14373,20377,54673,67025,94275,103172,105675	Atpif1,G0s2,Sfrp1,Sh3glb1,Rpl11,Maged1,Chchd10,Ppif
11_Member	GO Biological Processes	GO:1903747	regulation of establishment of protein localization to mitochondrion	-2.28022	-0.482484	3/25	11983,54673,66169	Atpif1,Sh3glb1,Tomm7
11_Member	GO Biological Processes	GO:0010823	negative regulation of mitochondrion organization	-2.10604	-0.334289	4/55	11740,15937,67414,105675	Slc25a5,Ier3,Mfn1,Ppif
12_Summary	GO Biological Processes	GO:0006123	mitochondrial electron transport, cytochrome c to oxygen	-6.37931	-4.16541	5/12	12857,12858,12859,12862,13063,66142	Cox4i1,Cox5a,Cox5b,Cox6a2,Cycs,Cox7b
12_Member	GO Biological Processes	GO:0006123	mitochondrial electron transport, cytochrome c to oxygen	-6.37931	-4.16541	5/12	12857,12858,12859,12862,13063	Cox4i1,Cox5a,Cox5b,Cox6a2,Cycs
12_Member	GO Biological Processes	GO:0019646	aerobic electron transport chain	-6.37931	-4.16541	5/12	12857,12858,12859,12862,13063	Cox4i1,Cox5a,Cox5b,Cox6a2,Cycs
12_Member	CORUM	CORUM:538	Cytochrome c oxidase, mitochondrial	-4.73555	-2.62777	4/12	12857,12858,12859,66142	Cox4i1,Cox5a,Cox5b,Cox7b
13_Summary	KEGG Pathway	mmu04022	cGMP-PKG signaling pathway	-5.25516	-3.09585	12/168	11739,11740,11938,16367,18158,18821,22333,22334,54195,98932,105675,140781	Slc25a4,Slc25a5,Atp2a2,Irs1,Nppb,Pln,Vdac1,Vdac2,Gucy1b1,Myl9,Ppif,Myh7
13_Member	KEGG Pathway	mmu04022	cGMP-PKG signaling pathway	-5.25516	-3.09585	12/168	11739,11740,11938,16367,18158,18821,22333,22334,54195,98932,105675,140781	Slc25a4,Slc25a5,Atp2a2,Irs1,Nppb,Pln,Vdac1,Vdac2,Gucy1b1,Myl9,Ppif,Myh7
14_Summary	GO Biological Processes	GO:0006120	mitochondrial electron transport, NADH to ubiquinone	-5.0153	-2.87929	5/21	13382,66218,66383,66416,407785	Dld,Ndufb9,Iscu,Ndufa7,Ndufs6
14_Member	GO Biological Processes	GO:0006120	mitochondrial electron transport, NADH to ubiquinone	-5.0153	-2.87929	5/21	13382,66218,66383,66416,407785	Dld,Ndufb9,Iscu,Ndufa7,Ndufs6
15_Summary	GO Biological Processes	GO:0043462	regulation of ATPase activity	-4.41454	-2.31874	7/65	11983,17896,18821,21954,22003,56455,105675	Atpif1,Myl4,Pln,Tnni3,Tpm1,Dynll1,Ppif
15_Member	GO Biological Processes	GO:0043462	regulation of ATPase activity	-4.41454	-2.31874	7/65	11983,17896,18821,21954,22003,56455,105675	Atpif1,Myl4,Pln,Tnni3,Tpm1,Dynll1,Ppif
15_Member	GO Biological Processes	GO:0032780	negative regulation of ATPase activity	-3.69713	-1.67952	4/21	11983,18821,21954,105675	Atpif1,Pln,Tnni3,Ppif
16_Summary	Reactome Gene Sets	R-MMU-72165	mRNA Splicing - Minor Pathway	-4.27809	-2.19395	6/47	17749,27366,66125,68011,68092,107686,20646,28000,66373,231889	Polr2k,Txnl4a,Sf3b5,Snrpg,Ncbp2,Snrpd2,Snrpn,Prpf19,Lsm5,Bud31
16_Member	Reactome Gene Sets	R-MMU-72165	mRNA Splicing - Minor Pathway	-4.27809	-2.19395	6/47	17749,27366,66125,68011,68092,107686	Polr2k,Txnl4a,Sf3b5,Snrpg,Ncbp2,Snrpd2
16_Member	Reactome Gene Sets	R-MMU-72163	mRNA Splicing - Major Pathway	-3.78689	-1.75677	10/169	17749,20646,27366,28000,66125,66373,68011,68092,107686,231889	Polr2k,Snrpn,Txnl4a,Prpf19,Sf3b5,Lsm5,Snrpg,Ncbp2,Snrpd2,Bud31
16_Member	Reactome Gene Sets	R-MMU-72172	mRNA Splicing	-3.6637	-1.651	10/175	17749,20646,27366,28000,66125,66373,68011,68092,107686,231889	Polr2k,Snrpn,Txnl4a,Prpf19,Sf3b5,Lsm5,Snrpg,Ncbp2,Snrpd2,Bud31
16_Member	KEGG Pathway	mmu03040	Spliceosome	-3.1824	-1.23372	8/133	27366,28000,66125,66373,68011,68092,107686,231889	Txnl4a,Prpf19,Sf3b5,Lsm5,Snrpg,Ncbp2,Snrpd2,Bud31
16_Member	Reactome Gene Sets	R-MMU-72203	Processing of Capped Intron-Containing Pre-mRNA	-2.81611	-0.925907	10/225	17749,20646,27366,28000,66125,66373,68011,68092,107686,231889	Polr2k,Snrpn,Txnl4a,Prpf19,Sf3b5,Lsm5,Snrpg,Ncbp2,Snrpd2,Bud31
16_Member	GO Biological Processes	GO:0000387	spliceosomal snRNP assembly	-2.01649	-0.269253	3/31	28000,68011,107686	Prpf19,Snrpg,Snrpd2
17_Summary	GO Biological Processes	GO:0033615	mitochondrial proton-transporting ATP synthase complex assembly	-4.25375	-2.17248	3/6	66043,66117,70397	Atp5d,Fmc1,Tmem70
17_Member	GO Biological Processes	GO:0033615	mitochondrial proton-transporting ATP synthase complex assembly	-4.25375	-2.17248	3/6	66043,66117,70397	Atp5d,Fmc1,Tmem70
17_Member	GO Biological Processes	GO:0043461	proton-transporting ATP synthase complex assembly	-4.01533	-1.97232	3/7	66043,66117,70397	Atp5d,Fmc1,Tmem70
17_Member	GO Biological Processes	GO:0070071	proton-transporting two-sector ATPase complex assembly	-2.9382	-1.01751	3/15	66043,66117,70397	Atp5d,Fmc1,Tmem70
18_Summary	KEGG Pathway	mmu00640	Propanoate metabolism	-4.14438	-2.08266	5/31	13382,16832,20916,56451,73724,15360,26897,68087,228026,14778,14866,18537,20656,66383,22333,58875	Dld,Ldhb,Sucla2,Suclg1,Mcee,Hmgcs2,Acot1,Dcakd,Pdk1,Gpx3,Gstm5,Pcmt1,Sod2,Iscu,Vdac1,Hibadh
18_Member	KEGG Pathway	mmu00640	Propanoate metabolism	-4.14438	-2.08266	5/31	13382,16832,20916,56451,73724	Dld,Ldhb,Sucla2,Suclg1,Mcee
18_Member	GO Biological Processes	GO:0033865	nucleoside bisphosphate metabolic process	-4.09151	-2.03791	8/98	13382,15360,20916,26897,56451,68087,73724,228026	Dld,Hmgcs2,Sucla2,Acot1,Suclg1,Dcakd,Mcee,Pdk1
18_Member	GO Biological Processes	GO:0033875	ribonucleoside bisphosphate metabolic process	-4.09151	-2.03791	8/98	13382,15360,20916,26897,56451,68087,73724,228026	Dld,Hmgcs2,Sucla2,Acot1,Suclg1,Dcakd,Mcee,Pdk1
18_Member	GO Biological Processes	GO:0034032	purine nucleoside bisphosphate metabolic process	-4.09151	-2.03791	8/98	13382,15360,20916,26897,56451,68087,73724,228026	Dld,Hmgcs2,Sucla2,Acot1,Suclg1,Dcakd,Mcee,Pdk1
18_Member	GO Biological Processes	GO:0006637	acyl-CoA metabolic process	-3.76683	-1.74176	7/82	13382,15360,20916,26897,56451,73724,228026	Dld,Hmgcs2,Sucla2,Acot1,Suclg1,Mcee,Pdk1
18_Member	GO Biological Processes	GO:0035383	thioester metabolic process	-3.76683	-1.74176	7/82	13382,15360,20916,26897,56451,73724,228026	Dld,Hmgcs2,Sucla2,Acot1,Suclg1,Mcee,Pdk1
18_Member	GO Biological Processes	GO:0006790	sulfur compound metabolic process	-3.21692	-1.25265	12/274	13382,14778,14866,15360,18537,20656,20916,26897,56451,66383,73724,228026	Dld,Gpx3,Gstm5,Hmgcs2,Pcmt1,Sod2,Sucla2,Acot1,Suclg1,Iscu,Mcee,Pdk1
18_Member	Reactome Gene Sets	R-MMU-70268	Pyruvate metabolism	-3.19709	-1.24147	4/28	13382,16832,22333,228026	Dld,Ldhb,Vdac1,Pdk1
18_Member	KEGG Pathway	mmu00280	Valine, leucine and isoleucine degradation	-2.07866	-0.312474	4/56	13382,15360,58875,73724	Dld,Hmgcs2,Hibadh,Mcee
19_Summary	GO Biological Processes	GO:0032787	monocarboxylic acid metabolic process	-4.02164	-1.97601	21/579	11532,13167,13382,13808,14077,15937,16367,16832,19215,23986,26897,51798,56012,56695,70316,109672,110208,110826,228026,269951,407785	Adh5,Dbi,Dld,Eno3,Fabp3,Ier3,Irs1,Ldhb,Ptgds,Eci2,Acot1,Ech1,Pgam2,Pnkd,Ndufab1,Cyb5a,Pgd,Etfb,Pdk1,Idh2,Ndufs6
19_Member	GO Biological Processes	GO:0032787	monocarboxylic acid metabolic process	-4.02164	-1.97601	21/579	11532,13167,13382,13808,14077,15937,16367,16832,19215,23986,26897,51798,56012,56695,70316,109672,110208,110826,228026,269951,407785	Adh5,Dbi,Dld,Eno3,Fabp3,Ier3,Irs1,Ldhb,Ptgds,Eci2,Acot1,Ech1,Pgam2,Pnkd,Ndufab1,Cyb5a,Pgd,Etfb,Pdk1,Idh2,Ndufs6
19_Member	GO Biological Processes	GO:0006631	fatty acid metabolic process	-2.91169	-0.996883	14/381	11532,13167,13382,14077,16367,19215,23986,26897,51798,70316,109672,110826,228026,407785	Adh5,Dbi,Dld,Fabp3,Irs1,Ptgds,Eci2,Acot1,Ech1,Ndufab1,Cyb5a,Etfb,Pdk1,Ndufs6
19_Member	GO Biological Processes	GO:0019395	fatty acid oxidation	-2.52761	-0.691006	6/99	11532,13167,14077,16367,23986,110826	Adh5,Dbi,Fabp3,Irs1,Eci2,Etfb
19_Member	GO Biological Processes	GO:0034440	lipid oxidation	-2.38088	-0.564918	6/106	11532,13167,14077,16367,23986,110826	Adh5,Dbi,Fabp3,Irs1,Eci2,Etfb
20_Summary	GO Biological Processes	GO:0043467	regulation of generation of precursor metabolites and energy	-3.92433	-1.88652	9/132	12034,15937,16002,16367,20463,52637,66383,67267,105675,11983,228026,13167,14077,59046	Phb2,Ier3,Igf2,Irs1,Cox7a2l,Cisd1,Iscu,Uqcc2,Ppif,Atpif1,Pdk1,Dbi,Fabp3,Arpp19
20_Member	GO Biological Processes	GO:0043467	regulation of generation of precursor metabolites and energy	-3.92433	-1.88652	9/132	12034,15937,16002,16367,20463,52637,66383,67267,105675	Phb2,Ier3,Igf2,Irs1,Cox7a2l,Cisd1,Iscu,Uqcc2,Ppif
20_Member	GO Biological Processes	GO:1900542	regulation of purine nucleotide metabolic process	-3.03786	-1.10718	7/108	11983,15937,20463,66383,67267,105675,228026	Atpif1,Ier3,Cox7a2l,Iscu,Uqcc2,Ppif,Pdk1
20_Member	GO Biological Processes	GO:0006140	regulation of nucleotide metabolic process	-2.94508	-1.0224	7/112	11983,15937,20463,66383,67267,105675,228026	Atpif1,Ier3,Cox7a2l,Iscu,Uqcc2,Ppif,Pdk1
20_Member	GO Biological Processes	GO:0002082	regulation of oxidative phosphorylation	-2.87118	-0.969794	4/34	20463,66383,67267,105675	Cox7a2l,Iscu,Uqcc2,Ppif
20_Member	GO Biological Processes	GO:1903578	regulation of ATP metabolic process	-2.61747	-0.762597	6/95	11983,15937,20463,66383,67267,105675	Atpif1,Ier3,Cox7a2l,Iscu,Uqcc2,Ppif
20_Member	GO Biological Processes	GO:0062012	regulation of small molecule metabolic process	-2.11791	-0.34475	12/373	11983,13167,14077,15937,16002,16367,20463,59046,66383,67267,105675,228026	Atpif1,Dbi,Fabp3,Ier3,Igf2,Irs1,Cox7a2l,Arpp19,Iscu,Uqcc2,Ppif,Pdk1

## Sheet: Nrf1KO down-regulated GO terms
GroupID	Category	Term	Description	LogP	Log(q-value)	InTerm_InList	Genes	Symbols
1_Summary	GO Biological Processes	GO:0030029	actin filament-based process	-11.5109	-7.24781	39/774	12296,13383,13640,13823,18175,18472,18578,18613,18754,20202,20411,22138,22177,23970,29819,50873,54126,60595,66616,68178,74569,76707,78321,100169,107351,108058,108686,109624,109676,140492,208846,216565,223601,223701,225288,227743,234214,269587,677884,12306,14168,17755,50530,56430,83679,210356,15519,53323,20843,72425,212307,215351	Cacnb2,Dlg1,Efna5,Epb41l3,Nrap,Pafah1b1,Pde4b,Pecam1,Prkce,S100a9,Sorbs1,Ttn,Tyrobp,Pacsin2,Stau2,Prkn,Arhgef7,Actn4,Snx9,Cgnl1,Ttc17,Clasp1,Ankrd23,Phactr4,Kank1,Camk2d,Ccdc88a,Cald1,Ank2,Kcnn2,Daam1,Ehbp1,Cyrib,Mrtfa,Fhod3,Mapkap1,Sorbs2,Epb41,Pakap,Anxa2,Fgf13,Map1b,Mfap5,Clip1,Pde4dip,Nckap5,Hsp90aa1,Ube2k,Stag2,Katnbl1,Mapre2,Senp6
1_Member	GO Biological Processes	GO:0030029	actin filament-based process	-11.5109	-7.24781	39/774	12296,13383,13640,13823,18175,18472,18578,18613,18754,20202,20411,22138,22177,23970,29819,50873,54126,60595,66616,68178,74569,76707,78321,100169,107351,108058,108686,109624,109676,140492,208846,216565,223601,223701,225288,227743,234214,269587,677884	Cacnb2,Dlg1,Efna5,Epb41l3,Nrap,Pafah1b1,Pde4b,Pecam1,Prkce,S100a9,Sorbs1,Ttn,Tyrobp,Pacsin2,Stau2,Prkn,Arhgef7,Actn4,Snx9,Cgnl1,Ttc17,Clasp1,Ankrd23,Phactr4,Kank1,Camk2d,Ccdc88a,Cald1,Ank2,Kcnn2,Daam1,Ehbp1,Cyrib,Mrtfa,Fhod3,Mapkap1,Sorbs2,Epb41,Pakap
1_Member	GO Biological Processes	GO:0030036	actin cytoskeleton organization	-9.75459	-5.7925	34/693	13383,13640,13823,18175,18472,18613,18754,20202,20411,22138,22177,23970,29819,50873,54126,60595,66616,68178,74569,76707,78321,100169,107351,108686,109624,208846,216565,223601,223701,225288,227743,234214,269587,677884	Dlg1,Efna5,Epb41l3,Nrap,Pafah1b1,Pecam1,Prkce,S100a9,Sorbs1,Ttn,Tyrobp,Pacsin2,Stau2,Prkn,Arhgef7,Actn4,Snx9,Cgnl1,Ttc17,Clasp1,Ankrd23,Phactr4,Kank1,Ccdc88a,Cald1,Daam1,Ehbp1,Cyrib,Mrtfa,Fhod3,Mapkap1,Sorbs2,Epb41,Pakap
1_Member	GO Biological Processes	GO:0097435	supramolecular fiber organization	-6.10708	-2.44603	28/712	12306,13383,14168,17755,18175,18472,18613,18754,20411,22138,50530,50873,56430,60595,66616,68178,74569,76707,78321,83679,107351,108686,109624,210356,223601,225288,234214,677884	Anxa2,Dlg1,Fgf13,Map1b,Nrap,Pafah1b1,Pecam1,Prkce,Sorbs1,Ttn,Mfap5,Prkn,Clip1,Actn4,Snx9,Cgnl1,Ttc17,Clasp1,Ankrd23,Pde4dip,Kank1,Ccdc88a,Cald1,Nckap5,Cyrib,Fhod3,Sorbs2,Pakap
1_Member	GO Biological Processes	GO:0051258	protein polymerization	-5.64656	-2.1616	16/282	13383,14168,15519,17755,18613,18754,50873,53323,56430,66616,74569,76707,83679,107351,223601,225288	Dlg1,Fgf13,Hsp90aa1,Map1b,Pecam1,Prkce,Prkn,Ube2k,Clip1,Snx9,Ttc17,Clasp1,Pde4dip,Kank1,Cyrib,Fhod3
1_Member	GO Biological Processes	GO:0051493	regulation of cytoskeleton organization	-5.42386	-2.15266	23/559	13383,13640,14168,17755,18472,18613,18754,20843,29819,50873,56430,66616,68178,72425,76707,78321,83679,107351,108686,212307,215351,223601,225288	Dlg1,Efna5,Fgf13,Map1b,Pafah1b1,Pecam1,Prkce,Stag2,Stau2,Prkn,Clip1,Snx9,Cgnl1,Katnbl1,Clasp1,Ankrd23,Pde4dip,Kank1,Ccdc88a,Mapre2,Senp6,Cyrib,Fhod3
1_Member	GO Biological Processes	GO:0007015	actin filament organization	-5.00112	-1.94212	19/430	13383,18175,18613,18754,20411,22138,50873,60595,66616,68178,74569,76707,107351,108686,109624,223601,225288,234214,677884	Dlg1,Nrap,Pecam1,Prkce,Sorbs1,Ttn,Prkn,Actn4,Snx9,Cgnl1,Ttc17,Clasp1,Kank1,Ccdc88a,Cald1,Cyrib,Fhod3,Sorbs2,Pakap
1_Member	GO Biological Processes	GO:1902903	regulation of supramolecular fiber organization	-4.22838	-1.55633	16/367	13383,14168,17755,18613,18754,50873,56430,66616,68178,76707,78321,83679,107351,108686,223601,225288	Dlg1,Fgf13,Map1b,Pecam1,Prkce,Prkn,Clip1,Snx9,Cgnl1,Clasp1,Ankrd23,Pde4dip,Kank1,Ccdc88a,Cyrib,Fhod3
1_Member	GO Biological Processes	GO:0032970	regulation of actin filament-based process	-4.20136	-1.54031	17/409	13383,13640,14168,18578,18613,18754,29819,50873,66616,68178,76707,78321,107351,108686,109676,223601,225288	Dlg1,Efna5,Fgf13,Pde4b,Pecam1,Prkce,Stau2,Prkn,Snx9,Cgnl1,Clasp1,Ankrd23,Kank1,Ccdc88a,Ank2,Cyrib,Fhod3
1_Member	GO Biological Processes	GO:0032271	regulation of protein polymerization	-3.50793	-1.11988	11/224	13383,15519,17755,18613,18754,56430,66616,83679,107351,223601,225288	Dlg1,Hsp90aa1,Map1b,Pecam1,Prkce,Clip1,Snx9,Pde4dip,Kank1,Cyrib,Fhod3
1_Member	GO Biological Processes	GO:1902904	negative regulation of supramolecular fiber organization	-3.36939	-1.0458	9/161	14168,17755,18613,50873,68178,76707,107351,223601,225288	Fgf13,Map1b,Pecam1,Prkn,Cgnl1,Clasp1,Kank1,Cyrib,Fhod3
1_Member	GO Biological Processes	GO:0032956	regulation of actin cytoskeleton organization	-3.25525	-0.973133	14/361	13383,13640,18613,18754,29819,50873,66616,68178,76707,78321,107351,108686,223601,225288	Dlg1,Efna5,Pecam1,Prkce,Stau2,Prkn,Snx9,Cgnl1,Clasp1,Ankrd23,Kank1,Ccdc88a,Cyrib,Fhod3
1_Member	GO Biological Processes	GO:0051494	negative regulation of cytoskeleton organization	-3.23527	-0.963376	9/168	14168,17755,18613,50873,68178,76707,107351,223601,225288	Fgf13,Map1b,Pecam1,Prkn,Cgnl1,Clasp1,Kank1,Cyrib,Fhod3
1_Member	GO Biological Processes	GO:0110053	regulation of actin filament organization	-2.82637	-0.766527	11/271	13383,18613,18754,50873,66616,68178,76707,107351,108686,223601,225288	Dlg1,Pecam1,Prkce,Prkn,Snx9,Cgnl1,Clasp1,Kank1,Ccdc88a,Cyrib,Fhod3
1_Member	GO Biological Processes	GO:0030041	actin filament polymerization	-2.39851	-0.538515	8/182	13383,18613,18754,66616,74569,107351,223601,225288	Dlg1,Pecam1,Prkce,Snx9,Ttc17,Kank1,Cyrib,Fhod3
1_Member	GO Biological Processes	GO:0030833	regulation of actin filament polymerization	-2.0379	-0.347658	7/168	13383,18613,18754,66616,107351,223601,225288	Dlg1,Pecam1,Prkce,Snx9,Kank1,Cyrib,Fhod3
1_Member	GO Biological Processes	GO:0008154	actin polymerization or depolymerization	-2.03492	-0.345831	8/210	13383,18613,18754,66616,74569,107351,223601,225288	Dlg1,Pecam1,Prkce,Snx9,Ttc17,Kank1,Cyrib,Fhod3
2_Summary	GO Biological Processes	GO:0010256	endomembrane system organization	-6.13579	-2.44603	20/395	13196,13430,13823,18412,18472,19073,19324,20168,20202,23970,50873,53611,54126,56217,66616,75964,76707,83679,107338,109676,12558,13383,14127,15368,17755,17967,18754,19326,52639,54160,59040,60595,67095,75914,545428,12306,24136	Asap1,Dnm2,Epb41l3,Sqstm1,Pafah1b1,Srgn,Rab1a,Rtn3,S100a9,Pacsin2,Prkn,Vti1a,Arhgef7,Mpp5,Snx9,Trappc8,Clasp1,Pde4dip,Gbf1,Ank2,Cdh2,Dlg1,Fcer1g,Hmox1,Map1b,Ncam1,Prkce,Rab11b,Wipi1,Copg2,Rhot1,Actn4,Trak1,Exoc6b,Ccdc141,Anxa2,Zeb2
2_Member	GO Biological Processes	GO:0010256	endomembrane system organization	-6.13579	-2.44603	20/395	13196,13430,13823,18412,18472,19073,19324,20168,20202,23970,50873,53611,54126,56217,66616,75964,76707,83679,107338,109676	Asap1,Dnm2,Epb41l3,Sqstm1,Pafah1b1,Srgn,Rab1a,Rtn3,S100a9,Pacsin2,Prkn,Vti1a,Arhgef7,Mpp5,Snx9,Trappc8,Clasp1,Pde4dip,Gbf1,Ank2
2_Member	GO Biological Processes	GO:0051640	organelle localization	-3.66865	-1.22461	21/632	12558,13383,13430,14127,15368,17755,17967,18472,18754,19324,19326,50873,52639,54160,59040,60595,67095,75914,76707,107338,545428	Cdh2,Dlg1,Dnm2,Fcer1g,Hmox1,Map1b,Ncam1,Pafah1b1,Prkce,Rab1a,Rab11b,Prkn,Wipi1,Copg2,Rhot1,Actn4,Trak1,Exoc6b,Clasp1,Gbf1,Ccdc141
2_Member	GO Biological Processes	GO:0007030	Golgi organization	-3.44258	-1.07709	8/125	13430,19324,53611,54126,75964,76707,83679,107338	Dnm2,Rab1a,Vti1a,Arhgef7,Trappc8,Clasp1,Pde4dip,Gbf1
2_Member	GO Biological Processes	GO:0006900	vesicle budding from membrane	-2.93786	-0.83433	5/57	12306,13430,19324,50873,107338	Anxa2,Dnm2,Rab1a,Prkn,Gbf1
2_Member	GO Biological Processes	GO:0051656	establishment of organelle localization	-2.70967	-0.717072	16/505	13383,13430,14127,15368,17755,18472,18754,19324,19326,52639,54160,59040,60595,67095,76707,107338	Dlg1,Dnm2,Fcer1g,Hmox1,Map1b,Pafah1b1,Prkce,Rab1a,Rab11b,Wipi1,Copg2,Rhot1,Actn4,Trak1,Clasp1,Gbf1
2_Member	GO Biological Processes	GO:0051648	vesicle localization	-2.48406	-0.590285	11/300	12558,13430,18472,18754,19324,19326,52639,60595,67095,76707,107338	Cdh2,Dnm2,Pafah1b1,Prkce,Rab1a,Rab11b,Wipi1,Actn4,Trak1,Clasp1,Gbf1
2_Member	GO Biological Processes	GO:0016050	vesicle organization	-2.37976	-0.523188	10/266	12306,13430,18412,18472,19073,19324,24136,50873,53611,107338	Anxa2,Dnm2,Sqstm1,Pafah1b1,Srgn,Rab1a,Zeb2,Prkn,Vti1a,Gbf1
2_Member	GO Biological Processes	GO:0051650	establishment of vesicle localization	-2.20492	-0.430352	10/282	13430,18472,18754,19324,19326,52639,60595,67095,76707,107338	Dnm2,Pafah1b1,Prkce,Rab1a,Rab11b,Wipi1,Actn4,Trak1,Clasp1,Gbf1
3_Summary	GO Biological Processes	GO:0001667	ameboidal-type cell migration	-5.77226	-2.20812	20/417	15368,18472,18613,18754,20683,21825,21857,21961,22339,23938,24136,26921,71371,76707,79221,100169,107351,212307,328949,380664,11480,15519,18412,26408,16337,22419,51886,60595,68481,108058,232341	Hmox1,Pafah1b1,Pecam1,Prkce,Sp1,Thbs1,Timp1,Tns1,Vegfa,Map2k5,Zeb2,Map4k4,Arid5b,Clasp1,Hdac9,Phactr4,Kank1,Mapre2,Mcc,Lemd3,Acvr2a,Hsp90aa1,Sqstm1,Map3k5,Insr,Wnt5b,Fubp1,Actn4,Mpzl1,Camk2d,Wnk1
3_Member	GO Biological Processes	GO:0001667	ameboidal-type cell migration	-5.77226	-2.20812	20/417	15368,18472,18613,18754,20683,21825,21857,21961,22339,23938,24136,26921,71371,76707,79221,100169,107351,212307,328949,380664	Hmox1,Pafah1b1,Pecam1,Prkce,Sp1,Thbs1,Timp1,Tns1,Vegfa,Map2k5,Zeb2,Map4k4,Arid5b,Clasp1,Hdac9,Phactr4,Kank1,Mapre2,Mcc,Lemd3
3_Member	GO Biological Processes	GO:0010631	epithelial cell migration	-4.90095	-1.9286	15/287	15368,18613,18754,20683,21825,22339,23938,24136,26921,76707,79221,107351,212307,328949,380664	Hmox1,Pecam1,Prkce,Sp1,Thbs1,Vegfa,Map2k5,Zeb2,Map4k4,Clasp1,Hdac9,Kank1,Mapre2,Mcc,Lemd3
3_Member	GO Biological Processes	GO:0090132	epithelium migration	-4.86531	-1.9286	15/289	15368,18613,18754,20683,21825,22339,23938,24136,26921,76707,79221,107351,212307,328949,380664	Hmox1,Pecam1,Prkce,Sp1,Thbs1,Vegfa,Map2k5,Zeb2,Map4k4,Clasp1,Hdac9,Kank1,Mapre2,Mcc,Lemd3
3_Member	GO Biological Processes	GO:0090130	tissue migration	-4.82999	-1.9286	15/291	15368,18613,18754,20683,21825,22339,23938,24136,26921,76707,79221,107351,212307,328949,380664	Hmox1,Pecam1,Prkce,Sp1,Thbs1,Vegfa,Map2k5,Zeb2,Map4k4,Clasp1,Hdac9,Kank1,Mapre2,Mcc,Lemd3
3_Member	GO Biological Processes	GO:0090049	regulation of cell migration involved in sprouting angiogenesis	-3.71137	-1.23557	5/39	15368,21825,22339,23938,79221	Hmox1,Thbs1,Vegfa,Map2k5,Hdac9
3_Member	GO Biological Processes	GO:0010634	positive regulation of epithelial cell migration	-3.66165	-1.22461	9/147	15368,18754,20683,21825,22339,26921,76707,79221,212307	Hmox1,Prkce,Sp1,Thbs1,Vegfa,Map4k4,Clasp1,Hdac9,Mapre2
3_Member	GO Biological Processes	GO:0010632	regulation of epithelial cell migration	-3.39451	-1.05567	11/231	15368,18754,20683,21825,22339,23938,26921,76707,79221,212307,328949	Hmox1,Prkce,Sp1,Thbs1,Vegfa,Map2k5,Map4k4,Clasp1,Hdac9,Mapre2,Mcc
3_Member	GO Biological Processes	GO:1903587	regulation of blood vessel endothelial cell proliferation involved in sprouting angiogenesis	-3.16607	-0.956036	3/13	15368,21825,22339	Hmox1,Thbs1,Vegfa
3_Member	KEGG Pathway	mmu05418	Fluid shear stress and atherosclerosis	-3.01601	-0.853269	8/145	11480,15368,15519,18412,18613,22339,23938,26408	Acvr2a,Hmox1,Hsp90aa1,Sqstm1,Pecam1,Vegfa,Map2k5,Map3k5
3_Member	GO Biological Processes	GO:0002042	cell migration involved in sprouting angiogenesis	-3.00858	-0.852333	5/55	15368,21825,22339,23938,79221	Hmox1,Thbs1,Vegfa,Map2k5,Hdac9
3_Member	GO Biological Processes	GO:0043536	positive regulation of blood vessel endothelial cell migration	-2.93786	-0.83433	5/57	15368,20683,21825,22339,79221	Hmox1,Sp1,Thbs1,Vegfa,Hdac9
3_Member	GO Biological Processes	GO:0043534	blood vessel endothelial cell migration	-2.9047	-0.81477	7/117	15368,20683,21825,22339,23938,79221,380664	Hmox1,Sp1,Thbs1,Vegfa,Map2k5,Hdac9,Lemd3
3_Member	GO Biological Processes	GO:0043535	regulation of blood vessel endothelial cell migration	-2.72533	-0.727035	6/93	15368,20683,21825,22339,23938,79221	Hmox1,Sp1,Thbs1,Vegfa,Map2k5,Hdac9
3_Member	GO Biological Processes	GO:0030335	positive regulation of cell migration	-2.70835	-0.717072	17/553	15368,16337,18613,18754,20683,21825,22339,22419,26921,51886,60595,68481,76707,79221,108058,212307,232341	Hmox1,Insr,Pecam1,Prkce,Sp1,Thbs1,Vegfa,Wnt5b,Map4k4,Fubp1,Actn4,Mpzl1,Clasp1,Hdac9,Camk2d,Mapre2,Wnk1
3_Member	GO Biological Processes	GO:0002043	blood vessel endothelial cell proliferation involved in sprouting angiogenesis	-2.66287	-0.687552	3/19	15368,21825,22339	Hmox1,Thbs1,Vegfa
3_Member	GO Biological Processes	GO:1903670	regulation of sprouting angiogenesis	-2.54023	-0.621284	5/70	15368,21825,22339,23938,79221	Hmox1,Thbs1,Vegfa,Map2k5,Hdac9
3_Member	GO Biological Processes	GO:0090050	positive regulation of cell migration involved in sprouting angiogenesis	-2.53423	-0.621284	3/21	15368,22339,79221	Hmox1,Vegfa,Hdac9
3_Member	GO Biological Processes	GO:2000147	positive regulation of cell motility	-2.52617	-0.617167	17/576	15368,16337,18613,18754,20683,21825,22339,22419,26921,51886,60595,68481,76707,79221,108058,212307,232341	Hmox1,Insr,Pecam1,Prkce,Sp1,Thbs1,Vegfa,Wnt5b,Map4k4,Fubp1,Actn4,Mpzl1,Clasp1,Hdac9,Camk2d,Mapre2,Wnk1
3_Member	GO Biological Processes	GO:0051272	positive regulation of cellular component movement	-2.38477	-0.526493	17/595	15368,16337,18613,18754,20683,21825,22339,22419,26921,51886,60595,68481,76707,79221,108058,212307,232341	Hmox1,Insr,Pecam1,Prkce,Sp1,Thbs1,Vegfa,Wnt5b,Map4k4,Fubp1,Actn4,Mpzl1,Clasp1,Hdac9,Camk2d,Mapre2,Wnk1
3_Member	GO Biological Processes	GO:0040017	positive regulation of locomotion	-2.29944	-0.481066	17/607	15368,16337,18613,18754,20683,21825,22339,22419,26921,51886,60595,68481,76707,79221,108058,212307,232341	Hmox1,Insr,Pecam1,Prkce,Sp1,Thbs1,Vegfa,Wnt5b,Map4k4,Fubp1,Actn4,Mpzl1,Clasp1,Hdac9,Camk2d,Mapre2,Wnk1
3_Member	GO Biological Processes	GO:0043542	endothelial cell migration	-2.10685	-0.377297	8/204	15368,18613,20683,21825,22339,23938,79221,380664	Hmox1,Pecam1,Sp1,Thbs1,Vegfa,Map2k5,Hdac9,Lemd3
4_Summary	GO Biological Processes	GO:0044089	positive regulation of cellular component biogenesis	-5.46252	-2.15266	23/556	11538,13196,13383,13430,13640,15519,17342,17755,18754,21898,22339,23996,26921,29819,56430,66616,76707,83679,108686,216028,226151,245000,269523,17967,18613,107351,215351,223601,225288,12306,16337,50873,59026,69188,72425,75339	Adnp,Asap1,Dlg1,Dnm2,Efna5,Hsp90aa1,Mitf,Map1b,Prkce,Tlr4,Vegfa,Psmc4,Map4k4,Stau2,Clip1,Snx9,Clasp1,Pde4dip,Ccdc88a,Lrrtm3,Slf2,Atr,Vcp,Ncam1,Pecam1,Kank1,Senp6,Cyrib,Fhod3,Anxa2,Insr,Prkn,Huwe1,Kmt2e,Katnbl1,Mphosph8
4_Member	GO Biological Processes	GO:0044089	positive regulation of cellular component biogenesis	-5.46252	-2.15266	23/556	11538,13196,13383,13430,13640,15519,17342,17755,18754,21898,22339,23996,26921,29819,56430,66616,76707,83679,108686,216028,226151,245000,269523	Adnp,Asap1,Dlg1,Dnm2,Efna5,Hsp90aa1,Mitf,Map1b,Prkce,Tlr4,Vegfa,Psmc4,Map4k4,Stau2,Clip1,Snx9,Clasp1,Pde4dip,Ccdc88a,Lrrtm3,Slf2,Atr,Vcp
4_Member	GO Biological Processes	GO:0043254	regulation of protein complex assembly	-5.46112	-2.15266	21/476	13196,13383,15519,17342,17755,17967,18613,18754,21898,22339,23996,56430,66616,83679,107351,215351,223601,225288,226151,245000,269523	Asap1,Dlg1,Hsp90aa1,Mitf,Map1b,Ncam1,Pecam1,Prkce,Tlr4,Vegfa,Psmc4,Clip1,Snx9,Pde4dip,Kank1,Senp6,Cyrib,Fhod3,Slf2,Atr,Vcp
4_Member	GO Biological Processes	GO:0031334	positive regulation of protein complex assembly	-5.35607	-2.15266	15/263	13196,13383,15519,17342,17755,18754,21898,22339,23996,56430,66616,83679,226151,245000,269523	Asap1,Dlg1,Hsp90aa1,Mitf,Map1b,Prkce,Tlr4,Vegfa,Psmc4,Clip1,Snx9,Pde4dip,Slf2,Atr,Vcp
4_Member	GO Biological Processes	GO:0010638	positive regulation of organelle organization	-2.61329	-0.655523	18/614	12306,13196,13383,16337,17755,18754,22339,50873,56430,59026,66616,69188,72425,75339,83679,108686,226151,245000	Anxa2,Asap1,Dlg1,Insr,Map1b,Prkce,Vegfa,Prkn,Clip1,Huwe1,Snx9,Kmt2e,Katnbl1,Mphosph8,Pde4dip,Ccdc88a,Slf2,Atr
5_Summary	GO Biological Processes	GO:0048588	developmental cell growth	-5.35607	-2.15266	15/263	11538,13430,13640,14168,15519,17755,18472,20187,22339,24136,50873,51886,108058,234214,243743,12266,12834,13383,14600,16337,17268,17967,21825,22138,71371,77044,97064,227331,12505,12558,13823,29819,60595,67095,69232,107351,269587,677884,18613,18754,66616,107045,223601,225288,13196,18514,20202,21417,26921,69743,108686,208647,208922,23938,23970,545428,13831,433375,68178,76707,216810,218914,20238,22177	Adnp,Dnm2,Efna5,Fgf13,Hsp90aa1,Map1b,Pafah1b1,Ryk,Vegfa,Zeb2,Prkn,Fubp1,Camk2d,Sorbs2,Plxna4,C3,Col6a2,Dlg1,Ghr,Insr,Meis1,Ncam1,Thbs1,Ttn,Arid5b,Arid2,Wwtr1,Gigyf2,Cd44,Cdh2,Epb41l3,Stau2,Actn4,Trak1,Qrich1,Kank1,Epb41,Pakap,Pecam1,Prkce,Snx9,Lars,Cyrib,Fhod3,Asap1,Pbx1,S100a9,Zeb1,Map4k4,Casz1,Ccdc88a,Creb3l2,Cpeb3,Map2k5,Pacsin2,Ccdc141,Epc1,Creg1,Cgnl1,Clasp1,Tom1l2,Wapl,Atxn1,Tyrobp
5_Member	GO Biological Processes	GO:0048588	developmental cell growth	-5.35607	-2.15266	15/263	11538,13430,13640,14168,15519,17755,18472,20187,22339,24136,50873,51886,108058,234214,243743	Adnp,Dnm2,Efna5,Fgf13,Hsp90aa1,Map1b,Pafah1b1,Ryk,Vegfa,Zeb2,Prkn,Fubp1,Camk2d,Sorbs2,Plxna4
5_Member	GO Biological Processes	GO:0048589	developmental growth	-5.18839	-2.0714	28/795	11538,12266,12834,13383,13430,13640,14168,14600,15519,16337,17268,17755,17967,18472,20187,21825,22138,22339,24136,50873,51886,71371,77044,97064,108058,227331,234214,243743	Adnp,C3,Col6a2,Dlg1,Dnm2,Efna5,Fgf13,Ghr,Hsp90aa1,Insr,Meis1,Map1b,Ncam1,Pafah1b1,Ryk,Thbs1,Ttn,Vegfa,Zeb2,Prkn,Fubp1,Arid5b,Arid2,Wwtr1,Camk2d,Gigyf2,Sorbs2,Plxna4
5_Member	GO Biological Processes	GO:0022604	regulation of cell morphogenesis	-5.15538	-2.06835	22/539	11538,12505,12558,13383,13430,13640,13823,14168,17755,18472,20187,22339,24136,29819,50873,60595,67095,69232,107351,243743,269587,677884	Adnp,Cd44,Cdh2,Dlg1,Dnm2,Efna5,Epb41l3,Fgf13,Map1b,Pafah1b1,Ryk,Vegfa,Zeb2,Stau2,Prkn,Actn4,Trak1,Qrich1,Kank1,Plxna4,Epb41,Pakap
5_Member	GO Biological Processes	GO:0032535	regulation of cellular component size	-4.75737	-1.87447	18/408	11538,13383,13430,13640,14168,15519,17755,18472,18613,18754,20187,22339,66616,107045,107351,223601,225288,243743	Adnp,Dlg1,Dnm2,Efna5,Fgf13,Hsp90aa1,Map1b,Pafah1b1,Pecam1,Prkce,Ryk,Vegfa,Snx9,Lars,Kank1,Cyrib,Fhod3,Plxna4
5_Member	GO Biological Processes	GO:0050770	regulation of axonogenesis	-4.46572	-1.68609	12/207	11538,12558,13430,13640,14168,17755,18472,20187,22339,24136,67095,243743	Adnp,Cdh2,Dnm2,Efna5,Fgf13,Map1b,Pafah1b1,Ryk,Vegfa,Zeb2,Trak1,Plxna4
5_Member	GO Biological Processes	GO:0061387	regulation of extent of cell growth	-4.11992	-1.46959	9/128	11538,13430,13640,14168,17755,18472,20187,22339,243743	Adnp,Dnm2,Efna5,Fgf13,Map1b,Pafah1b1,Ryk,Vegfa,Plxna4
5_Member	GO Biological Processes	GO:0050772	positive regulation of axonogenesis	-3.96438	-1.39307	8/105	11538,13640,17755,18472,22339,24136,67095,243743	Adnp,Efna5,Map1b,Pafah1b1,Vegfa,Zeb2,Trak1,Plxna4
5_Member	GO Biological Processes	GO:0045664	regulation of neuron differentiation	-3.96119	-1.39307	25/787	11538,12558,13196,13430,13640,14168,17268,17755,18472,18514,20187,20202,21417,22339,24136,26921,29819,50873,67095,69743,107351,108686,208647,208922,243743	Adnp,Cdh2,Asap1,Dnm2,Efna5,Fgf13,Meis1,Map1b,Pafah1b1,Pbx1,Ryk,S100a9,Zeb1,Vegfa,Zeb2,Map4k4,Stau2,Prkn,Trak1,Casz1,Kank1,Ccdc88a,Creb3l2,Cpeb3,Plxna4
5_Member	GO Biological Processes	GO:0010769	regulation of cell morphogenesis involved in differentiation	-3.94372	-1.38817	15/348	11538,12558,13430,13640,14168,17755,18472,20187,22339,24136,29819,60595,67095,107351,243743	Adnp,Cdh2,Dnm2,Efna5,Fgf13,Map1b,Pafah1b1,Ryk,Vegfa,Zeb2,Stau2,Actn4,Trak1,Kank1,Plxna4
5_Member	GO Biological Processes	GO:0010975	regulation of neuron projection development	-3.82975	-1.31482	21/615	11538,12558,13196,13430,13640,14168,17755,18472,20187,20202,22339,24136,26921,29819,50873,67095,107351,108686,208647,208922,243743	Adnp,Cdh2,Asap1,Dnm2,Efna5,Fgf13,Map1b,Pafah1b1,Ryk,S100a9,Vegfa,Zeb2,Map4k4,Stau2,Prkn,Trak1,Kank1,Ccdc88a,Creb3l2,Cpeb3,Plxna4
5_Member	GO Biological Processes	GO:0048638	regulation of developmental growth	-3.75827	-1.25858	16/403	11538,12266,13383,13430,13640,14168,14600,16337,17268,17755,17967,18472,20187,22339,50873,243743	Adnp,C3,Dlg1,Dnm2,Efna5,Fgf13,Ghr,Insr,Meis1,Map1b,Ncam1,Pafah1b1,Ryk,Vegfa,Prkn,Plxna4
5_Member	GO Biological Processes	GO:0008361	regulation of cell size	-3.71387	-1.23557	11/212	11538,13430,13640,14168,15519,17755,18472,20187,22339,107045,243743	Adnp,Dnm2,Efna5,Fgf13,Hsp90aa1,Map1b,Pafah1b1,Ryk,Vegfa,Lars,Plxna4
5_Member	GO Biological Processes	GO:0048639	positive regulation of developmental growth	-3.60901	-1.19099	11/218	11538,12266,13383,13640,14600,16337,17755,17967,18472,22339,50873	Adnp,C3,Dlg1,Efna5,Ghr,Insr,Map1b,Ncam1,Pafah1b1,Vegfa,Prkn
5_Member	GO Biological Processes	GO:0010770	positive regulation of cell morphogenesis involved in differentiation	-3.49262	-1.11031	10/189	11538,13430,13640,17755,18472,22339,24136,29819,67095,243743	Adnp,Dnm2,Efna5,Map1b,Pafah1b1,Vegfa,Zeb2,Stau2,Trak1,Plxna4
5_Member	GO Biological Processes	GO:0016049	cell growth	-3.44763	-1.07709	18/518	11538,12505,13430,13640,13823,14168,15519,17755,18472,20187,22339,23938,24136,50873,51886,108058,234214,243743	Adnp,Cd44,Dnm2,Efna5,Epb41l3,Fgf13,Hsp90aa1,Map1b,Pafah1b1,Ryk,Vegfa,Map2k5,Zeb2,Prkn,Fubp1,Camk2d,Sorbs2,Plxna4
5_Member	GO Biological Processes	GO:0048858	cell projection morphogenesis	-3.40752	-1.05864	22/709	11538,12505,12558,13430,13640,13823,14168,15519,17755,17967,18472,20187,22339,23970,24136,26921,29819,50873,67095,107351,243743,545428	Adnp,Cd44,Cdh2,Dnm2,Efna5,Epb41l3,Fgf13,Hsp90aa1,Map1b,Ncam1,Pafah1b1,Ryk,Vegfa,Pacsin2,Zeb2,Map4k4,Stau2,Prkn,Trak1,Kank1,Plxna4,Ccdc141
5_Member	GO Biological Processes	GO:0060560	developmental growth involved in morphogenesis	-3.35325	-1.03462	12/272	11538,13430,13640,14168,15519,17755,18472,20187,22339,24136,50873,243743	Adnp,Dnm2,Efna5,Fgf13,Hsp90aa1,Map1b,Pafah1b1,Ryk,Vegfa,Zeb2,Prkn,Plxna4
5_Member	GO Biological Processes	GO:0032990	cell part morphogenesis	-3.22199	-0.958872	22/732	11538,12505,12558,13430,13640,13823,14168,15519,17755,17967,18472,20187,22339,23970,24136,26921,29819,50873,67095,107351,243743,545428	Adnp,Cd44,Cdh2,Dnm2,Efna5,Epb41l3,Fgf13,Hsp90aa1,Map1b,Ncam1,Pafah1b1,Ryk,Vegfa,Pacsin2,Zeb2,Map4k4,Stau2,Prkn,Trak1,Kank1,Plxna4,Ccdc141
5_Member	GO Biological Processes	GO:0120035	regulation of plasma membrane bounded cell projection organization	-3.17142	-0.956036	23/788	11538,12505,12558,13196,13430,13640,14168,15519,17755,18472,20187,20202,22339,24136,26921,29819,50873,67095,107351,108686,208647,208922,243743	Adnp,Cd44,Cdh2,Asap1,Dnm2,Efna5,Fgf13,Hsp90aa1,Map1b,Pafah1b1,Ryk,S100a9,Vegfa,Zeb2,Map4k4,Stau2,Prkn,Trak1,Kank1,Ccdc88a,Creb3l2,Cpeb3,Plxna4
5_Member	GO Biological Processes	GO:0048675	axon extension	-3.11531	-0.92038	8/140	11538,13430,15519,17755,18472,20187,22339,243743	Adnp,Dnm2,Hsp90aa1,Map1b,Pafah1b1,Ryk,Vegfa,Plxna4
5_Member	GO Biological Processes	GO:0031344	regulation of cell projection organization	-3.10492	-0.918849	23/797	11538,12505,12558,13196,13430,13640,14168,15519,17755,18472,20187,20202,22339,24136,26921,29819,50873,67095,107351,108686,208647,208922,243743	Adnp,Cd44,Cdh2,Asap1,Dnm2,Efna5,Fgf13,Hsp90aa1,Map1b,Pafah1b1,Ryk,S100a9,Vegfa,Zeb2,Map4k4,Stau2,Prkn,Trak1,Kank1,Ccdc88a,Creb3l2,Cpeb3,Plxna4
5_Member	GO Biological Processes	GO:0120039	plasma membrane bounded cell projection morphogenesis	-3.05762	-0.884408	21/704	11538,12505,12558,13430,13640,13823,14168,15519,17755,17967,18472,20187,22339,24136,26921,29819,50873,67095,107351,243743,545428	Adnp,Cd44,Cdh2,Dnm2,Efna5,Epb41l3,Fgf13,Hsp90aa1,Map1b,Ncam1,Pafah1b1,Ryk,Vegfa,Zeb2,Map4k4,Stau2,Prkn,Trak1,Kank1,Plxna4,Ccdc141
5_Member	GO Biological Processes	GO:0030516	regulation of axon extension	-2.97056	-0.847326	7/114	11538,13430,17755,18472,20187,22339,243743	Adnp,Dnm2,Map1b,Pafah1b1,Ryk,Vegfa,Plxna4
5_Member	GO Biological Processes	GO:0031346	positive regulation of cell projection organization	-2.96259	-0.845599	16/477	11538,13430,13640,15519,17755,18472,20202,22339,24136,29819,50873,67095,108686,208647,208922,243743	Adnp,Dnm2,Efna5,Hsp90aa1,Map1b,Pafah1b1,S100a9,Vegfa,Zeb2,Stau2,Prkn,Trak1,Ccdc88a,Creb3l2,Cpeb3,Plxna4
5_Member	GO Biological Processes	GO:0090066	regulation of anatomical structure size	-2.95006	-0.836167	18/572	11538,13383,13430,13640,14168,15519,17755,18472,18613,18754,20187,22339,66616,107045,107351,223601,225288,243743	Adnp,Dlg1,Dnm2,Efna5,Fgf13,Hsp90aa1,Map1b,Pafah1b1,Pecam1,Prkce,Ryk,Vegfa,Snx9,Lars,Kank1,Cyrib,Fhod3,Plxna4
5_Member	GO Biological Processes	GO:0040008	regulation of growth	-2.92845	-0.830617	21/721	11538,12266,12505,13383,13430,13640,13823,13831,14168,14600,16337,17268,17755,17967,18472,20187,22339,23938,50873,243743,433375	Adnp,C3,Cd44,Dlg1,Dnm2,Efna5,Epb41l3,Epc1,Fgf13,Ghr,Insr,Meis1,Map1b,Ncam1,Pafah1b1,Ryk,Vegfa,Map2k5,Prkn,Plxna4,Creg1
5_Member	GO Biological Processes	GO:0045927	positive regulation of growth	-2.82412	-0.766527	12/313	11538,12266,13383,13640,14600,16337,17755,17967,18472,22339,23938,50873	Adnp,C3,Dlg1,Efna5,Ghr,Insr,Map1b,Ncam1,Pafah1b1,Vegfa,Map2k5,Prkn
5_Member	GO Biological Processes	GO:1990138	neuron projection extension	-2.74921	-0.730701	9/197	11538,13430,15519,17755,18472,20187,22339,50873,243743	Adnp,Dnm2,Hsp90aa1,Map1b,Pafah1b1,Ryk,Vegfa,Prkn,Plxna4
5_Member	GO Biological Processes	GO:0010976	positive regulation of neuron projection development	-2.65775	-0.684665	13/372	11538,13640,17755,18472,20202,22339,24136,29819,50873,67095,208647,208922,243743	Adnp,Efna5,Map1b,Pafah1b1,S100a9,Vegfa,Zeb2,Stau2,Prkn,Trak1,Creb3l2,Cpeb3,Plxna4
5_Member	GO Biological Processes	GO:0007409	axonogenesis	-2.51664	-0.609554	15/480	11538,12558,13430,13640,14168,15519,17755,17967,18472,20187,22339,24136,67095,243743,545428	Adnp,Cdh2,Dnm2,Efna5,Fgf13,Hsp90aa1,Map1b,Ncam1,Pafah1b1,Ryk,Vegfa,Zeb2,Trak1,Plxna4,Ccdc141
5_Member	GO Biological Processes	GO:0048812	neuron projection morphogenesis	-2.43085	-0.555129	19/690	11538,12558,13430,13640,13823,14168,15519,17755,17967,18472,20187,22339,24136,26921,29819,50873,67095,243743,545428	Adnp,Cdh2,Dnm2,Efna5,Epb41l3,Fgf13,Hsp90aa1,Map1b,Ncam1,Pafah1b1,Ryk,Vegfa,Zeb2,Map4k4,Stau2,Prkn,Trak1,Plxna4,Ccdc141
5_Member	GO Biological Processes	GO:0051129	negative regulation of cellular component organization	-2.23476	-0.453442	20/773	13196,13430,13640,14168,17755,18472,18613,20187,22339,23970,26921,50873,60595,68178,76707,107351,216810,218914,223601,225288	Asap1,Dnm2,Efna5,Fgf13,Map1b,Pafah1b1,Pecam1,Ryk,Vegfa,Pacsin2,Map4k4,Prkn,Actn4,Cgnl1,Clasp1,Kank1,Tom1l2,Wapl,Cyrib,Fhod3
5_Member	GO Biological Processes	GO:0010720	positive regulation of cell development	-2.20862	-0.432645	18/672	11538,13430,13640,17755,18472,20202,20238,21417,22177,22339,24136,29819,50873,51886,67095,208647,208922,243743	Adnp,Dnm2,Efna5,Map1b,Pafah1b1,S100a9,Atxn1,Zeb1,Tyrobp,Vegfa,Zeb2,Stau2,Prkn,Fubp1,Trak1,Creb3l2,Cpeb3,Plxna4
5_Member	GO Biological Processes	GO:0061564	axon development	-2.19298	-0.422622	15/521	11538,12558,13430,13640,14168,15519,17755,17967,18472,20187,22339,24136,67095,243743,545428	Adnp,Cdh2,Dnm2,Efna5,Fgf13,Hsp90aa1,Map1b,Ncam1,Pafah1b1,Ryk,Vegfa,Zeb2,Trak1,Plxna4,Ccdc141
5_Member	GO Biological Processes	GO:0045666	positive regulation of neuron differentiation	-2.18833	-0.419558	14/472	11538,13640,17755,18472,20202,21417,22339,24136,29819,50873,67095,208647,208922,243743	Adnp,Efna5,Map1b,Pafah1b1,S100a9,Zeb1,Vegfa,Zeb2,Stau2,Prkn,Trak1,Creb3l2,Cpeb3,Plxna4
5_Member	GO Biological Processes	GO:0001558	regulation of cell growth	-2.1015	-0.373678	13/434	11538,12505,13430,13640,13823,14168,17755,18472,20187,22339,23938,50873,243743	Adnp,Cd44,Dnm2,Efna5,Epb41l3,Fgf13,Map1b,Pafah1b1,Ryk,Vegfa,Map2k5,Prkn,Plxna4
5_Member	GO Biological Processes	GO:0045773	positive regulation of axon extension	-2.06734	-0.360917	4/58	11538,17755,18472,22339	Adnp,Map1b,Pafah1b1,Vegfa
5_Member	GO Biological Processes	GO:0050769	positive regulation of neurogenesis	-2.06652	-0.360917	16/590	11538,13640,17755,18472,20202,20238,21417,22339,24136,29819,50873,51886,67095,208647,208922,243743	Adnp,Efna5,Map1b,Pafah1b1,S100a9,Atxn1,Zeb1,Vegfa,Zeb2,Stau2,Prkn,Fubp1,Trak1,Creb3l2,Cpeb3,Plxna4
6_Summary	KEGG Pathway	mmu05144	Malaria	-5.31865	-2.15266	7/49	15122,18613,21825,21898,110257,100503605,101488143,15368,269523	Hba-a1,Pecam1,Thbs1,Tlr4,Hba-a2,Hbb-bs,Hbb-bt,Hmox1,Vcp
6_Member	KEGG Pathway	mmu05144	Malaria	-5.31865	-2.15266	7/49	15122,18613,21825,21898,110257,100503605,101488143	Hba-a1,Pecam1,Thbs1,Tlr4,Hba-a2,Hbb-bs,Hbb-bt
6_Member	KEGG Pathway	mmu05143	African trypanosomiasis	-2.82167	-0.766527	4/36	15122,110257,100503605,101488143	Hba-a1,Hba-a2,Hbb-bs,Hbb-bt
6_Member	GO Biological Processes	GO:0051187	cofactor catabolic process	-2.01621	-0.339234	4/60	15122,15368,269523,101488143	Hba-a1,Hmox1,Vcp,Hbb-bt
7_Summary	GO Biological Processes	GO:0022411	cellular component disassembly	-5.30183	-2.15266	18/372	12266,14168,16337,16593,17755,18412,18472,26921,50873,52639,59026,68094,76707,77044,107338,210356,212307,269523	C3,Fgf13,Insr,Klc1,Map1b,Sqstm1,Pafah1b1,Map4k4,Prkn,Wipi1,Huwe1,Smarcc2,Clasp1,Arid2,Gbf1,Nckap5,Mapre2,Vcp
7_Member	GO Biological Processes	GO:0022411	cellular component disassembly	-5.30183	-2.15266	18/372	12266,14168,16337,16593,17755,18412,18472,26921,50873,52639,59026,68094,76707,77044,107338,210356,212307,269523	C3,Fgf13,Insr,Klc1,Map1b,Sqstm1,Pafah1b1,Map4k4,Prkn,Wipi1,Huwe1,Smarcc2,Clasp1,Arid2,Gbf1,Nckap5,Mapre2,Vcp
7_Member	GO Biological Processes	GO:0032984	protein-containing complex disassembly	-2.41511	-0.548194	9/221	14168,16337,16593,17755,68094,76707,77044,210356,269523	Fgf13,Insr,Klc1,Map1b,Smarcc2,Clasp1,Arid2,Nckap5,Vcp
8_Summary	GO Biological Processes	GO:0034329	cell junction assembly	-4.90087	-1.9286	13/219	12388,12558,13383,13640,13823,18613,20411,21961,22339,26921,56217,60595,76707,212307	Ctnnd1,Cdh2,Dlg1,Efna5,Epb41l3,Pecam1,Sorbs1,Tns1,Vegfa,Map4k4,Mpp5,Actn4,Clasp1,Mapre2
8_Member	GO Biological Processes	GO:0034329	cell junction assembly	-4.90087	-1.9286	13/219	12388,12558,13383,13640,13823,18613,20411,21961,22339,26921,56217,60595,76707	Ctnnd1,Cdh2,Dlg1,Efna5,Epb41l3,Pecam1,Sorbs1,Tns1,Vegfa,Map4k4,Mpp5,Actn4,Clasp1
8_Member	GO Biological Processes	GO:0034330	cell junction organization	-4.5205	-1.71978	14/273	12388,12558,13383,13640,13823,18613,20411,21961,22339,26921,56217,60595,76707,212307	Ctnnd1,Cdh2,Dlg1,Efna5,Epb41l3,Pecam1,Sorbs1,Tns1,Vegfa,Map4k4,Mpp5,Actn4,Clasp1,Mapre2
8_Member	GO Biological Processes	GO:0007043	cell-cell junction assembly	-2.92641	-0.830617	7/116	12388,12558,13383,13823,18613,56217,60595	Ctnnd1,Cdh2,Dlg1,Epb41l3,Pecam1,Mpp5,Actn4
8_Member	GO Biological Processes	GO:0070830	bicellular tight junction assembly	-2.26451	-0.474154	4/51	13383,18613,56217,60595	Dlg1,Pecam1,Mpp5,Actn4
8_Member	GO Biological Processes	GO:0045216	cell-cell junction organization	-2.22207	-0.444672	7/155	12388,12558,13383,13823,18613,56217,60595	Ctnnd1,Cdh2,Dlg1,Epb41l3,Pecam1,Mpp5,Actn4
8_Member	GO Biological Processes	GO:0120192	tight junction assembly	-2.14816	-0.400916	4/55	13383,18613,56217,60595	Dlg1,Pecam1,Mpp5,Actn4
9_Summary	GO Biological Processes	GO:0032147	activation of protein kinase activity	-4.8879	-1.9286	14/253	11538,13383,14600,16337,21825,21898,22339,23938,26408,26921,65964,74055,108686,237542,12266,12505,12558,18754,20187,20305,24136,76954,108058,15519,66616,14168,18472,69131,232341,22138,50873,97064,56351,12571,12830,12834,13640,208647,231991	Adnp,Dlg1,Ghr,Insr,Thbs1,Tlr4,Vegfa,Map2k5,Map3k5,Map4k4,Map3k20,Plce1,Ccdc88a,Osbpl8,C3,Cd44,Cdh2,Prkce,Ryk,Ccl6,Zeb2,Denn2b,Camk2d,Hsp90aa1,Snx9,Fgf13,Pafah1b1,Cdk12,Wnk1,Ttn,Prkn,Wwtr1,Ptges3,Cdk6,Col4a5,Col6a2,Efna5,Creb3l2,Creb5
9_Member	GO Biological Processes	GO:0032147	activation of protein kinase activity	-4.8879	-1.9286	14/253	11538,13383,14600,16337,21825,21898,22339,23938,26408,26921,65964,74055,108686,237542	Adnp,Dlg1,Ghr,Insr,Thbs1,Tlr4,Vegfa,Map2k5,Map3k5,Map4k4,Map3k20,Plce1,Ccdc88a,Osbpl8
9_Member	GO Biological Processes	GO:0043410	positive regulation of MAPK cascade	-3.85496	-1.32912	19/523	12266,12505,12558,14600,16337,18754,20187,20305,21825,21898,22339,23938,24136,26408,26921,65964,74055,76954,108058	C3,Cd44,Cdh2,Ghr,Insr,Prkce,Ryk,Ccl6,Thbs1,Tlr4,Vegfa,Map2k5,Zeb2,Map3k5,Map4k4,Map3k20,Plce1,Denn2b,Camk2d
9_Member	GO Biological Processes	GO:0045860	positive regulation of protein kinase activity	-3.71418	-1.23557	17/449	11538,13383,14600,15519,16337,21825,21898,22339,23938,24136,26408,26921,65964,66616,74055,108686,237542	Adnp,Dlg1,Ghr,Hsp90aa1,Insr,Thbs1,Tlr4,Vegfa,Map2k5,Zeb2,Map3k5,Map4k4,Map3k20,Snx9,Plce1,Ccdc88a,Osbpl8
9_Member	GO Biological Processes	GO:0000187	activation of MAPK activity	-3.63801	-1.2074	8/117	14600,16337,21825,21898,23938,26408,65964,74055	Ghr,Insr,Thbs1,Tlr4,Map2k5,Map3k5,Map3k20,Plce1
9_Member	GO Biological Processes	GO:0023014	signal transduction by protein phosphorylation	-3.46535	-1.08873	24/799	12266,12505,12558,13383,14168,14600,16337,18472,18754,20187,20305,21825,21898,22339,23938,24136,26408,26921,65964,69131,74055,76954,108058,232341	C3,Cd44,Cdh2,Dlg1,Fgf13,Ghr,Insr,Pafah1b1,Prkce,Ryk,Ccl6,Thbs1,Tlr4,Vegfa,Map2k5,Zeb2,Map3k5,Map4k4,Map3k20,Cdk12,Plce1,Denn2b,Camk2d,Wnk1
9_Member	GO Biological Processes	GO:0033674	positive regulation of kinase activity	-3.42775	-1.06773	18/520	11538,13383,14600,15519,16337,20187,21825,21898,22339,23938,24136,26408,26921,65964,66616,74055,108686,237542	Adnp,Dlg1,Ghr,Hsp90aa1,Insr,Ryk,Thbs1,Tlr4,Vegfa,Map2k5,Zeb2,Map3k5,Map4k4,Map3k20,Snx9,Plce1,Ccdc88a,Osbpl8
9_Member	GO Biological Processes	GO:0043408	regulation of MAPK cascade	-3.31754	-1.00382	22/720	12266,12505,12558,13383,14600,16337,18472,18754,20187,20305,21825,21898,22339,23938,24136,26408,26921,65964,69131,74055,76954,108058	C3,Cd44,Cdh2,Dlg1,Ghr,Insr,Pafah1b1,Prkce,Ryk,Ccl6,Thbs1,Tlr4,Vegfa,Map2k5,Zeb2,Map3k5,Map4k4,Map3k20,Cdk12,Plce1,Denn2b,Camk2d
9_Member	GO Biological Processes	GO:0043549	regulation of kinase activity	-3.27752	-0.973133	23/774	11538,13383,14600,15519,16337,20187,21825,21898,22138,22339,23938,24136,26408,26921,50873,65964,66616,69131,74055,97064,108686,232341,237542	Adnp,Dlg1,Ghr,Hsp90aa1,Insr,Ryk,Thbs1,Tlr4,Ttn,Vegfa,Map2k5,Zeb2,Map3k5,Map4k4,Prkn,Map3k20,Snx9,Cdk12,Plce1,Wwtr1,Ccdc88a,Wnk1,Osbpl8
9_Member	GO Biological Processes	GO:0000165	MAPK cascade	-3.26216	-0.973133	23/776	12266,12505,12558,13383,14168,14600,16337,18472,18754,20187,20305,21825,21898,22339,23938,24136,26408,26921,65964,69131,74055,76954,108058	C3,Cd44,Cdh2,Dlg1,Fgf13,Ghr,Insr,Pafah1b1,Prkce,Ryk,Ccl6,Thbs1,Tlr4,Vegfa,Map2k5,Zeb2,Map3k5,Map4k4,Map3k20,Cdk12,Plce1,Denn2b,Camk2d
9_Member	GO Biological Processes	GO:0051347	positive regulation of transferase activity	-3.13451	-0.935851	19/598	11538,13383,14600,15519,16337,20187,21825,21898,22339,23938,24136,26408,26921,56351,65964,66616,74055,108686,237542	Adnp,Dlg1,Ghr,Hsp90aa1,Insr,Ryk,Thbs1,Tlr4,Vegfa,Map2k5,Zeb2,Map3k5,Map4k4,Ptges3,Map3k20,Snx9,Plce1,Ccdc88a,Osbpl8
9_Member	KEGG Pathway	mmu04151	PI3K-Akt signaling pathway	-2.93608	-0.83433	13/346	12571,12830,12834,13640,14168,14600,15519,16337,21825,21898,22339,208647,231991	Cdk6,Col4a5,Col6a2,Efna5,Fgf13,Ghr,Hsp90aa1,Insr,Thbs1,Tlr4,Vegfa,Creb3l2,Creb5
9_Member	GO Biological Processes	GO:0043406	positive regulation of MAP kinase activity	-2.92132	-0.828468	10/224	14600,16337,21825,21898,22339,23938,24136,26408,65964,74055	Ghr,Insr,Thbs1,Tlr4,Vegfa,Map2k5,Zeb2,Map3k5,Map3k20,Plce1
9_Member	GO Biological Processes	GO:0045859	regulation of protein kinase activity	-2.87861	-0.803019	20/678	11538,13383,14600,15519,16337,21825,21898,22138,22339,23938,24136,26408,26921,65964,66616,69131,74055,97064,108686,237542	Adnp,Dlg1,Ghr,Hsp90aa1,Insr,Thbs1,Tlr4,Ttn,Vegfa,Map2k5,Zeb2,Map3k5,Map4k4,Map3k20,Snx9,Cdk12,Plce1,Wwtr1,Ccdc88a,Osbpl8
9_Member	GO Biological Processes	GO:0043405	regulation of MAP kinase activity	-2.49504	-0.59554	11/299	14600,16337,21825,21898,22339,23938,24136,26408,65964,69131,74055	Ghr,Insr,Thbs1,Tlr4,Vegfa,Map2k5,Zeb2,Map3k5,Map3k20,Cdk12,Plce1
9_Member	GO Biological Processes	GO:0071902	positive regulation of protein serine/threonine kinase activity	-2.14312	-0.399835	10/288	14600,16337,21825,21898,22339,23938,24136,26408,65964,74055	Ghr,Insr,Thbs1,Tlr4,Vegfa,Map2k5,Zeb2,Map3k5,Map3k20,Plce1
10_Summary	GO Biological Processes	GO:0016055	Wnt signaling pathway	-4.87505	-1.9286	19/439	12388,12505,12558,17342,18647,20187,22419,24136,50873,68588,71268,97064,106042,107351,208846,214897,232341,269523,328949,12266,20238	Ctnnd1,Cd44,Cdh2,Mitf,Cdk14,Ryk,Wnt5b,Zeb2,Prkn,Cthrc1,Lrrfip2,Wwtr1,Prickle1,Kank1,Daam1,Csnk1g1,Wnk1,Vcp,Mcc,C3,Atxn1
10_Member	GO Biological Processes	GO:0016055	Wnt signaling pathway	-4.87505	-1.9286	19/439	12388,12505,12558,17342,18647,20187,22419,24136,50873,68588,71268,97064,106042,107351,208846,214897,232341,269523,328949	Ctnnd1,Cd44,Cdh2,Mitf,Cdk14,Ryk,Wnt5b,Zeb2,Prkn,Cthrc1,Lrrfip2,Wwtr1,Prickle1,Kank1,Daam1,Csnk1g1,Wnk1,Vcp,Mcc
10_Member	GO Biological Processes	GO:0198738	cell-cell signaling by wnt	-4.84753	-1.9286	19/441	12388,12505,12558,17342,18647,20187,22419,24136,50873,68588,71268,97064,106042,107351,208846,214897,232341,269523,328949	Ctnnd1,Cd44,Cdh2,Mitf,Cdk14,Ryk,Wnt5b,Zeb2,Prkn,Cthrc1,Lrrfip2,Wwtr1,Prickle1,Kank1,Daam1,Csnk1g1,Wnk1,Vcp,Mcc
10_Member	GO Biological Processes	GO:1905114	cell surface receptor signaling pathway involved in cell-cell signaling	-4.68	-1.82715	21/536	12266,12388,12505,12558,17342,18647,20187,20238,22419,24136,50873,68588,71268,97064,106042,107351,208846,214897,232341,269523,328949	C3,Ctnnd1,Cd44,Cdh2,Mitf,Cdk14,Ryk,Atxn1,Wnt5b,Zeb2,Prkn,Cthrc1,Lrrfip2,Wwtr1,Prickle1,Kank1,Daam1,Csnk1g1,Wnk1,Vcp,Mcc
10_Member	GO Biological Processes	GO:0060828	regulation of canonical Wnt signaling pathway	-4.55797	-1.74202	13/236	12388,12558,18647,22419,50873,68588,97064,106042,107351,214897,232341,269523,328949	Ctnnd1,Cdh2,Cdk14,Wnt5b,Prkn,Cthrc1,Wwtr1,Prickle1,Kank1,Csnk1g1,Wnk1,Vcp,Mcc
10_Member	GO Biological Processes	GO:0060070	canonical Wnt signaling pathway	-4.26772	-1.58042	14/288	12388,12558,17342,18647,22419,50873,68588,97064,106042,107351,214897,232341,269523,328949	Ctnnd1,Cdh2,Mitf,Cdk14,Wnt5b,Prkn,Cthrc1,Wwtr1,Prickle1,Kank1,Csnk1g1,Wnk1,Vcp,Mcc
10_Member	GO Biological Processes	GO:0030111	regulation of Wnt signaling pathway	-3.95721	-1.39307	14/308	12388,12558,18647,22419,24136,50873,68588,97064,106042,107351,214897,232341,269523,328949	Ctnnd1,Cdh2,Cdk14,Wnt5b,Zeb2,Prkn,Cthrc1,Wwtr1,Prickle1,Kank1,Csnk1g1,Wnk1,Vcp,Mcc
10_Member	GO Biological Processes	GO:0090090	negative regulation of canonical Wnt signaling pathway	-3.37328	-1.0458	8/128	12388,12558,22419,50873,68588,97064,106042,328949	Ctnnd1,Cdh2,Wnt5b,Prkn,Cthrc1,Wwtr1,Prickle1,Mcc
10_Member	GO Biological Processes	GO:0030178	negative regulation of Wnt signaling pathway	-2.69233	-0.710248	8/163	12388,12558,22419,50873,68588,97064,106042,328949	Ctnnd1,Cdh2,Wnt5b,Prkn,Cthrc1,Wwtr1,Prickle1,Mcc
11_Summary	GO Biological Processes	GO:0043087	regulation of GTPase activity	-4.67498	-1.82715	15/300	13196,13640,18472,18613,20305,26921,54126,66616,66691,107045,212307,232341,241694,243743,380916	Asap1,Efna5,Pafah1b1,Pecam1,Ccl6,Map4k4,Arhgef7,Snx9,Gapvd1,Lars,Mapre2,Wnk1,Ralgapa2,Plxna4,Lrch1
11_Member	GO Biological Processes	GO:0043087	regulation of GTPase activity	-4.67498	-1.82715	15/300	13196,13640,18472,18613,20305,26921,54126,66616,66691,107045,212307,232341,241694,243743,380916	Asap1,Efna5,Pafah1b1,Pecam1,Ccl6,Map4k4,Arhgef7,Snx9,Gapvd1,Lars,Mapre2,Wnk1,Ralgapa2,Plxna4,Lrch1
11_Member	GO Biological Processes	GO:0034260	negative regulation of GTPase activity	-2.01128	-0.339234	3/32	18613,232341,380916	Pecam1,Wnk1,Lrch1
12_Summary	GO Biological Processes	GO:0007264	small GTPase mediated signal transduction	-4.6589	-1.82715	20/496	12558,13430,15368,18613,19324,19326,26921,54126,59040,68178,74055,100169,107351,108058,108686,212307,223435,223601,227743,241694	Cdh2,Dnm2,Hmox1,Pecam1,Rab1a,Rab11b,Map4k4,Arhgef7,Rhot1,Cgnl1,Plce1,Phactr4,Kank1,Camk2d,Ccdc88a,Mapre2,Trio,Cyrib,Mapkap1,Ralgapa2
12_Member	GO Biological Processes	GO:0007264	small GTPase mediated signal transduction	-4.6589	-1.82715	20/496	12558,13430,15368,18613,19324,19326,26921,54126,59040,68178,74055,100169,107351,108058,108686,212307,223435,223601,227743,241694	Cdh2,Dnm2,Hmox1,Pecam1,Rab1a,Rab11b,Map4k4,Arhgef7,Rhot1,Cgnl1,Plce1,Phactr4,Kank1,Camk2d,Ccdc88a,Mapre2,Trio,Cyrib,Mapkap1,Ralgapa2
12_Member	GO Biological Processes	GO:0051056	regulation of small GTPase mediated signal transduction	-4.07515	-1.4455	13/263	12558,13430,26921,54126,68178,74055,107351,108058,212307,223435,223601,227743,241694	Cdh2,Dnm2,Map4k4,Arhgef7,Cgnl1,Plce1,Kank1,Camk2d,Mapre2,Trio,Cyrib,Mapkap1,Ralgapa2
12_Member	GO Biological Processes	GO:0007265	Ras protein signal transduction	-3.55692	-1.15713	16/420	12558,13430,18613,19324,19326,26921,54126,59040,74055,100169,107351,108058,212307,223435,227743,241694	Cdh2,Dnm2,Pecam1,Rab1a,Rab11b,Map4k4,Arhgef7,Rhot1,Plce1,Phactr4,Kank1,Camk2d,Mapre2,Trio,Mapkap1,Ralgapa2
12_Member	GO Biological Processes	GO:0046578	regulation of Ras protein signal transduction	-2.80761	-0.765579	10/232	12558,13430,26921,54126,74055,107351,108058,212307,223435,227743	Cdh2,Dnm2,Map4k4,Arhgef7,Plce1,Kank1,Camk2d,Mapre2,Trio,Mapkap1
13_Summary	GO Biological Processes	GO:0030010	establishment of cell polarity	-4.44491	-1.68609	10/145	14168,15519,17755,18472,56217,76707,107338,107351,209630,223601,13383,227743	Fgf13,Hsp90aa1,Map1b,Pafah1b1,Mpp5,Clasp1,Gbf1,Kank1,Frmd4a,Cyrib,Dlg1,Mapkap1
13_Member	GO Biological Processes	GO:0030010	establishment of cell polarity	-4.44491	-1.68609	10/145	14168,15519,17755,18472,56217,76707,107338,107351,209630,223601	Fgf13,Hsp90aa1,Map1b,Pafah1b1,Mpp5,Clasp1,Gbf1,Kank1,Frmd4a,Cyrib
13_Member	GO Biological Processes	GO:0007163	establishment or maintenance of cell polarity	-4.07869	-1.4455	12/227	13383,14168,15519,17755,18472,56217,76707,107338,107351,209630,223601,227743	Dlg1,Fgf13,Hsp90aa1,Map1b,Pafah1b1,Mpp5,Clasp1,Gbf1,Kank1,Frmd4a,Cyrib,Mapkap1
14_Summary	GO Biological Processes	GO:1990778	protein localization to cell periphery	-4.44406	-1.68609	16/352	12296,12306,12558,13383,13823,14127,14168,18412,20411,56217,56430,108058,108686,109676,233575,269587,12266,13196,13430,15519,18472,19324,20202,21825,23970,50873,53611,59040,66616,107338,234214,19326,22177,22339,218914,229603,241694	Cacnb2,Anxa2,Cdh2,Dlg1,Epb41l3,Fcer1g,Fgf13,Sqstm1,Sorbs1,Mpp5,Clip1,Camk2d,Ccdc88a,Ank2,Pgap2,Epb41,C3,Asap1,Dnm2,Hsp90aa1,Pafah1b1,Rab1a,S100a9,Thbs1,Pacsin2,Prkn,Vti1a,Rhot1,Snx9,Gbf1,Sorbs2,Rab11b,Tyrobp,Vegfa,Wapl,Otud7b,Ralgapa2
14_Member	GO Biological Processes	GO:1990778	protein localization to cell periphery	-4.44406	-1.68609	16/352	12296,12306,12558,13383,13823,14127,14168,18412,20411,56217,56430,108058,108686,109676,233575,269587	Cacnb2,Anxa2,Cdh2,Dlg1,Epb41l3,Fcer1g,Fgf13,Sqstm1,Sorbs1,Mpp5,Clip1,Camk2d,Ccdc88a,Ank2,Pgap2,Epb41
14_Member	GO Biological Processes	GO:0072659	protein localization to plasma membrane	-4.31684	-1.58042	14/285	12296,12306,12558,13383,13823,14127,14168,18412,20411,56217,108058,108686,109676,233575	Cacnb2,Anxa2,Cdh2,Dlg1,Epb41l3,Fcer1g,Fgf13,Sqstm1,Sorbs1,Mpp5,Camk2d,Ccdc88a,Ank2,Pgap2
14_Member	GO Biological Processes	GO:0061024	membrane organization	-3.8844	-1.34556	25/796	12266,12306,12558,13196,13383,13430,13823,14127,15519,18472,19324,20202,20411,21825,23970,50873,53611,56217,56430,59040,66616,107338,108686,109676,234214	C3,Anxa2,Cdh2,Asap1,Dlg1,Dnm2,Epb41l3,Fcer1g,Hsp90aa1,Pafah1b1,Rab1a,S100a9,Sorbs1,Thbs1,Pacsin2,Prkn,Vti1a,Mpp5,Clip1,Rhot1,Snx9,Gbf1,Ccdc88a,Ank2,Sorbs2
14_Member	GO Biological Processes	GO:0072657	protein localization to membrane	-3.50939	-1.11988	19/557	12296,12306,12558,13383,13823,14127,14168,15519,18412,19326,20411,50873,56217,56430,108058,108686,109676,233575,234214	Cacnb2,Anxa2,Cdh2,Dlg1,Epb41l3,Fcer1g,Fgf13,Hsp90aa1,Sqstm1,Rab11b,Sorbs1,Prkn,Mpp5,Clip1,Camk2d,Ccdc88a,Ank2,Pgap2,Sorbs2
14_Member	GO Biological Processes	GO:1903827	regulation of cellular protein localization	-3.25407	-0.973133	18/538	12558,13383,14127,15519,18412,19326,20411,22177,22339,50873,107338,108058,108686,218914,229603,234214,241694,269587	Cdh2,Dlg1,Fcer1g,Hsp90aa1,Sqstm1,Rab11b,Sorbs1,Tyrobp,Vegfa,Prkn,Gbf1,Camk2d,Ccdc88a,Wapl,Otud7b,Sorbs2,Ralgapa2,Epb41
15_Summary	GO Biological Processes	GO:0002262	myeloid cell homeostasis	-4.30344	-1.58042	11/182	11480,12505,12571,14127,15122,15368,18578,20683,22339,69188,110257,12558,227331,12306,17268,17342,17536,18472,22177	Acvr2a,Cd44,Cdk6,Fcer1g,Hba-a1,Hmox1,Pde4b,Sp1,Vegfa,Kmt2e,Hba-a2,Cdh2,Gigyf2,Anxa2,Meis1,Mitf,Meis2,Pafah1b1,Tyrobp
15_Member	GO Biological Processes	GO:0002262	myeloid cell homeostasis	-4.30344	-1.58042	11/182	11480,12505,12571,14127,15122,15368,18578,20683,22339,69188,110257	Acvr2a,Cd44,Cdk6,Fcer1g,Hba-a1,Hmox1,Pde4b,Sp1,Vegfa,Kmt2e,Hba-a2
15_Member	GO Biological Processes	GO:0048872	homeostasis of number of cells	-3.22206	-0.958872	13/322	11480,12505,12558,12571,14127,15122,15368,18578,20683,22339,69188,110257,227331	Acvr2a,Cd44,Cdh2,Cdk6,Fcer1g,Hba-a1,Hmox1,Pde4b,Sp1,Vegfa,Kmt2e,Hba-a2,Gigyf2
15_Member	GO Biological Processes	GO:0034101	erythrocyte homeostasis	-3.03552	-0.869312	8/144	11480,12571,15122,15368,20683,22339,69188,110257	Acvr2a,Cdk6,Hba-a1,Hmox1,Sp1,Vegfa,Kmt2e,Hba-a2
15_Member	GO Biological Processes	GO:0030099	myeloid cell differentiation	-2.72872	-0.728052	14/410	11480,12306,12571,14127,15122,17268,17342,17536,18472,20683,22177,22339,69188,110257	Acvr2a,Anxa2,Cdk6,Fcer1g,Hba-a1,Meis1,Mitf,Meis2,Pafah1b1,Sp1,Tyrobp,Vegfa,Kmt2e,Hba-a2
15_Member	GO Biological Processes	GO:0030218	erythrocyte differentiation	-2.58642	-0.641364	7/133	11480,12571,15122,20683,22339,69188,110257	Acvr2a,Cdk6,Hba-a1,Sp1,Vegfa,Kmt2e,Hba-a2
16_Summary	GO Biological Processes	GO:1905323	telomerase holoenzyme complex assembly	-4.29006	-1.58042	3/6	15519,56351,245000,269523,13435,18143,22339,63830,71521,75339,77044,81702,108058,108686,218914,226151	Hsp90aa1,Ptges3,Atr,Vcp,Dnmt3a,Npas2,Vegfa,Kcnq1ot1,Pds5a,Mphosph8,Arid2,Ankrd17,Camk2d,Ccdc88a,Wapl,Slf2
16_Member	GO Biological Processes	GO:1905323	telomerase holoenzyme complex assembly	-4.29006	-1.58042	3/6	15519,56351,245000	Hsp90aa1,Ptges3,Atr
16_Member	Reactome Gene Sets	R-MMU-3371511	HSF1 activation	-3.85188	-1.32912	3/8	15519,56351,269523	Hsp90aa1,Ptges3,Vcp
16_Member	GO Biological Processes	GO:0051052	regulation of DNA metabolic process	-2.77441	-0.750636	15/451	13435,15519,18143,22339,56351,63830,71521,75339,77044,81702,108058,108686,218914,226151,245000	Dnmt3a,Hsp90aa1,Npas2,Vegfa,Ptges3,Kcnq1ot1,Pds5a,Mphosph8,Arid2,Ankrd17,Camk2d,Ccdc88a,Wapl,Slf2,Atr
16_Member	Reactome Gene Sets	R-MMU-3371571	HSF1-dependent transactivation	-2.475	-0.590285	3/22	15519,56351,108058	Hsp90aa1,Ptges3,Camk2d
16_Member	GO Biological Processes	GO:2000573	positive regulation of DNA biosynthetic process	-2.36137	-0.515971	5/77	15519,22339,56351,108058,245000	Hsp90aa1,Vegfa,Ptges3,Camk2d,Atr
16_Member	GO Biological Processes	GO:0051054	positive regulation of DNA metabolic process	-2.04214	-0.348943	9/253	15519,18143,22339,56351,75339,77044,108058,226151,245000	Hsp90aa1,Npas2,Vegfa,Ptges3,Mphosph8,Arid2,Camk2d,Slf2,Atr
17_Summary	GO Biological Processes	GO:0042692	muscle cell differentiation	-4.28043	-1.58042	17/403	12266,12558,13831,18175,21417,22138,22339,56469,74376,78321,79221,81702,108058,109676,223701,225288,234214,17268,17967,26408,71371,74182,106042,380664,13823,18472,56217,76707,20411,68178,108686,269587,13430,16337,21825,23938,71521,73713,77044,13383	C3,Cdh2,Epc1,Nrap,Zeb1,Ttn,Vegfa,Pias1,Myo18b,Ankrd23,Hdac9,Ankrd17,Camk2d,Ank2,Mrtfa,Fhod3,Sorbs2,Meis1,Ncam1,Map3k5,Arid5b,Gpcpd1,Prickle1,Lemd3,Epb41l3,Pafah1b1,Mpp5,Clasp1,Sorbs1,Cgnl1,Ccdc88a,Epb41,Dnm2,Insr,Thbs1,Map2k5,Pds5a,Rbm20,Arid2,Dlg1
17_Member	GO Biological Processes	GO:0042692	muscle cell differentiation	-4.28043	-1.58042	17/403	12266,12558,13831,18175,21417,22138,22339,56469,74376,78321,79221,81702,108058,109676,223701,225288,234214	C3,Cdh2,Epc1,Nrap,Zeb1,Ttn,Vegfa,Pias1,Myo18b,Ankrd23,Hdac9,Ankrd17,Camk2d,Ank2,Mrtfa,Fhod3,Sorbs2
17_Member	GO Biological Processes	GO:0061061	muscle structure development	-4.26376	-1.58042	24/707	12266,12558,13831,17268,17967,18175,21417,22138,22339,26408,56469,71371,74182,74376,78321,79221,81702,106042,108058,109676,223701,225288,234214,380664	C3,Cdh2,Epc1,Meis1,Ncam1,Nrap,Zeb1,Ttn,Vegfa,Map3k5,Pias1,Arid5b,Gpcpd1,Myo18b,Ankrd23,Hdac9,Ankrd17,Prickle1,Camk2d,Ank2,Mrtfa,Fhod3,Sorbs2,Lemd3
17_Member	GO Biological Processes	GO:0010927	cellular component assembly involved in morphogenesis	-3.68947	-1.22569	8/115	13823,18175,18472,22138,56217,76707,78321,225288	Epb41l3,Nrap,Pafah1b1,Ttn,Mpp5,Clasp1,Ankrd23,Fhod3
17_Member	GO Biological Processes	GO:0055013	cardiac muscle cell development	-3.41705	-1.06242	7/96	18175,22138,22339,74376,108058,225288,234214	Nrap,Ttn,Vegfa,Myo18b,Camk2d,Fhod3,Sorbs2
17_Member	GO Biological Processes	GO:0055006	cardiac cell development	-3.25747	-0.973133	7/102	18175,22138,22339,74376,108058,225288,234214	Nrap,Ttn,Vegfa,Myo18b,Camk2d,Fhod3,Sorbs2
17_Member	GO Biological Processes	GO:0055001	muscle cell development	-3.19883	-0.956036	10/206	18175,22138,22339,74376,78321,79221,108058,109676,225288,234214	Nrap,Ttn,Vegfa,Myo18b,Ankrd23,Hdac9,Camk2d,Ank2,Fhod3,Sorbs2
17_Member	GO Biological Processes	GO:0031032	actomyosin structure organization	-3.18256	-0.956036	10/207	13823,18175,20411,22138,68178,76707,78321,108686,225288,269587	Epb41l3,Nrap,Sorbs1,Ttn,Cgnl1,Clasp1,Ankrd23,Ccdc88a,Fhod3,Epb41
17_Member	GO Biological Processes	GO:0048739	cardiac muscle fiber development	-3.16607	-0.956036	3/13	22138,22339,74376	Ttn,Vegfa,Myo18b
17_Member	GO Biological Processes	GO:0055002	striated muscle cell development	-2.82592	-0.766527	9/192	18175,22138,22339,74376,78321,79221,108058,225288,234214	Nrap,Ttn,Vegfa,Myo18b,Ankrd23,Hdac9,Camk2d,Fhod3,Sorbs2
17_Member	GO Biological Processes	GO:0007507	heart development	-2.50234	-0.599056	18/629	13430,16337,17268,17967,18175,21825,22138,22339,23938,71521,73713,74376,77044,79221,106042,108058,225288,234214	Dnm2,Insr,Meis1,Ncam1,Nrap,Thbs1,Ttn,Vegfa,Map2k5,Pds5a,Rbm20,Myo18b,Arid2,Hdac9,Prickle1,Camk2d,Fhod3,Sorbs2
17_Member	GO Biological Processes	GO:0055003	cardiac myofibril assembly	-2.475	-0.590285	3/22	18175,22138,225288	Nrap,Ttn,Fhod3
17_Member	GO Biological Processes	GO:0048738	cardiac muscle tissue development	-2.44938	-0.570078	10/260	17268,17967,18175,22138,22339,74376,77044,108058,225288,234214	Meis1,Ncam1,Nrap,Ttn,Vegfa,Myo18b,Arid2,Camk2d,Fhod3,Sorbs2
17_Member	GO Biological Processes	GO:0055007	cardiac muscle cell differentiation	-2.44527	-0.56776	7/141	18175,22138,22339,74376,108058,225288,234214	Nrap,Ttn,Vegfa,Myo18b,Camk2d,Fhod3,Sorbs2
17_Member	GO Biological Processes	GO:0035051	cardiocyte differentiation	-2.42744	-0.55399	8/180	18175,22138,22339,74376,106042,108058,225288,234214	Nrap,Ttn,Vegfa,Myo18b,Prickle1,Camk2d,Fhod3,Sorbs2
17_Member	GO Biological Processes	GO:0048747	muscle fiber development	-2.29072	-0.479391	5/80	18175,22138,22339,74376,79221	Nrap,Ttn,Vegfa,Myo18b,Hdac9
17_Member	GO Biological Processes	GO:0051146	striated muscle cell differentiation	-2.27527	-0.474154	11/320	12558,13831,18175,22138,22339,74376,78321,79221,108058,225288,234214	Cdh2,Epc1,Nrap,Ttn,Vegfa,Myo18b,Ankrd23,Hdac9,Camk2d,Fhod3,Sorbs2
17_Member	GO Biological Processes	GO:0060537	muscle tissue development	-2.17284	-0.416227	14/474	13383,17268,17967,18175,22138,22339,74182,74376,77044,79221,108058,225288,234214,380664	Dlg1,Meis1,Ncam1,Nrap,Ttn,Vegfa,Gpcpd1,Myo18b,Arid2,Hdac9,Camk2d,Fhod3,Sorbs2,Lemd3
18_Summary	GO Biological Processes	GO:1901897	regulation of relaxation of cardiac muscle	-4.05151	-1.43185	3/7	18578,22138,108058,17268,17967,77044,234214	Pde4b,Ttn,Camk2d,Meis1,Ncam1,Arid2,Sorbs2
18_Member	GO Biological Processes	GO:1901897	regulation of relaxation of cardiac muscle	-4.05151	-1.43185	3/7	18578,22138,108058	Pde4b,Ttn,Camk2d
18_Member	GO Biological Processes	GO:0055119	relaxation of cardiac muscle	-3.16607	-0.956036	3/13	18578,22138,108058	Pde4b,Ttn,Camk2d
18_Member	GO Biological Processes	GO:1901077	regulation of relaxation of muscle	-2.88764	-0.804793	3/16	18578,22138,108058	Pde4b,Ttn,Camk2d
18_Member	GO Biological Processes	GO:0060419	heart growth	-2.28582	-0.479067	6/114	17268,17967,22138,77044,108058,234214	Meis1,Ncam1,Ttn,Arid2,Camk2d,Sorbs2
18_Member	GO Biological Processes	GO:0090075	relaxation of muscle	-2.01128	-0.339234	3/32	18578,22138,108058	Pde4b,Ttn,Camk2d
19_Summary	GO Biological Processes	GO:0070486	leukocyte aggregation	-4.0209	-1.42054	4/18	12505,20201,20202,21825,18754,21898,71268,12266,12306,14127,15368,18613,21857,76707,107351,223701,19296,22177,70036,56490	Cd44,S100a8,S100a9,Thbs1,Prkce,Tlr4,Lrrfip2,C3,Anxa2,Fcer1g,Hmox1,Pecam1,Timp1,Clasp1,Kank1,Mrtfa,Pvt1,Tyrobp,Dancr,Zbtb20
19_Member	GO Biological Processes	GO:0070486	leukocyte aggregation	-4.0209	-1.42054	4/18	12505,20201,20202,21825	Cd44,S100a8,S100a9,Thbs1
19_Member	GO Biological Processes	GO:0002756	MyD88-independent toll-like receptor signaling pathway	-3.16607	-0.956036	3/13	18754,21898,71268	Prkce,Tlr4,Lrrfip2
19_Member	GO Biological Processes	GO:0042060	wound healing	-3.06096	-0.884408	14/378	12266,12306,12505,14127,15368,18613,18754,20202,21825,21857,21898,76707,107351,223701	C3,Anxa2,Cd44,Fcer1g,Hmox1,Pecam1,Prkce,S100a9,Thbs1,Timp1,Tlr4,Clasp1,Kank1,Mrtfa
19_Member	GO Biological Processes	GO:0009611	response to wounding	-2.99281	-0.847326	17/520	12266,12306,12505,14127,15368,18613,18754,19296,20202,21825,21857,21898,22177,70036,76707,107351,223701	C3,Anxa2,Cd44,Fcer1g,Hmox1,Pecam1,Prkce,Pvt1,S100a9,Thbs1,Timp1,Tlr4,Tyrobp,Dancr,Clasp1,Kank1,Mrtfa
19_Member	GO Biological Processes	GO:0061041	regulation of wound healing	-2.9397	-0.83433	8/149	12306,14127,18754,20202,21825,21898,76707,107351	Anxa2,Fcer1g,Prkce,S100a9,Thbs1,Tlr4,Clasp1,Kank1
19_Member	Reactome Gene Sets	R-MMU-5686938	Regulation of TLR by endogenous ligand	-2.80778	-0.765579	3/17	20201,20202,21898	S100a8,S100a9,Tlr4
19_Member	GO Biological Processes	GO:0090303	positive regulation of wound healing	-2.74216	-0.728052	5/63	18754,20202,21825,21898,107351	Prkce,S100a9,Thbs1,Tlr4,Kank1
19_Member	GO Biological Processes	GO:0032760	positive regulation of tumor necrosis factor production	-2.58789	-0.641364	6/99	14127,21825,21898,22177,56490,71268	Fcer1g,Thbs1,Tlr4,Tyrobp,Zbtb20,Lrrfip2
19_Member	GO Biological Processes	GO:1903557	positive regulation of tumor necrosis factor superfamily cytokine production	-2.566	-0.631263	6/100	14127,21825,21898,22177,56490,71268	Fcer1g,Thbs1,Tlr4,Tyrobp,Zbtb20,Lrrfip2
19_Member	GO Biological Processes	GO:0042535	positive regulation of tumor necrosis factor biosynthetic process	-2.53423	-0.621284	3/21	21825,21898,22177	Thbs1,Tlr4,Tyrobp
19_Member	GO Biological Processes	GO:0030193	regulation of blood coagulation	-2.33745	-0.500847	5/78	12306,14127,20202,21825,21898	Anxa2,Fcer1g,S100a9,Thbs1,Tlr4
19_Member	GO Biological Processes	GO:1900046	regulation of hemostasis	-2.3139	-0.49012	5/79	12306,14127,20202,21825,21898	Anxa2,Fcer1g,S100a9,Thbs1,Tlr4
19_Member	GO Biological Processes	GO:1903034	regulation of response to wounding	-2.3006	-0.481066	8/189	12306,14127,18754,20202,21825,21898,76707,107351	Anxa2,Fcer1g,Prkce,S100a9,Thbs1,Tlr4,Clasp1,Kank1
19_Member	GO Biological Processes	GO:1903036	positive regulation of response to wounding	-2.26789	-0.474154	5/81	18754,20202,21825,21898,107351	Prkce,S100a9,Thbs1,Tlr4,Kank1
19_Member	GO Biological Processes	GO:0030194	positive regulation of blood coagulation	-2.26528	-0.474154	3/26	20202,21825,21898	S100a9,Thbs1,Tlr4
19_Member	GO Biological Processes	GO:1900048	positive regulation of hemostasis	-2.26528	-0.474154	3/26	20202,21825,21898	S100a9,Thbs1,Tlr4
19_Member	GO Biological Processes	GO:0050818	regulation of coagulation	-2.24541	-0.459416	5/82	12306,14127,20202,21825,21898	Anxa2,Fcer1g,S100a9,Thbs1,Tlr4
19_Member	GO Biological Processes	GO:0050820	positive regulation of coagulation	-2.13076	-0.395272	3/29	20202,21825,21898	S100a9,Thbs1,Tlr4
19_Member	GO Biological Processes	GO:0042533	tumor necrosis factor biosynthetic process	-2.08942	-0.372844	3/30	21825,21898,22177	Thbs1,Tlr4,Tyrobp
19_Member	GO Biological Processes	GO:0042534	regulation of tumor necrosis factor biosynthetic process	-2.08942	-0.372844	3/30	21825,21898,22177	Thbs1,Tlr4,Tyrobp
20_Summary	GO Biological Processes	GO:0097320	plasma membrane tubulation	-4.0209	-1.42054	4/18	13196,13430,23970,66616,13823,20202,56217,109676	Asap1,Dnm2,Pacsin2,Snx9,Epb41l3,S100a9,Mpp5,Ank2
20_Member	GO Biological Processes	GO:0097320	plasma membrane tubulation	-4.0209	-1.42054	4/18	13196,13430,23970,66616	Asap1,Dnm2,Pacsin2,Snx9
20_Member	GO Biological Processes	GO:0007009	plasma membrane organization	-3.76876	-1.26152	8/112	13196,13430,13823,20202,23970,56217,66616,109676	Asap1,Dnm2,Epb41l3,S100a9,Pacsin2,Mpp5,Snx9,Ank2
20_Member	GO Biological Processes	GO:1903729	regulation of plasma membrane organization	-2.97336	-0.847326	3/15	13196,13430,20202	Asap1,Dnm2,S100a9
