# Supplementary material for: Nrf1 promotes heart regeneration and repair by regulating proteostasis and redox balance
Source: Nat Commun. 2021 Sep 6;12:5270. doi: 10.1038/s41467-021-25653-w (PMC8421386; doi:10.1038/s41467-021-25653-w)
Supplement: Supplementary file 5 — Supplementary Data 2 [file 41467_2021_25653_MOESM5_ESM.xlsx]

## Sheet: Nrf1 versus LacZ
Note: Mean.LacZ: mean expression in LacZ samples; Mean.Nrf1: mean expression in Nrf1 samples
Fold-change was calculated as Nrf1 over LacZ
Cutoffs of absolate fold-change greater than 1.5 and p-adj less than 0.05 werer used to select differentially expressed genes.
Genes	Mean.LacZ	Mean.Nrf1	foldChange (Nrf1/LacZ)	log2FoldChange	p-val	p-adj
RGD1561795	0.315474	29.4457	93.3381	6.54439	7.52411e-16	8.19852e-15
Dync1i1	5.6975	143.089	25.1144	4.65044	5.27007e-60	2.8399e-58
LOC498316	0.983192	21.8016	22.1743	4.47082	6.24953e-10	4.21729e-09
RGD1559493	8.39439	163.927	19.5282	4.28749	3.19374e-36	8.86291e-35
Havcr1	2.39569	43.0356	17.9638	4.16702	2.49251e-17	2.95908e-16
Olr1307	0.352244	6.20129	17.6051	4.13792	0.0030987	0.00845043
Hbe1	0.352244	5.03979	14.3077	3.83872	0.00997835	0.0243848
Uchl1	421.438	5956.3	14.1333	3.82103	0	0
Serpinb11	0.687862	9.16189	13.3194	3.73545	0.000309696	0.00101043
Hfe2	81.0262	1038.07	12.8115	3.67937	1.10428e-301	2.72739e-298
Kcna1	0.630947	7.65193	12.1277	3.60023	0.00177513	0.00508616
Clca4	3.1168	37.5926	12.0613	3.59231	6.09436e-14	5.80414e-13
Wfdc6a	7.24749	85.9822	11.8637	3.56849	6.72011e-30	1.46019e-28
Tmem179	25.2377	295.42	11.7055	3.54911	4.88635e-95	5.83958e-93
Nmb	3.84143	41.9775	10.9276	3.4499	5.83057e-15	5.97946e-14
Nell2	84.2736	906.94	10.7619	3.42785	3.30146e-250	4.07703e-247
Ttc22	1.35558	14.4913	10.6901	3.41821	8.68791e-06	3.58225e-05
Eppin	1.72797	17.6873	10.2359	3.35557	1.11086e-06	5.18975e-06
Trim50	0.667718	6.6034	9.8895	3.3059	0.00504819	0.0132008
Tmem86b	0.667718	6.43729	9.64073	3.26914	0.00677676	0.0172344
Rbm11	10.8802	103.246	9.48933	3.24631	1.51739e-32	3.75397e-31
Mat1a	30.0101	271.086	9.03316	3.17523	6.83602e-78	5.5056e-76
Ccr9	1.05673	8.94377	8.46361	3.08127	0.00121601	0.00358607
RGD1307443	2.04344	16.8748	8.25802	3.0458	6.2359e-06	2.62156e-05
Gpx2	5.94531	47.6101	8.00801	3.00144	1.18212e-14	1.18283e-13
Lynx1	121.295	948.356	7.81856	2.9669	6.6428e-218	4.6876e-215
Ajap1	2.39569	18.4283	7.69229	2.94341	4.05747e-06	1.75197e-05
Alx4	3.47256	25.5205	7.34917	2.87758	5.82487e-08	3.16186e-07
Panx2	17.0166	123.856	7.2785	2.86364	1.81833e-25	3.23868e-24
Nol3	103.805	726.905	7.00257	2.80788	9.25509e-139	2.36468e-136
Krt18	117.417	807.867	6.88033	2.78248	1.89066e-177	9.03796e-175
Ckmt2	90.7358	602.916	6.64474	2.73221	1.68775e-135	4.03399e-133
Sncg	106.191	701.953	6.61031	2.72472	1.93212e-153	6.22436e-151
LOC360479	2.32214	15.1551	6.52635	2.70628	7.31893e-05	0.000263378
Elmod1	26.5968	171.075	6.43215	2.6853	3.98256e-42	1.3203e-40
Crb3	4.86843	29.9143	6.14456	2.61931	2.33233e-08	1.33087e-07
Krt8	92.7416	560.414	6.04275	2.5952	3.198e-119	6.15469e-117
Tmie	1.80151	10.5253	5.84247	2.54658	0.00133744	0.00392234
Epn3	38.0083	221.16	5.81873	2.5407	2.73468e-50	1.15129e-48
Mgst1	161.591	926.049	5.73081	2.51874	1.65572e-175	7.21649e-173
Adrb3	6.85496	38.1065	5.55897	2.47482	1.15311e-09	7.55103e-09
Blvrb	263.101	1447.73	5.50257	2.46011	1.19402e-241	1.17961e-238
Mapk10	2.4526	12.9797	5.29223	2.40388	0.000553235	0.00173364
Slc16a5	7.51916	38.6311	5.13768	2.36112	3.31711e-09	2.06539e-08
Tmem130	2.67087	13.6525	5.11162	2.35378	0.000623683	0.00193274
RGD1306195	2.04344	10.3665	5.07304	2.34285	0.0035629	0.00959625
Aqp7	6.82778	33.5399	4.91227	2.29639	4.60013e-08	2.52479e-07
Rab3d	295.372	1445.21	4.89283	2.29067	8.83302e-219	6.54483e-216
Snx10	261.167	1261.93	4.83188	2.27259	8.57105e-195	4.70424e-192
Them6	115.372	543.442	4.71033	2.23583	1.03865e-95	1.26163e-93
Syt3	15.2493	71.5116	4.68949	2.22943	2.40195e-10	1.68216e-09
Cacng6	2.47274	11.5213	4.65931	2.22012	0.00177855	0.00509498
Enkur	33.0759	151.407	4.57755	2.19458	2.4167e-29	5.12348e-28
Mfsd6l	2.71116	12.3668	4.56145	2.18949	0.00230428	0.00644407
Csmd1	20.8401	94.5268	4.53582	2.18136	7.06635e-18	8.66856e-17
Dcun1d2	4.05011	18.2393	4.5034	2.17102	0.000128696	0.000446951
Tph1	3.80818	17.1449	4.50213	2.17061	0.000195873	0.000660291
Apoa2	3.12032	13.9824	4.48109	2.16385	0.00106831	0.00318536
Tecta	3.86509	17.1617	4.44017	2.15061	0.000238794	0.000795391
Clic3	9.58274	42.3879	4.42336	2.14514	5.6918e-09	3.46963e-08
LOC100910189	2.8819	12.6828	4.40084	2.13778	0.00137609	0.00402671
Mapre3	293.048	1270.38	4.33505	2.11605	1.47391e-176	6.61874e-174
Tdrd1	4.58621	19.6441	4.28329	2.09872	7.59754e-05	0.000272544
Testin	23.0685	98.2131	4.25745	2.08999	1.83097e-18	2.33504e-17
S100a13	69.7761	297.06	4.25733	2.08995	4.81047e-51	2.07832e-49
Acmsd	3.01001	12.6917	4.21651	2.07605	0.00254663	0.00704472
Mal	60.803	256.241	4.21428	2.07528	1.93996e-44	6.96082e-43
Anxa3	506.744	2131.95	4.20714	2.07284	2.59459e-247	2.74638e-244
Gabbr2	12.8099	53.8343	4.20257	2.07127	5.50544e-11	4.11215e-10
Cym	9.06327	38.0142	4.19431	2.06844	7.68107e-08	4.12861e-07
Psca	10.0856	42.1542	4.17965	2.06338	8.34029e-09	5.00789e-08
Kcnab2	16.1152	66.5468	4.12944	2.04595	8.19831e-13	7.10472e-12
Gal3st3	7.22734	29.812	4.12488	2.04435	2.45439e-05	9.49401e-05
Tmem200c	10.1959	42.0485	4.12406	2.04407	8.33384e-09	5.00605e-08
Maoa	3731.27	15309.5	4.10303	2.03669	5.50823e-258	8.16265e-255
Rhbg	3.60067	14.7615	4.09965	2.0355	0.00129281	0.00379745
Akr7a3	9.70733	39.556	4.07486	2.02675	9.76146e-08	5.1792e-07
Rsph1	6.79804	27.1383	3.99208	1.99714	8.47313e-06	3.49856e-05
Zc2hc1c	10.0654	39.8083	3.95495	1.98366	7.30001e-08	3.93378e-07
Myod1	2.65424	10.4733	3.94585	1.98034	0.00904366	0.0223326
Cd244	4.88506	18.5094	3.78899	1.92181	0.000296388	0.000970647
Comp	10.8814	41.1235	3.77925	1.9181	8.99028e-08	4.79731e-07
Ece2	15.477	58.293	3.76643	1.9132	1.29808e-10	9.36523e-10
Hand1	12.6557	47.2046	3.72989	1.89913	1.58312e-06	7.23411e-06
Bpifb1	29.6235	110.204	3.72015	1.89536	2.39815e-18	3.03227e-17
Rhd	3.75478	13.9036	3.7029	1.88866	0.00321089	0.00872588
Reep2	45.4183	166.95	3.67584	1.87807	1.06212e-26	2.0179e-25
As3mt	71.0949	260.04	3.65764	1.87091	7.76089e-39	2.34711e-37
Agmo	44.7768	163.343	3.64794	1.86708	3.33333e-25	5.89459e-24
Htatip2	167.314	603.735	3.6084	1.85136	7.10182e-80	6.2644e-78
Nudt12	76.4259	275.35	3.60284	1.84914	5.17032e-40	1.60964e-38
Mstn	59.0359	211.558	3.58355	1.84139	2.8462e-31	6.58002e-30
Sorl1	32.1128	114.601	3.5687	1.8354	4.07035e-18	5.07732e-17
Abca2	311.053	1104.83	3.5519	1.82859	2.08551e-128	4.47901e-126
Nrip3	416.905	1477.94	3.54503	1.8258	7.32446e-158	2.52421e-155
Sfxn5	9.5092	33.6975	3.54368	1.82525	3.59735e-06	1.56194e-05
Ndrg4	495.552	1731.9	3.4949	1.80525	1.09292e-152	3.44596e-150
Fabp1	3.69083	12.8505	3.48174	1.79981	0.0159096	0.0370641
Morc1	6.70671	23.3043	3.47477	1.79692	9.18539e-05	0.000325876
Ggt1	16.3262	56.635	3.46896	1.7945	1.28136e-09	8.34658e-09
Akap14	3.69435	12.7957	3.4636	1.79227	0.00681979	0.0173319
Ccdc64	43.2078	149.233	3.45385	1.78821	4.57824e-22	6.97994e-21
Psmb3	892.986	3072.16	3.44033	1.78255	1.79944e-226	1.48144e-223
Nap1l2	24.8843	85.5191	3.43667	1.78101	1.32899e-13	1.22706e-12
Syt2	2.7847	9.49461	3.40956	1.76959	0.0188009	0.0430685
LOC691083	5.27759	17.9574	3.40258	1.76663	0.000944153	0.00283974
Pcsk4	9.08225	30.7364	3.38423	1.75883	1.11728e-05	4.54614e-05
Daw1	2.82499	9.4426	3.34253	1.74094	0.0188318	0.0431193
Spire2	4.62298	15.4241	3.3364	1.73829	0.0024608	0.00682896
Pafah2	19.4407	64.5206	3.31885	1.73068	6.38666e-10	4.30396e-09
Fbp2	14.6149	48.4657	3.31619	1.72953	6.73012e-08	3.63726e-07
LOC100365773	7.65313	25.2615	3.30081	1.72282	9.18162e-05	0.00032582
Pfn2	7.14677	23.4681	3.28374	1.71534	0.00027982	0.00092107
Dhrs1	360.727	1183.35	3.28045	1.7139	1.88487e-122	3.82629e-120
Srxn1	614.497	2006.81	3.26577	1.70742	1.42064e-176	6.57888e-174
Nefl	23.8121	76.5911	3.21647	1.68548	2.28877e-11	1.77114e-10
Sgms2	261.683	840.161	3.2106	1.68284	3.22167e-91	3.70092e-89
Hibch	209.382	666.565	3.18349	1.67061	4.51981e-64	2.72273e-62
Hhip	115.6	367.904	3.18257	1.67019	2.11238e-45	7.74837e-44
Tbl3	291.17	926.111	3.18065	1.66932	2.99226e-96	3.69519e-94
Nacad	142.536	453.209	3.1796	1.66885	6.42554e-54	3.03249e-52
Ric3	7.44797	23.661	3.17684	1.66759	0.000218422	0.000732305
Psma5	1052.28	3304.97	3.14076	1.65111	4.59061e-222	3.58044e-219
Gltpd2	49.6974	155.681	3.13257	1.64735	1.7579e-20	2.49285e-19
Osbp2	80.8034	252.696	3.12729	1.64491	1.43672e-31	3.36879e-30
Akr1cl	211.685	661.268	3.12383	1.64332	1.77066e-38	5.31162e-37
Adgrg1	170.262	531.1	3.11931	1.64123	1.11986e-28	2.3081e-27
Lztfl1	79.5972	248.264	3.119	1.64108	7.8487e-31	1.77844e-29
Kcng4	4.23748	13.2057	3.11639	1.63988	0.00810799	0.0202549
Ugt1a2	60.6903	189.001	3.11418	1.63885	3.82226e-24	6.48078e-23
Krt80	45.7434	141.867	3.10137	1.63291	4.33857e-19	5.76621e-18
Pgm5	146.957	451.152	3.06995	1.61821	3.67598e-44	1.30634e-42
LOC690871	53.0918	162.023	3.05176	1.60964	6.30843e-21	9.10268e-20
Slc46a3	58.226	177.662	3.05125	1.6094	2.144e-22	3.32342e-21
Tnfrsf9	6.16358	18.8052	3.05103	1.60929	0.00181798	0.0051979
Gaa	921.534	2811	3.05035	1.60897	6.69518e-195	3.816e-192
Gpc5	10.643	32.4471	3.04869	1.60819	3.17341e-05	0.000120593
Rab39a	18.5547	56.5209	3.04618	1.607	3.23666e-08	1.80928e-07
Pcyt1b	16.9537	51.4872	3.03694	1.60262	1.49014e-07	7.75092e-07
Ampd3	186.047	560.855	3.01458	1.59196	1.11253e-45	4.1528e-44
LOC100360244	3.54962	10.6125	2.98977	1.58003	0.018008	0.0414186
Samd12	12.3876	36.9719	2.98459	1.57753	1.17017e-05	4.74308e-05
Fcgbp	24.4028	72.7486	2.98116	1.57587	7.66229e-10	5.11936e-09
Entpd5	142.754	425.087	2.97775	1.57422	2.59784e-47	1.01576e-45
Fat2	21.2848	63.2847	2.97323	1.57203	5.16734e-09	3.15772e-08
RGD1566239	56.0495	165.644	2.95532	1.56331	4.67186e-20	6.48242e-19
Cnksr1	24.9721	73.7983	2.95522	1.56327	4.96689e-10	3.37789e-09
Sirt4	29.7801	87.9669	2.95388	1.56261	9.62529e-12	7.70595e-11
Phf1	116.289	342.866	2.94839	1.55993	6.65316e-38	1.95622e-36
Magix	11.0119	32.4102	2.94321	1.55739	5.61817e-05	0.000205875
Gstm2	212.586	625.169	2.94079	1.5562	8.15943e-53	3.69769e-51
Hsd3b7	134.517	395.018	2.93658	1.55414	3.92169e-43	1.34839e-41
Ube2q2l	226.062	660.573	2.92208	1.547	2.05413e-48	8.22705e-47
Sln	48.1271	139.975	2.90844	1.54025	5.4618e-17	6.41859e-16
Trappc9	159.991	464.967	2.9062	1.53913	1.83348e-49	7.52642e-48
Tcea2	44.3426	128.775	2.90408	1.53808	5.52215e-16	6.08874e-15
Morn2	11.0486	31.9852	2.89495	1.53354	5.85804e-05	0.000213924
Piwil2	16.5077	47.175	2.85775	1.51488	1.53111e-06	7.01595e-06
Aox1	33.2679	94.818	2.85013	1.51103	3.44583e-10	2.37949e-09
Sumf2	293.88	836.558	2.8466	1.50924	1.79036e-54	8.50365e-53
Sp5	17.9404	50.7222	2.82727	1.49941	6.08448e-07	2.96014e-06
Phospho1	149.018	418.97	2.81155	1.49137	4.15883e-42	1.37566e-40
Slc16a12	124.547	349.642	2.80731	1.48919	9.40219e-37	2.65393e-35
Cyb5r3	1829.77	5122.41	2.79949	1.48516	2.71781e-181	1.34251e-178
Pak6	16.6216	46.4754	2.79609	1.48341	2.27863e-06	1.02138e-05
Psmb6	587.198	1641	2.79462	1.48265	1.00067e-58	5.16685e-57
Psmb4	1632.35	4557.05	2.79171	1.48115	1.99339e-215	1.34273e-212
Ssmem1	15.3976	42.6491	2.76986	1.46981	1.0197e-05	4.17199e-05
Dnajc22	53.9443	149.201	2.76583	1.46772	3.85959e-17	4.55739e-16
Fbxo16	4.38221	12.0721	2.7548	1.46195	0.0203521	0.0461582
Slc22a4	4.81152	13.2499	2.75378	1.46141	0.015128	0.0354605
Gprasp1	244.803	672.901	2.74874	1.45877	2.0774e-61	1.1617e-59
Fam46b	95.7109	262.979	2.74764	1.45819	1.55267e-27	3.07607e-26
Lrriq3	7.72667	21.2239	2.74684	1.45777	0.00155141	0.00449558
Tnfrsf17	5.44246	14.9381	2.74474	1.45667	0.00924199	0.0227806
Eef1a2	2881.85	7906.4	2.74352	1.45603	1.94525e-254	2.6206e-251
Lrrc14b	47.361	129.788	2.74039	1.45438	6.25318e-15	6.39075e-14
Cidea	411.117	1124.98	2.7364	1.45228	9.16332e-79	7.71542e-77
Gsr	638.119	1736.69	2.72158	1.44445	4.782e-99	6.2712e-97
Pigbos1	52.2212	141.718	2.7138	1.44031	9.47447e-16	1.02633e-14
Ropn1l	5.16376	14.0014	2.71148	1.43908	0.0141728	0.0334624
Acss1	17.0853	45.8501	2.68361	1.42417	5.91982e-06	2.49505e-05
Serpinc1	4.77474	12.7879	2.67824	1.42129	0.0190065	0.0434522
Map1a	5110.92	13668.8	2.67443	1.41923	2.34434e-131	5.42825e-129
Adamts18	6.9285	18.5257	2.67383	1.41891	0.00398968	0.0106317
Gclm	289.644	773.431	2.67028	1.41699	2.81231e-65	1.77343e-63
Elovl7	44.4245	118.581	2.66927	1.41644	6.15484e-13	5.39853e-12
Usp29	41.1546	109.738	2.66648	1.41493	1.13823e-08	6.75239e-08
Ctf1	10.7568	28.6426	2.66274	1.41291	0.000315285	0.00102655
Tmem205	104.362	277.218	2.65632	1.40943	4.06529e-27	7.93723e-26
Ubxn2a	212.966	564.569	2.65098	1.40653	4.15057e-50	1.7375e-48
Gstt2	5.22067	13.8275	2.64861	1.40524	0.0143403	0.0338122
Trappc1	346.496	917.158	2.64695	1.40433	9.20987e-74	6.7901e-72
Tspan17	96.016	253.797	2.64328	1.40233	5.9912e-25	1.04698e-23
Bpifb4	10.4781	27.626	2.63654	1.39865	0.000564016	0.00176444
Lurap1	9.72983	25.6346	2.63464	1.3976	0.000936669	0.00281952
Mpp7	376.498	991.875	2.63448	1.39752	4.29938e-78	3.52003e-76
RGD1561161	966.841	2542.72	2.62993	1.39502	1.07793e-144	3.01394e-142
Mrvi1	391.52	1027.74	2.62501	1.39232	9.19288e-53	4.15333e-51
Gstt3	15.1154	39.6713	2.62456	1.39208	3.54994e-05	0.000134098
Tubb4a	30.6706	80.3681	2.62036	1.38977	2.61169e-09	1.64482e-08
Pir	290.052	759.301	2.61781	1.38836	3.92277e-62	2.24446e-60
Cdc25b	195.914	512.757	2.61726	1.38806	1.13531e-44	4.09347e-43
Chpf2	592.942	1545.41	2.60635	1.38203	1.85369e-104	2.74698e-102
Psmc5	1440.94	3746.39	2.59995	1.37849	1.55413e-173	6.5802e-171
Tomm7	462.604	1198.47	2.59071	1.37335	1.63365e-45	6.02216e-44
Psma1	1384.5	3583.23	2.58811	1.3719	4.11614e-169	1.64857e-166
Ttc12	29.0199	75.0929	2.58763	1.37163	1.95397e-08	1.12537e-07
Tgm2	4935.32	12765.4	2.58654	1.37102	1.65897e-258	2.73158e-255
Psmc4	1202.67	3107.26	2.58363	1.3694	1.07834e-157	3.63181e-155
Mefv	8.28056	21.3906	2.58323	1.36917	0.00314319	0.00855917
Hrasls	26.1141	67.2273	2.57437	1.36422	1.22916e-07	6.45004e-07
Chchd5	64.6458	166.402	2.57407	1.36405	8.03024e-13	6.96722e-12
Nxnl2	43.7416	112.559	2.57328	1.36361	7.17519e-12	5.78819e-11
Psmd11	1460.34	3750.85	2.56847	1.36091	2.56969e-171	1.05778e-168
Tuba4a	1417.14	3634.31	2.56454	1.3587	2.6385e-166	1.00256e-163
Psma2	1423.11	3632.24	2.55233	1.35181	1.10209e-164	3.9834e-162
Acadvl	1049.69	2677.58	2.55083	1.35097	4.33954e-88	4.5287e-86
Spata33	19.5782	49.9353	2.55056	1.35082	6.00743e-06	2.53125e-05
Tdrp	77.547	197.516	2.54705	1.34883	6.91008e-19	9.09418e-18
Prdx1	1895.78	4826.22	2.54577	1.3481	4.86382e-52	2.15799e-50
Slc17a7	7.98523	20.266	2.53793	1.34365	0.00345812	0.00934461
Psmd1	3622.87	9191.39	2.53705	1.34315	1.48681e-230	1.29606e-227
Chchd6	137.125	347.249	2.53236	1.34048	1.27272e-30	2.84472e-29
Nme7	55.8954	141.441	2.53046	1.3394	4.56763e-14	4.38391e-13
Zfand2a	630.391	1592.37	2.52601	1.33686	1.61541e-101	2.32415e-99
Pgd	1856.42	4686.71	2.52459	1.33605	6.68892e-182	3.41804e-179
Slc38a9	143.026	360.296	2.5191	1.33291	1.25031e-31	2.94569e-30
Fdxr	38.4305	96.6407	2.51469	1.33038	3.68976e-09	2.28494e-08
Katnb1	183.925	461.558	2.5095	1.3274	2.9985e-38	8.94059e-37
Aif1l	1210.81	3037.34	2.50852	1.32684	5.00253e-74	3.70663e-72
Kcnk3	150.706	377.064	2.50198	1.32307	2.05226e-32	5.02684e-31
Limk1	178.391	444.759	2.49318	1.31798	4.55821e-37	1.30402e-35
Tango2	298.324	742.065	2.48745	1.31466	1.70276e-56	8.35537e-55
Rpusd3	52.1796	129.64	2.48449	1.31295	9.55286e-13	8.23524e-12
Des	11883.4	29439	2.47733	1.30879	1.80086e-269	3.33587e-266
Sf3b6	378.107	936.068	2.47567	1.30782	3.17548e-67	2.06392e-65
Peg3	1394.62	3446.76	2.47147	1.30537	1.09059e-151	3.36696e-149
Arrdc1	144.014	354.793	2.4636	1.30077	1.09773e-20	1.56868e-19
Slc5a10	5.72352	14.0977	2.46311	1.30048	0.0164542	0.0382367
Ppef1	223.115	548.882	2.46008	1.29871	4.94284e-43	1.69556e-41
Pqlc2	47.4856	116.73	2.45823	1.29762	1.32032e-11	1.04407e-10
Hmox1	1052.84	2582.31	2.4527	1.29437	4.29722e-129	9.36479e-127
Tmem37	19.0777	46.7751	2.45183	1.29386	1.68689e-05	6.6983e-05
Zwint	1475.53	3609.35	2.44613	1.2905	1.48433e-151	4.48904e-149
Slc30a3	165.959	405.528	2.44354	1.28897	9.59936e-33	2.40292e-31
Gnpda2	151.014	368.778	2.44202	1.28808	5.25106e-31	1.20457e-29
Cnih2	8.26745	20.1821	2.44115	1.28756	0.0205357	0.0465461
Sh3tc1	159.028	387.396	2.43602	1.28452	1.15993e-28	2.38736e-27
Tmbim1	592.094	1440.47	2.43283	1.28264	4.19008e-88	4.40374e-86
Tmem252	7.02218	17.0409	2.42672	1.27901	0.0106028	0.0257494
Xrcc6	557.545	1348.83	2.41924	1.27455	8.01506e-83	7.66292e-81
LOC497899	24.6211	59.4345	2.41397	1.27141	3.18591e-06	1.39392e-05
Hadh	234.229	564.876	2.41164	1.27002	7.26076e-43	2.46783e-41
Xrcc5	279.073	672.187	2.40864	1.26822	4.42023e-49	1.79461e-47
Msrb1	434.745	1046.78	2.40781	1.26772	6.61623e-31	1.50377e-29
Fam219a	160.128	385.044	2.4046	1.2658	2.05953e-30	4.55524e-29
Ttc4	114.731	275.69	2.40294	1.2648	1.6971e-23	2.79437e-22
Ide	1714.31	4112.68	2.39903	1.26245	2.23935e-155	7.37444e-153
RGD1309779	43.3299	103.924	2.39844	1.2621	5.24142e-10	3.56133e-09
Myadml2	48.4166	116.005	2.39598	1.26062	5.43562e-11	4.06205e-10
Capn3	8.71338	20.8665	2.39477	1.25989	0.00625899	0.0160693
Adprm	161.732	387.242	2.39434	1.25963	1.11464e-30	2.49891e-29
Gpd1	338.516	810.231	2.39348	1.25911	7.56828e-56	3.66518e-54
Timm10b	76.6987	183.208	2.38867	1.25621	8.0726e-16	8.78325e-15
Ogg1	87.0855	207.65	2.38443	1.25365	8.01188e-18	9.77991e-17
Psmd2	4723.41	11250.9	2.38194	1.25214	7.15107e-213	4.60747e-210
Aifm2	174.32	414.862	2.37989	1.2509	6.71465e-32	1.60233e-30
Ppme1	577.463	1370.2	2.3728	1.24659	1.44884e-81	1.3419e-79
Trim2	104.989	249.071	2.37234	1.24631	1.04206e-20	1.49056e-19
Tmem216	44.4187	105.092	2.36595	1.24242	7.16903e-10	4.81367e-09
Epdr1	354.113	836.278	2.36161	1.23977	3.93499e-56	1.91189e-54
Tmem63c	10.3573	24.4552	2.36116	1.2395	0.00323334	0.00878206
Fads6	25.7062	60.6061	2.35765	1.23735	2.02217e-06	9.09454e-06
Nit1	574.109	1353.14	2.35695	1.23692	7.4411e-80	6.52484e-78
Uhrf1bp1l	969.457	2282.18	2.35408	1.23516	1.52628e-111	2.69262e-109
Zfp418	8.43819	19.8627	2.35391	1.23506	0.0080259	0.0200668
Gss	312.603	735.636	2.35326	1.23466	2.5723e-50	1.08601e-48
Prr7	46.5877	109.59	2.35233	1.23409	4.34605e-10	2.97622e-09
Ntn4	610.404	1435.69	2.35204	1.23391	1.65877e-53	7.7789e-52
RGD1565641	244.08	573.88	2.3512	1.2334	3.12301e-41	1.00609e-39
RGD1566320	139.241	326.277	2.34325	1.22851	1.59196e-25	2.85955e-24
Camk1g	8.91502	20.8571	2.33954	1.22623	0.00732066	0.0184812
Vwa7	78.7705	184.152	2.33783	1.22517	1.88082e-15	1.99798e-14
Ociad2	74.7456	174.654	2.33665	1.22444	3.57201e-13	3.1811e-12
Rpp30	486.032	1135.31	2.33588	1.22396	6.97344e-69	4.67599e-67
Cmas	401.63	937.246	2.3336	1.22256	3.84243e-60	2.07814e-58
Fgf16	34.1799	79.7468	2.33315	1.22228	1.07159e-07	5.65522e-07
Syn2	29.6281	69.0297	2.32987	1.22025	1.0134e-06	4.75392e-06
Sema4f	17.823	41.4972	2.32829	1.21927	0.000446339	0.0014206
Usp5	690.823	1608.06	2.32775	1.21893	7.37513e-88	7.64281e-86
Padi3	22.9938	53.4993	2.32668	1.21827	1.70798e-05	6.77295e-05
Tgfbi	255.523	594.409	2.32625	1.218	1.08863e-41	3.5534e-40
Morn1	20.3836	47.402	2.3255	1.21754	6.22705e-05	0.000226395
Pxmp4	148.741	345.367	2.32193	1.21533	2.73806e-26	5.09739e-25
Gstm1	74.1157	171.973	2.32034	1.21434	9.33088e-15	9.41403e-14
Psmd14	992.297	2300.26	2.31811	1.21295	4.57609e-108	7.37098e-106
Msrb2	60.6416	140.556	2.31782	1.21277	2.70931e-12	2.25052e-11
Pygm	1687.4	3910.17	2.31728	1.21243	7.14952e-137	1.76581e-134
Atp12a	71.9509	166.181	2.30965	1.20767	5.94181e-14	5.66613e-13
Psmd3	1794.87	4141.57	2.30744	1.2063	2.93096e-144	8.04333e-142
Josd1	358.998	826.108	2.30115	1.20235	2.17102e-53	1.0149e-51
Sh3rf2	12.1314	27.834	2.29438	1.19811	0.00839931	0.0208911
Cdh17	55.5266	127.322	2.293	1.19723	6.52162e-11	4.83219e-10
Dbnl	1077.28	2469.82	2.29265	1.19702	2.28297e-110	3.93388e-108
Ubxn4	1659.9	3803.02	2.29112	1.19605	5.91199e-137	1.48491e-134
Tuba1c	142.204	325.537	2.28922	1.19486	4.40896e-13	3.89836e-12
Pcbd1	19.9292	45.5203	2.2841	1.19162	0.000618465	0.00191953
Pla2g6	204.873	467.791	2.28333	1.19114	4.54483e-33	1.15721e-31
Alas1	2112.46	4822.89	2.28307	1.19097	3.99676e-151	1.18456e-148
Kremen1	168.902	385.549	2.28268	1.19073	7.83115e-28	1.55981e-26
Gmpr	740.589	1689.35	2.28109	1.18972	1.35222e-86	1.38197e-84
Rbpms2	502.17	1145.32	2.28075	1.18951	3.45456e-66	2.19713e-64
Dysf	1364.92	3111.13	2.27935	1.18862	1.63224e-122	3.35946e-120
RGD1565355	20.5911	46.9154	2.27843	1.18804	0.000655447	0.0020244
Mrpl55	182.411	415.376	2.27714	1.18722	1.99451e-29	4.23495e-28
Neu3	26.2481	59.757	2.27662	1.1869	0.000647975	0.00200257
Abo	21.9502	49.7447	2.26625	1.18031	4.2096e-05	0.000157213
Agpat9	126.276	285.472	2.26069	1.17677	2.03204e-21	2.99928e-20
Psmd13	1633.05	3690.55	2.25991	1.17626	1.63912e-130	3.68033e-128
Creg1	620.829	1401.32	2.25718	1.17452	3.53494e-75	2.67267e-73
Sema3e	67.4432	151.831	2.25124	1.17072	1.58226e-12	1.34216e-11
Crhr2	51.1266	114.899	2.24734	1.16822	8.07728e-10	5.38691e-09
Vezt	388.43	872.322	2.24577	1.16721	1.23763e-52	5.54092e-51
Grb14	1087.39	2439.65	2.24359	1.16581	1.67133e-104	2.50176e-102
Lgals8	344.536	770.991	2.23777	1.16206	5.67696e-45	2.06193e-43
Elovl6	23.4732	52.5107	2.23705	1.1616	0.0139268	0.0329156
Clhc1	8.71338	19.478	2.23541	1.16054	0.0130915	0.0310902
Mroh1	70.3679	157.27	2.23496	1.16025	6.60128e-13	5.76795e-12
Tprn	102.449	228.738	2.23271	1.1588	4.2376e-17	4.99181e-16
Dym	441.305	983.286	2.22813	1.15583	4.71229e-57	2.35123e-55
Sephs2	379.562	845.222	2.22683	1.15499	1.47365e-50	6.23944e-49
Sphkap	366.615	815.514	2.22444	1.15344	4.8427e-49	1.96076e-47
Sh3bp5l	536.587	1191.64	2.22079	1.15107	1.36717e-64	8.40666e-63
Igsf11	19.0671	42.3427	2.22072	1.15103	0.000227623	0.000761262
Lrrc49	186.013	413.082	2.22072	1.15102	1.47842e-28	3.01774e-27
Diablo	264.871	587.629	2.21854	1.14961	2.03189e-37	5.84671e-36
Cetn4	25.9825	57.5856	2.21632	1.14817	1.71175e-05	6.78428e-05
Ap3s2	341.763	756.168	2.21255	1.14571	7.92465e-46	2.97305e-44
Tmem60	175.563	388.352	2.21204	1.14538	1.0638e-19	1.45697e-18
Hid1	266.417	589.002	2.21083	1.14459	6.1664e-38	1.82032e-36
Trim54	380.55	840.697	2.20916	1.1435	3.51294e-49	1.43411e-47
Spata2L	50.3033	110.856	2.20374	1.13996	2.16067e-09	1.37598e-08
Gpr174	14.673	32.2111	2.19527	1.1344	0.00193481	0.00550324
Dnlz	149.799	328.845	2.19524	1.13438	1.51993e-22	2.37593e-21
Spata9	26.0893	57.2719	2.19523	1.13437	1.73553e-05	6.86382e-05
Glyctk	29.2	64.0676	2.1941	1.13363	6.95326e-06	2.90418e-05
Nabp1	549.513	1204.81	2.1925	1.13258	1.65623e-63	9.89664e-62
Slc51a	9.87691	21.6517	2.19216	1.13235	0.00885586	0.02192
Mrps10	124.957	273.396	2.18791	1.12955	1.09609e-19	1.49842e-18
Myh14	770.661	1684.27	2.18549	1.12796	1.24253e-78	1.04029e-76
RGD1309730	227.54	497.001	2.18424	1.12713	9.94411e-32	2.35027e-30
Psmc6	1683.92	3676.26	2.18316	1.12642	2.32737e-121	4.59857e-119
LOC680254	70.2494	153.301	2.18224	1.12581	1.44464e-11	1.13752e-10
Ankrd23	22.5669	49.0965	2.1756	1.12141	0.000100562	0.000354332
Decr2	40.5749	88.1665	2.17293	1.11964	2.45553e-07	1.24575e-06
Emc1	959.313	2081.98	2.17029	1.11788	4.2077e-89	4.5184e-87
Psmb7	1445.2	3136.21	2.17008	1.11775	7.08221e-84	6.90469e-82
Ppa1	657.302	1426.13	2.16968	1.11748	1.41261e-69	9.64676e-68
Lrp2	46.608	101.093	2.169	1.11703	3.83761e-08	2.12676e-07
Espnl	18.8465	40.849	2.16746	1.116	0.000522804	0.00164769
Hmbs	198.701	430.045	2.16429	1.11389	5.38959e-28	1.07639e-26
Ak1	240.901	521.159	2.16337	1.11328	1.41378e-32	3.50935e-31
Mycbpap	80.1181	173.159	2.1613	1.1119	1.03026e-12	8.87125e-12
Cat	1461.74	3157.45	2.16007	1.11108	3.41809e-47	1.32598e-45
Zfp180	393.713	850.421	2.16	1.11103	1.18278e-47	4.67404e-46
Chrnb1	52.1346	112.537	2.15858	1.11008	6.9145e-09	4.1857e-08
Cpt2	373.124	804.01	2.1548	1.10756	1.37285e-45	5.09883e-44
Fbxo2	14.6292	31.4344	2.14875	1.1035	0.00271788	0.00748352
Spryd7	120.484	258.845	2.14838	1.10325	6.4428e-18	7.92331e-17
Taldo1	940.208	2017.82	2.14615	1.10175	1.10678e-83	1.07199e-81
Ubxn11	10.6062	22.7624	2.14613	1.10174	0.0104184	0.0253473
Psmc1	2685.36	5761.19	2.14541	1.10125	7.26846e-139	1.88967e-136
Cdc34	977.149	2095.91	2.14493	1.10093	5.71691e-86	5.72425e-84
Bsdc1	691.886	1483.6	2.14429	1.1005	1.32673e-69	9.14458e-68
Blmh	941.944	2018.51	2.14292	1.09958	2.75519e-84	2.70392e-82
Gstp1	1239.51	2647.1	2.1356	1.09464	7.70078e-98	9.75367e-96
Wfs1	716.834	1529.79	2.1341	1.09362	4.86031e-69	3.28881e-67
Akap5	374.577	799.289	2.13384	1.09345	4.34122e-30	9.50258e-29
Steap4	19.0636	40.6286	2.13121	1.09168	0.0130572	0.0310286
Psma3	831.237	1767.97	2.12691	1.08876	1.46441e-76	1.14821e-74
Prim1	1176.91	2499.74	2.12399	1.08678	1.48621e-93	1.76193e-91
Atp6v1g2	37.3975	79.3973	2.12307	1.08615	1.17857e-06	5.49223e-06
Cdc42ep2	174.543	369.622	2.11765	1.08246	1.81169e-23	2.97643e-22
Ppp2r5b	239.784	507.239	2.1154	1.08093	1.82814e-30	4.05556e-29
Atp6v1h	1006.52	2128.32	2.11453	1.08034	1.32198e-84	1.31479e-82
Usp14	1992.62	4209.01	2.1123	1.07882	5.38269e-119	1.02264e-116
Slc40a1	55.2146	116.497	2.1099	1.07717	8.63244e-09	5.17074e-08
Cep104	476.401	1004.52	2.10856	1.07626	2.08863e-51	9.10335e-50
Pla2g5	107.008	225.581	2.10808	1.07593	6.6208e-15	6.75249e-14
Rpain	61.7768	129.889	2.10255	1.07214	2.21428e-09	1.4077e-08
Cd59	1421.12	2984.88	2.10037	1.07064	3.29112e-100	4.3938e-98
Scx	87.6975	184.082	2.09906	1.06975	1.60994e-12	1.36329e-11
Gabarapl1	874.932	1836.42	2.09893	1.06965	2.32542e-75	1.7672e-73
Trrap	1425.89	2989.8	2.09679	1.06818	1.04996e-99	1.38923e-97
Gbe1	1968.86	4123.79	2.09451	1.06661	4.73158e-116	8.77661e-114
Psma3l	38.1661	79.9028	2.09355	1.06595	2.40862e-06	1.07413e-05
Pard6b	57.1929	119.727	2.09338	1.06584	6.25432e-09	3.80159e-08
Acta1	12771.6	26733.1	2.09318	1.06569	5.38273e-39	1.63792e-37
Psma7	1484.71	3106.61	2.0924	1.06516	1.45511e-100	1.97828e-98
Anxa7	814.541	1703.72	2.09164	1.06463	7.28083e-72	5.315e-70
Fzd5	206.247	431.102	2.09023	1.06366	5.26434e-26	9.69097e-25
Hebp2	50.62	105.773	2.08956	1.0632	4.93788e-08	2.70116e-07
Ttll12	257.63	538.232	2.08917	1.06293	6.4432e-31	1.46669e-29
Ermp1	648.1	1352.09	2.08623	1.0609	1.21646e-61	6.85428e-60
Lin37	165.91	345.589	2.08298	1.05865	3.34457e-21	4.86867e-20
Mip	24.6707	51.3832	2.08276	1.0585	0.000149426	0.000513053
Ppcs	106.435	221.526	2.08133	1.05751	7.58612e-15	7.71047e-14
RGD1305713	54.1401	112.672	2.08112	1.05736	2.55118e-08	1.44795e-07
Pigk	1264.38	2630.56	2.08052	1.05694	4.28838e-92	5.0039e-90
Gins1	79.0244	164.114	2.07675	1.05433	2.74405e-11	2.11023e-10
Eif2b2	839.592	1742.98	2.07598	1.0538	1.73377e-71	1.2412e-69
Unc119	407.704	845.43	2.07363	1.05216	7.18215e-43	2.44672e-41
Smim12	93.8728	194.072	2.06739	1.04781	8.18949e-12	6.58492e-11
Psma4	1780.92	3679.9	2.06629	1.04704	1.35937e-105	2.05556e-103
Ptk2b	245.265	505.859	2.0625	1.04439	9.94508e-29	2.05546e-27
Gata3	39.8194	81.7952	2.05416	1.03855	3.22064e-06	1.40828e-05
Dnah1	17.6984	36.355	2.05414	1.03853	0.00134077	0.00392987
RGD1306058	256.217	525.679	2.05169	1.03681	2.67829e-29	5.66993e-28
Rangap1	1529.36	3137.13	2.05127	1.03652	1.02896e-96	1.29222e-94
Bnip3	314.766	645.369	2.05031	1.03584	6.18369e-34	1.61331e-32
Cltb	1737.37	3557.22	2.04747	1.03384	2.31018e-101	3.26043e-99
Tcp11l1	195.311	399.788	2.04693	1.03346	1.31506e-23	2.17985e-22
Tst	151.061	309.017	2.04564	1.03255	2.11119e-18	2.68316e-17
Ube4a	1047.2	2141.59	2.04506	1.03215	3.18177e-78	2.61948e-76
Unc13b	444.593	908.701	2.04389	1.03132	3.16566e-44	1.12769e-42
Cep76	534.281	1091.67	2.04325	1.03086	2.81189e-50	1.18044e-48
Rhpn2	133.492	272.517	2.04145	1.0296	1.05874e-16	1.22383e-15
LOC100302372	177.792	362.881	2.04104	1.0293	2.9321e-21	4.27666e-20
Psmb2	1027.91	2097.11	2.04017	1.02869	4.77287e-77	3.80265e-75
Polr3c	375.634	766.206	2.03977	1.0284	1.18129e-38	3.55083e-37
Mafg	453.72	924.618	2.03786	1.02706	7.17105e-45	2.5919e-43
Tmem14c	281.628	573.31	2.0357	1.02552	3.86035e-30	8.47504e-29
Cyhr1	13.0754	26.6104	2.03514	1.02513	0.0129993	0.0309059
Qdpr	503.789	1024.19	2.03297	1.02359	4.86268e-47	1.88146e-45
Slc38a3	39.0519	79.3866	2.03285	1.0235	5.7918e-06	2.44526e-05
Pde1c	14.3338	29.1286	2.03216	1.02301	0.00742784	0.0187167
mrpl11	207.593	421.495	2.03039	1.02176	1.02481e-23	1.70829e-22
Srgap3	36.9208	74.9526	2.03009	1.02154	6.86209e-06	2.86934e-05
Dcaf12	69.0372	140.071	2.02892	1.02071	1.57322e-09	1.01407e-08
Setd6	60.8004	123.188	2.02611	1.01871	1.6044e-08	9.346e-08
Psmd6	1164.01	2355.84	2.02389	1.01713	1.36075e-61	7.63824e-60
Tlr5	86.1011	174.254	2.02383	1.01709	9.40766e-11	6.86083e-10
Atp2b4	159.185	321.584	2.02018	1.01449	1.51715e-18	1.94823e-17
Mrpl49	328.152	662.54	2.019	1.01364	4.76085e-34	1.24649e-32
Hsf4	11.4281	23.0671	2.01846	1.01326	0.0168003	0.0389494
Slc9a3	41.5391	83.8102	2.01762	1.01266	4.25277e-06	1.82937e-05
Tmem116	13.5783	27.39	2.01719	1.01235	0.00903793	0.0223259
Sptb	420.994	848.843	2.01628	1.0117	3.7826e-26	7.02436e-25
Mark1	140.428	283.029	2.01548	1.01112	1.11119e-16	1.28145e-15
Tmem8a	40.3934	81.2657	2.01186	1.00853	4.62379e-06	1.97863e-05
Ptprq	100.153	201.09	2.00783	1.00564	1.06452e-12	9.15565e-12
Cd99l2	11.0486	22.1836	2.00781	1.00562	0.0211857	0.0478657
Tmem163	23.014	46.2036	2.00764	1.0055	0.00067944	0.00209153
Dnajb3	54.063	108.48	2.00655	1.00472	1.68678e-07	8.68834e-07
Tusc2	275.724	553.204	2.00637	1.00459	7.57641e-29	1.57689e-27
Timm17a	641.879	1287.68	2.00612	1.00441	1.90232e-45	6.99517e-44
Ago3	44.3393	88.7689	2.00204	1.00147	2.14272e-06	9.61921e-06
Clic2	380.399	761.519	2.00189	1.00136	3.04029e-29	6.42712e-28
Tbc1d7	75.304	150.694	2.00114	1.00082	2.82649e-09	1.77332e-08
Spock2	38.5551	77.153	2.00111	1.0008	1.13483e-05	4.61372e-05
Tmem71	54.0925	108.221	2.00066	1.00047	1.52552e-07	7.91826e-07
Mmadhc	685.101	1370.51	2.00045	1.00032	4.06518e-41	1.30677e-39
Keap1	462.761	924.753	1.99834	0.998801	1.36563e-42	4.62039e-41
Plaa	1091.88	2181.67	1.99809	0.998623	1.08902e-74	8.192e-73
Ckmt1b	227.377	454.234	1.99772	0.998353	3.40467e-24	5.79263e-23
Pgam1	5954.99	11888.5	1.9964	0.997402	8.88289e-79	7.52203e-77
Usp20	791.654	1578.95	1.9945	0.996028	3.39608e-62	1.95064e-60
Palb2	82.6773	164.835	1.99371	0.995459	2.58457e-10	1.80749e-09
Yipf2	126.933	252.893	1.99233	0.99446	2.96951e-15	3.10333e-14
Slirp	230.043	458.195	1.99178	0.99406	2.36733e-18	2.99586e-17
Trpc6	318.629	634.445	1.99117	0.993615	6.39828e-32	1.52929e-30
Chp1	340.427	677.16	1.98915	0.992152	5.20657e-33	1.31891e-31
Rnh1	1221.49	2426.78	1.98673	0.990396	6.63818e-78	5.37548e-76
Rom1	44.1589	87.6672	1.98527	0.989332	3.78659e-06	1.64074e-05
Sqstm1	4572.76	9073.45	1.98424	0.988585	9.61269e-131	2.19155e-128
Ssna1	258.216	512.302	1.98401	0.988417	3.42214e-26	6.36295e-25
Abtb1	76.6181	152.002	1.98389	0.988333	1.49534e-09	9.66396e-09
Pgrmc1	2188.03	4339.62	1.98335	0.98794	8.69448e-103	1.27568e-100
Osgin1	91.6291	181.609	1.982	0.986958	1.64793e-11	1.29621e-10
Pragmin	979.994	1938.71	1.97828	0.984249	7.3452e-49	2.9659e-47
Psmd12	2022.81	3994.03	1.9745	0.981484	1.18243e-98	1.53706e-96
Napb	46.0066	90.7476	1.97249	0.980018	0.000324345	0.00105336
Pih1d1	118.416	233.502	1.97188	0.979573	1.48596e-13	1.36688e-12
Polr2e	851.806	1677.97	1.9699	0.978121	4.326e-51	1.87447e-49
Tbc1d22b	168.775	332.043	1.96738	0.976272	2.95549e-18	3.71164e-17
Nsfl1c	1281.56	2518.97	1.96555	0.974935	6.60486e-63	3.86867e-61
RGD1560289	18.9674	37.2805	1.96551	0.974903	0.00252032	0.00697584
Pex11a	25.909	50.9219	1.96542	0.974835	0.000760826	0.00232276
Gpank1	264.857	520.423	1.96492	0.974471	1.48325e-26	2.80361e-25
Slc16a3	932.071	1828.39	1.96164	0.972063	1.01268e-52	4.56136e-51
Fis1	486.306	953.816	1.96135	0.971846	5.90881e-41	1.8912e-39
Atp6v0e1	697.451	1367.6	1.96085	0.971483	5.95352e-53	2.73143e-51
LOC100910237	15.3833	30.1515	1.96001	0.970861	0.0063747	0.0163437
Nicn1	179.146	350.993	1.95926	0.970307	6.63348e-19	8.73792e-18
Usp13	1693.85	3318.01	1.95886	0.970016	8.78027e-89	9.29392e-87
Pkm	2148.24	4204.41	1.95714	0.968749	1.47849e-40	4.68157e-39
Dact2	36.5958	71.6139	1.95689	0.968563	3.47223e-05	0.000131263
Serpinb6	1409.33	2757.81	1.95683	0.968517	1.85225e-80	1.69435e-78
Ehd1	988.208	1933.49	1.95656	0.968318	8.8545e-51	3.75974e-49
Kbtbd3	108.484	212.227	1.9563	0.968126	2.63725e-12	2.19682e-11
Vcp	7951.95	15544.3	1.95478	0.967009	3.39051e-140	8.97213e-138
RGD1307752	1001.21	1956.42	1.95406	0.966475	1.72005e-66	1.10823e-64
RGD1304884	440.194	859.038	1.9515	0.964581	8.33251e-38	2.44514e-36
Gpc1	2841.63	5544.48	1.95116	0.964336	2.37968e-107	3.79188e-105
Ost4	993.994	1938.07	1.94978	0.963309	2.21629e-59	1.1688e-57
Irf6	338.64	659.686	1.94805	0.962029	1.3542e-30	3.01772e-29
Tceb1	609.576	1186.65	1.94668	0.961019	2.96429e-43	1.02396e-41
Itgb1bp1	457.644	890.147	1.94507	0.959819	1.82283e-38	5.45707e-37
Tssk6	20.7286	40.2998	1.94417	0.959152	0.00230154	0.00643761
Lta4h	1128.6	2191.33	1.94163	0.957271	6.16348e-70	4.28811e-68
Kbtbd4	61.1695	118.75	1.94133	0.957047	1.9735e-07	1.00985e-06
Sh2d4a	224.941	436.336	1.93978	0.955894	1.02961e-21	1.54744e-20
Klc1	1485.2	2880.48	1.93945	0.955651	1.93734e-80	1.76131e-78
Eaf1	843.216	1634.67	1.93862	0.955027	2.00921e-58	1.03383e-56
Mllt11	688.19	1333.69	1.93796	0.95454	2.17371e-51	9.44637e-50
Adra1a	125.938	243.948	1.93704	0.953857	1.158e-10	8.37907e-10
Ufd1l	1103.21	2134.65	1.93493	0.952283	8.40051e-68	5.53276e-66
Nif3l1	162.544	314.166	1.9328	0.950691	3.44525e-10	2.37949e-09
Kif5b	7495.84	14480.7	1.93183	0.949971	2.56846e-133	6.04158e-131
Napepld	225.068	433.862	1.9277	0.946878	1.61139e-21	2.38554e-20
Pars2	83.556	161.059	1.92756	0.946773	1.1988e-09	7.82602e-09
Hars	1128.22	2173.32	1.92632	0.94585	2.71092e-67	1.76974e-65
Hecw2	50.8003	97.8245	1.92567	0.945359	3.46453e-06	1.50604e-05
Psenen	370.101	712.192	1.92432	0.944346	8.08048e-32	1.91899e-30
LOC691931	118.518	227.924	1.92312	0.943452	1.15999e-12	9.94207e-12
Pfkfb1	38.3427	73.701	1.92217	0.942732	2.66249e-05	0.000102349
Gpr63	41.6932	80.1282	1.92185	0.942498	2.41357e-05	9.34099e-05
Alkbh7	115.537	221.781	1.91956	0.940779	2.59945e-12	2.16777e-11
Prpf31	523.998	1004	1.91603	0.938124	1.51233e-40	4.77851e-39
Vmp1	1641.3	3144.34	1.91576	0.937916	2.1575e-81	1.98584e-79
Pigc	222.696	426.432	1.91486	0.937242	1.20621e-20	1.72039e-19
Prkar1b	24.7988	47.3663	1.91002	0.933588	0.00114337	0.00338601
Fitm2	192.912	368.432	1.90985	0.933457	2.54582e-18	3.21021e-17
Mettl4	26.7818	51.1467	1.90975	0.933386	0.0007516	0.00229696
Acyp1	198.666	379.276	1.90911	0.932902	1.02626e-18	1.33288e-17
Tipin	59.8624	114.228	1.90817	0.932193	5.58313e-07	2.72787e-06
Nup93	636.681	1213.78	1.90642	0.930869	1.56007e-45	5.76526e-44
Atg2a	361.54	688.283	1.90375	0.928846	1.17692e-29	2.524e-28
Llgl2	275.751	524.875	1.90344	0.928609	2.08894e-24	3.60373e-23
Eml2	346.285	658.992	1.90303	0.928299	3.63443e-29	7.65036e-28
Hmgcll1	16.5539	31.4701	1.90107	0.926814	0.00685113	0.0173962
Hs6st3	78.1847	148.607	1.90071	0.926539	1.27183e-08	7.50887e-08
Taco1	53.0976	100.845	1.89925	0.925427	3.83774e-06	1.66145e-05
Ift43	304.451	577.944	1.89832	0.924723	2.68914e-16	3.03275e-15
Rfesd	71.46	135.638	1.8981	0.924552	4.63755e-08	2.54438e-07
Urod	305.771	580.334	1.89793	0.92443	2.08587e-26	3.90777e-25
Dhdds	432.824	820.005	1.89455	0.921852	9.07651e-34	2.3556e-32
Serinc2	148.04	280.408	1.89413	0.921538	1.62187e-14	1.60766e-13
Rassf7	33.6	63.6405	1.89406	0.921482	0.000166613	0.00056864
Cdkl2	51.8987	98.2104	1.89235	0.920176	3.93401e-06	1.70164e-05
Med6	259.577	490.989	1.89149	0.919526	1.47293e-22	2.30733e-21
Kcnc3	21.9537	41.5117	1.89087	0.919053	0.00349291	0.00943004
RGD1310352	2287.11	4323.65	1.89044	0.918723	5.73475e-90	6.29506e-88
Lypd1	463.853	876.746	1.89014	0.918491	1.58495e-35	4.31754e-34
Tmem41b	707.725	1335.97	1.88769	0.916625	9.11829e-48	3.61294e-46
RGD1311899	346.653	654.288	1.88744	0.916434	3.74358e-28	7.50692e-27
Prpf19	2001.23	3774.48	1.88608	0.915389	1.84525e-84	1.82298e-82
Atg4d	184.024	347.07	1.886	0.915331	2.95314e-17	3.50101e-16
Coq5	391.765	738.826	1.88589	0.915244	2.34163e-31	5.43897e-30
Itm2a	2210.1	4163.82	1.884	0.913797	3.27242e-38	9.73775e-37
Auh	327.541	616.462	1.88209	0.912339	5.06798e-27	9.86892e-26
Rab1b	279.22	525.007	1.88027	0.910937	1.60849e-23	2.65733e-22
Abl1	69.9836	131.559	1.87985	0.91062	1.15246e-07	6.06476e-07
Cage1	14.1961	26.6574	1.87779	0.909038	0.0170124	0.0393978
Josd2	365.923	686.858	1.87705	0.908469	8.26353e-29	1.71509e-27
Park2	22.3687	41.9853	1.87696	0.908402	0.00260831	0.00719519
Dut	515.255	966.996	1.87673	0.908222	6.24963e-38	1.84122e-36
Psmd9	399.629	749.734	1.87608	0.907718	4.60224e-31	1.05737e-29
Mrps12	228.575	428.737	1.8757	0.907428	1.09521e-19	1.49842e-18
Helq	163.169	306.05	1.87567	0.907402	2.03756e-15	2.15368e-14
Sbds	524.452	983.271	1.87485	0.906778	1.4349e-37	4.17755e-36
Wdr89	84.1432	157.639	1.87346	0.905708	1.16748e-08	6.9148e-08
Gle1	296.486	555.342	1.87308	0.905412	1.70914e-24	2.9554e-23
Hspb7	4819.56	9024.5	1.87248	0.904947	2.15782e-110	3.76198e-108
Psmc2	2035.49	3808.34	1.87097	0.903784	1.46823e-82	1.38584e-80
Cald1	7593.29	14188	1.86849	0.901872	4.20178e-121	8.19292e-119
Lad1	14.2863	26.6842	1.86782	0.901355	0.0169159	0.0391894
Kpna5	130.85	244.398	1.86778	0.901324	1.95201e-12	1.64171e-11
Fhl4	17.9237	33.4565	1.8666	0.900415	0.00663867	0.0169472
Wdr45	324.5	605.501	1.86595	0.899908	5.64914e-26	1.03736e-24
Dolk	247.792	462.363	1.86593	0.899898	1.21161e-17	1.4657e-16
Nt5dc1	195.086	363.897	1.86532	0.899422	1.41697e-11	1.11692e-10
Ptgfr	1800.91	3358.46	1.86487	0.899078	4.97885e-77	3.94554e-75
Slc9a9	86.649	161.557	1.8645	0.89879	5.5707e-09	3.39861e-08
Inpp4b	176.599	328.557	1.86047	0.895667	6.33042e-16	6.94378e-15
Ppp2ca	340.269	632.779	1.85964	0.895027	8.46463e-27	1.62906e-25
Mrps28	106.77	198.439	1.85856	0.894189	1.16893e-10	8.45405e-10
Wash1	216.869	403.005	1.85829	0.893976	1.38838e-18	1.78752e-17
Ptpdc1	55.2596	102.651	1.85761	0.893447	3.71701e-06	1.61201e-05
Spta1	953.187	1770.26	1.8572	0.893132	4.2011e-21	6.10354e-20
Eif2d	357.295	663.105	1.8559	0.892121	3.59886e-27	7.03582e-26
Spa17	58.1462	107.893	1.85556	0.891852	2.11239e-06	9.48878e-06
Fkbpl	81.77	151.598	1.85395	0.890606	2.21899e-08	1.26913e-07
Acad9	745.51	1382.14	1.85395	0.890603	4.15157e-46	1.57749e-44
Ddx28	99.4433	184.292	1.85323	0.890043	9.85047e-10	6.4964e-09
Polr2j	215.41	398.948	1.85204	0.889115	2.59765e-18	3.26779e-17
Supt7l	148.714	275.379	1.85174	0.88888	1.7432e-13	1.5946e-12
Mri1	107.2	198.416	1.8509	0.888226	3.13926e-10	2.17998e-09
Atp1b1	5124.41	9481.88	1.85034	0.887788	2.31852e-64	1.41391e-62
Ftsj2	46.5783	86.0214	1.84681	0.885038	4.38965e-05	0.000163361
Gatm	1024.1	1890.91	1.84641	0.884724	1.68503e-25	3.01212e-24
Psma6	1545.03	2850.22	1.84476	0.883436	1.87359e-69	1.27361e-67
Ahrr	121.824	224.63	1.84389	0.882749	2.05278e-11	1.59435e-10
Usp45	178.545	328.998	1.84266	0.881792	1.50572e-15	1.61223e-14
Pex19	143.39	264.197	1.8425	0.881666	0.000474896	0.00150438
Snx15	117.667	216.616	1.84092	0.880426	4.78739e-11	3.5903e-10
Ybey	18.665	34.3602	1.84089	0.880404	0.00961817	0.0235855
Dhx8	409.496	753.383	1.83978	0.879534	1.27121e-29	2.72226e-28
Mef2bnb	154.137	283.458	1.839	0.878925	1.86887e-13	1.70429e-12
Psmd7	1571.73	2889.63	1.8385	0.878532	6.15676e-69	4.14714e-67
F2rl1	165.722	304.556	1.83775	0.877942	2.35667e-14	2.31128e-13
Fdx1	169.26	311.049	1.8377	0.877901	4.30199e-13	3.81059e-12
Atp2a1	69.7534	128.173	1.83751	0.877755	6.5508e-07	3.16519e-06
Ssbp1	175.184	321.834	1.83712	0.877448	8.16986e-15	8.28106e-14
Pacsin3	641.698	1178.75	1.83692	0.877286	3.39679e-40	1.05973e-38
Ccdc176	19.0847	35.0515	1.83663	0.877058	0.00691338	0.0175217
Nacc2	642.522	1179.5	1.83573	0.876351	3.23054e-40	1.00999e-38
Ppp1r16a	160.677	294.741	1.83436	0.875281	9.22714e-14	8.68171e-13
Adrm1	1205.44	2210.09	1.83342	0.874541	1.48076e-59	7.86502e-58
Dda1	580.329	1063.92	1.83331	0.874449	1.7388e-37	5.04251e-36
Me1	1462.25	2680.68	1.83326	0.874409	2.56042e-66	1.63547e-64
Cyb5d2	65.7829	120.584	1.83306	0.874255	1.14116e-06	5.32793e-06
Lgals3	1261.36	2310.53	1.83178	0.873246	6.55691e-16	7.18159e-15
Fam69b	29.2677	53.5737	1.83047	0.872216	0.0142915	0.0337184
Prss23	2781.15	5088.22	1.82954	0.87148	1.0918e-86	1.12357e-84
Adra1d	24.5677	44.9274	1.82872	0.870836	0.00638272	0.0163586
Creb3	1639.98	2997.99	1.82807	0.870321	1.42149e-48	5.72419e-47
Nav3	342.058	625.241	1.82788	0.870174	4.58702e-16	5.09558e-15
Snx29	167.686	306.404	1.82725	0.869673	3.7491e-14	3.61705e-13
Ndufs5	221.866	405.365	1.82707	0.86953	4.56321e-11	3.43434e-10
Mapk9	821.704	1498.9	1.82414	0.867217	1.23529e-46	4.74242e-45
Xk	121.876	222.176	1.82296	0.866286	9.73694e-11	7.0905e-10
LOC689574	434.575	790.997	1.82016	0.864067	1.57416e-19	2.14407e-18
Cd36	181.929	331.04	1.81962	0.863636	6.21233e-15	6.35338e-14
Sphk2	385.295	700.601	1.81835	0.86263	1.01896e-26	1.94337e-25
Gcat	54.8244	99.6772	1.81812	0.862446	9.60878e-06	3.94877e-05
Tmx2	1248.89	2269.95	1.81757	0.86201	5.03729e-59	2.64708e-57
Cdk18	47.909	87.0413	1.8168	0.861403	4.11533e-05	0.000153879
Cds2	223.341	405.616	1.81613	0.860869	1.40588e-17	1.69105e-16
Rexo2	1066.56	1936.38	1.81554	0.860398	2.79963e-53	1.30056e-51
Tmem223	185.523	336.566	1.81415	0.85929	2.32379e-15	2.44576e-14
Mrps18c	284.863	516.711	1.81389	0.859087	7.48464e-21	1.07476e-19
Dupd1	19.6814	35.6968	1.81373	0.858958	0.0100905	0.0246305
Sc5d	658.576	1194.17	1.81326	0.858589	1.79221e-39	5.52159e-38
Lrrc20	124.916	226.482	1.81307	0.858436	8.22324e-11	6.03268e-10
Psmb5	1241.62	2244.87	1.80801	0.854403	1.98242e-57	9.92483e-56
Lyplal1	70.6099	127.573	1.80674	0.853385	7.10773e-07	3.41404e-06
Msh5	32.911	59.435	1.80593	0.852743	0.000835612	0.00253489
Adm	352.783	636.99	1.80561	0.85249	1.14772e-24	1.99158e-23
Mphosph8	1455.71	2625.83	1.80381	0.851048	4.37802e-63	2.59511e-61
Fsip1	21.0169	37.8895	1.80282	0.850251	0.00762816	0.0191736
Pdpn	608.953	1097.33	1.80199	0.849592	1.58483e-36	4.44804e-35
Cfap52	16.2194	29.2159	1.80129	0.849031	0.0190303	0.0434931
Gabarapl2	300.685	540.909	1.79892	0.847131	1.19759e-21	1.79083e-20
Rit1	159.46	286.826	1.79873	0.846979	2.80032e-13	2.51503e-12
Ptrhd1	41.8094	75.192	1.79845	0.846751	0.000141983	0.000489313
Dync2li1	55.2741	99.378	1.79791	0.846324	1.98393e-05	7.79009e-05
Acp1	147.49	265.003	1.79675	0.84539	7.24649e-07	3.47302e-06
Arhgap26	103.068	185.108	1.79598	0.844772	1.53407e-07	7.95706e-07
Lars2	207.402	372.485	1.79596	0.844752	7.05223e-16	7.707e-15
Dctn5	436.493	783.47	1.79492	0.843921	4.17864e-28	8.36801e-27
Car13	115.92	208.05	1.79477	0.843799	1.10079e-09	7.21795e-09
Tmco6	56.3484	101.096	1.79412	0.843278	1.46145e-05	5.85174e-05
RGD1305014	189.622	340.183	1.79401	0.843185	5.26534e-15	5.41104e-14
Psmd8	1880.94	3374.17	1.79387	0.843077	1.34435e-69	9.2231e-68
Acyp2	174.302	312.606	1.79348	0.842758	1.55968e-13	1.43114e-12
LOC100233176	149.499	268.096	1.7933	0.842613	2.64709e-12	2.2013e-11
Fam214b	583.386	1045.45	1.79204	0.8416	1.39715e-34	3.71045e-33
Snap91	1288.08	2307.08	1.7911	0.84085	1.88648e-56	9.19597e-55
Srp14	725.213	1298.89	1.79105	0.840802	3.04362e-40	9.53562e-39
Lactb2	402.48	720.825	1.79096	0.840734	1.53444e-26	2.89084e-25
Itgb3bp	107.098	191.803	1.79091	0.840694	0.000544025	0.00170876
Cops5	1121.48	2007.49	1.79003	0.839985	5.23196e-52	2.3144e-50
Psme4	8906.75	15932.6	1.78882	0.839007	3.54156e-107	5.58324e-105
S100a3	16.7733	29.9954	1.78828	0.838575	0.0189917	0.0434251
Acta2	16482.7	29450.7	1.78676	0.837349	9.76202e-37	2.75026e-35
Mmp15	750.83	1340.67	1.78559	0.836397	1.33576e-40	4.23867e-39
Arpp19	630.736	1125.7	1.78474	0.835718	4.27585e-34	1.12148e-32
Fam96b	396.91	708.176	1.78422	0.835296	3.72573e-17	4.40635e-16
Vps13a	1050.8	1871.39	1.78091	0.832618	1.08057e-49	4.46046e-48
Fgfbp3	26.2008	46.6225	1.77943	0.831417	0.00376688	0.0100852
Nek7	467.886	832.512	1.7793	0.831312	3.30046e-29	6.95726e-28
Hspb1	2033.38	3617.37	1.77899	0.831061	2.04256e-30	4.52447e-29
Ryr2	4205.05	7478.74	1.77852	0.830674	1.81646e-89	1.96482e-87
LOC100174910	59.0856	105.077	1.77839	0.830571	1.15173e-05	4.67985e-05
Tagln	12803.4	22761	1.77773	0.830037	2.03058e-36	5.68832e-35
Ubox5	157.538	279.898	1.77671	0.829205	2.80901e-12	2.33072e-11
Pde4dip	2180.06	3868	1.77426	0.82722	8.73169e-71	6.22091e-69
Skp1	4396.45	7799.87	1.77413	0.827111	6.56425e-90	7.15262e-88
A4galt	113.581	201.456	1.77367	0.826739	2.30076e-09	1.45829e-08
Psmc3	2915.52	5171.16	1.77367	0.826736	4.55375e-79	3.87828e-77
Pet100	236.044	418.234	1.77185	0.825258	1.30329e-16	1.49717e-15
Slc35e2b	89.2275	157.969	1.77041	0.824082	1.18252e-07	6.20968e-07
Lgalsl	1466.91	2596.54	1.77008	0.823813	5.49131e-59	2.87547e-57
Nppb	2964.7	5239.7	1.76736	0.821598	5.33155e-29	1.11594e-27
Cradd	33.5443	59.265	1.76677	0.821112	0.00079519	0.00242099
Tigar	217.101	383.528	1.76659	0.820968	1.21683e-15	1.30763e-14
Nr1h2	403.302	712.059	1.76557	0.820137	1.71322e-25	3.05881e-24
Gsta4	139.489	246.157	1.7647	0.819425	3.77624e-05	0.000141958
Atp6v1e1	860.829	1518.68	1.76421	0.81902	3.00596e-42	1.00781e-40
Tmem38b	175.268	308.728	1.76146	0.816772	1.08007e-12	9.284e-12
Cwc15	483.245	850.936	1.76088	0.816295	2.29443e-28	4.6577e-27
Il12a	42.4984	74.8273	1.76071	0.816154	0.000315188	0.00102654
Pcyox1l	206.019	362.66	1.76033	0.815843	1.81622e-09	1.16261e-08
Coa3	209.51	368.642	1.75955	0.815203	4.83984e-15	4.98759e-14
Fbxo27	59.5458	104.76	1.75932	0.815019	1.67272e-05	6.64557e-05
Tcta	291.667	512.54	1.75728	0.813345	5.78141e-19	7.6291e-18
Kif1b	1525.6	2679.55	1.75639	0.812613	7.84589e-58	3.98179e-56
Ppil1	268.16	470.855	1.75587	0.812186	1.28658e-17	1.55259e-16
Skiv2l	501.197	879.415	1.75463	0.811166	5.84439e-29	1.22155e-27
Vipas39	313.321	549.384	1.75342	0.810174	2.38677e-15	2.50848e-14
Kctd21	30.468	53.4104	1.753	0.809826	0.00231746	0.00647239
Myh1	47.9409	83.9433	1.75098	0.808159	0.000170823	0.000581804
Rab3ip	416.834	728.941	1.74876	0.806328	9.72193e-25	1.68897e-23
Efna1	75.949	132.757	1.74798	0.805688	1.56276e-06	7.14805e-06
Ttc1	862.95	1507.34	1.74673	0.804657	1.84979e-41	5.99825e-40
Nxt2	51.9449	90.6876	1.74584	0.803925	6.75473e-05	0.00024444
Atp6v1g1	2913.64	5086.52	1.74576	0.803858	2.31704e-75	1.7672e-73
Gstm4	86.0548	150.077	1.74398	0.80238	4.27206e-07	2.11378e-06
Eya3	719.52	1254.08	1.74294	0.80152	6.84323e-36	1.87796e-34
RT1-M6-2	30.1429	52.5369	1.74293	0.801512	0.00250893	0.00695081
Mfap1a	1152.33	2008.28	1.7428	0.801403	5.04159e-48	2.01378e-46
Zfp691	90.1489	157.055	1.74217	0.800887	4.26493e-05	0.000159079
Pomp	879.323	1531.51	1.74169	0.800492	0.000821902	0.00249688
Camlg	285.986	497.972	1.74124	0.800116	2.69121e-18	3.38261e-17
Zfp579	52.9388	92.0387	1.73859	0.797914	6.79516e-05	0.000245724
Ccpg1os	23.5002	40.8518	1.73836	0.797728	0.00775514	0.0194653
Nedd1	370.204	643.215	1.73746	0.79698	1.39157e-22	2.18219e-21
Pkdcc	277.575	482	1.73646	0.796153	1.6324e-17	1.95242e-16
Armt1	284.064	492.985	1.73547	0.795328	2.3698e-16	2.69104e-15
Sharpin	343.645	596.313	1.73526	0.795153	1.43435e-20	2.04184e-19
Nphp4	52.3908	90.8838	1.73473	0.79471	7.13162e-05	0.000257075
Mtx1	307.429	533.304	1.73472	0.794705	3.94383e-19	5.25572e-18
RGD1565784	199.119	345.158	1.73342	0.793621	1.07579e-13	1.00708e-12
Mrpl45	827.89	1434.7	1.73296	0.79324	3.43667e-39	1.05223e-37
Spg20	377.712	653.739	1.73079	0.791428	5.57098e-22	8.46731e-21
Psmd5	860.606	1488.84	1.73	0.790769	2.45133e-39	7.53656e-38
Ube4b	1433.96	2479.14	1.72887	0.789833	3.49158e-53	1.61693e-51
Rbks	82.9548	143.372	1.72832	0.789367	1.41946e-06	6.53059e-06
Mcm2	833.123	1439.75	1.72814	0.789216	6.92593e-39	2.09888e-37
Pitrm1	2214.8	3825.39	1.7272	0.788434	1.02268e-64	6.36769e-63
Sfmbt2	68.5915	118.462	1.72706	0.788321	1.15644e-05	4.69257e-05
Sod1	2191.27	3782.09	1.72598	0.787417	1.69565e-54	8.07968e-53
Clcn3	1002.7	1729.64	1.72498	0.786576	1.11827e-26	2.11913e-25
Nrbp2	178.661	307.686	1.72218	0.784233	6.12412e-10	4.13643e-09
Afg3l2	1296.59	2232.2	1.7216	0.783746	3.6757e-49	1.49643e-47
Pfkp	5333.51	9181.48	1.72147	0.783642	6.79967e-47	2.61725e-45
Tbk1	500.784	861.374	1.72005	0.782452	1.05056e-26	1.9985e-25
Slc27a4	611.43	1051.53	1.71978	0.782225	8.80508e-31	1.98604e-29
P3h2	1015.57	1745.7	1.71894	0.781522	3.15865e-42	1.05424e-40
Zrsr1	203.959	350.471	1.71834	0.781013	1.36464e-13	1.25919e-12
Fam126b	248.321	426.699	1.71833	0.78101	3.32334e-11	2.53593e-10
Mlx	611.42	1050.48	1.7181	0.780812	5.89033e-31	1.3429e-29
RGD1564379	318.437	546.569	1.71642	0.779399	6.08462e-19	8.02206e-18
Tmem230	426.052	731.259	1.71636	0.779352	1.9591e-23	3.21149e-22
Cd276	467.444	801.726	1.71513	0.778317	4.31312e-25	7.573e-24
Wscd2	85.8639	147.231	1.7147	0.777956	9.78809e-07	4.59891e-06
Ccbl1	126.909	217.565	1.71434	0.77765	2.19248e-09	1.39504e-08
Trim45	32.6192	55.9001	1.71372	0.77713	0.00222477	0.00624528
Rrnad1	63.0741	108.008	1.7124	0.776019	3.63546e-05	0.000137084
Cdk10	323.077	553.064	1.71186	0.775568	5.76303e-19	7.61161e-18
Zmym1	251.988	431.234	1.71133	0.775116	4.63102e-16	5.14061e-15
Sf3b5	816.166	1396.26	1.71075	0.77463	2.30193e-17	2.73994e-16
Tmem203	55.9488	95.5607	1.708	0.77231	0.000129274	0.000448749
Ttc8	50.1078	85.5712	1.70774	0.772091	0.000258433	0.000857144
Lyrm7	100.627	171.825	1.70755	0.771928	2.65474e-05	0.00010213
Tmem101	250.747	428.092	1.70726	0.771686	1.69786e-15	1.81272e-14
Plp2	644.99	1100.75	1.70662	0.771139	2.75366e-31	6.37602e-30
Tmem141	54.5197	93.0225	1.70622	0.770801	0.00011828	0.000412908
Lysmd1	133.445	227.648	1.70594	0.770565	2.65187e-09	1.668e-08
Ccdc92	64.7985	110.452	1.70454	0.769385	1.91669e-05	7.53607e-05
Slc22a23	190.961	325.362	1.70382	0.768771	2.82653e-12	2.34395e-11
Polr2l	30.6694	52.2354	1.70318	0.768227	0.00301361	0.00823506
Psmd4	1405.78	2392.85	1.70216	0.767364	3.38077e-49	1.38397e-47
Hps6	90.348	153.717	1.70139	0.766715	6.58129e-07	3.17785e-06
Plce1	406.3	690.911	1.70049	0.765953	1.05383e-21	1.58064e-20
Psmb1	1948.72	3312.97	1.70007	0.765598	1.5579e-57	7.85257e-56
Acaa2	823.207	1399.39	1.69993	0.765472	2.705e-22	4.16255e-21
Coasy	178.104	302.733	1.69976	0.765328	1.81792e-11	1.42312e-10
Prdx5	1550.35	2634.62	1.69937	0.765001	1.77871e-51	7.77541e-50
Mrpl34	85.4086	144.803	1.69542	0.76164	2.41991e-06	1.07819e-05
Wdr31	22.5432	38.2156	1.69522	0.761469	0.011121	0.0269108
Asb12	103.833	175.939	1.69445	0.760816	1.64473e-07	8.4954e-07
Ppapdc1b	258.087	437.023	1.69331	0.75985	8.56332e-15	8.6621e-14
Lyrm2	225.065	380.735	1.69166	0.758442	2.25223e-13	2.04009e-12
St6galnac6	294.524	498.097	1.69119	0.758041	5.5143e-17	6.47515e-16
Mrpl10	373.761	632.092	1.69117	0.758018	3.98667e-20	5.57344e-19
Rad23b	5243.63	8865.63	1.69074	0.757659	4.20142e-79	3.61982e-77
Zfp394	168.357	284.633	1.69065	0.757574	9.23809e-11	6.74713e-10
RGD1306502	428.153	723.703	1.69029	0.757272	1.86685e-22	2.90902e-21
Rbx1	767.503	1297	1.6899	0.756936	1.55841e-33	4.0094e-32
Tubb4b	2550.86	4308.47	1.68902	0.756189	1.17325e-28	2.41143e-27
Slc38a6	347.112	586.241	1.68891	0.756092	2.33253e-18	2.95434e-17
Nploc4	1383	2334.98	1.68834	0.755608	2.66414e-47	1.03895e-45
RGD1309188	322.666	544.64	1.68794	0.755262	5.44695e-18	6.73777e-17
Loh12cr1	78.5216	132.441	1.68669	0.754193	6.12202e-06	2.57587e-05
Uba6	877.972	1480.34	1.68609	0.753678	6.23277e-36	1.71361e-34
Rbm28	489.992	825.488	1.6847	0.752489	3.53986e-24	6.01573e-23
Ctnna1	6854.37	11546.2	1.6845	0.752321	7.28296e-64	4.36948e-62
Ppan	248.723	418.93	1.68432	0.752168	2.75065e-14	2.67642e-13
Bola1	89.2856	150.343	1.68384	0.751757	2.36515e-06	1.05633e-05
Cbwd1	108.469	182.621	1.68363	0.751575	1.59183e-07	8.24802e-07
Fam103a1	212.811	358.217	1.68326	0.751259	6.81033e-13	5.9471e-12
Tti2	138.165	232.53	1.68299	0.751028	3.64288e-09	2.25779e-08
Anxa11	1250.68	2103.41	1.6818	0.75001	6.00225e-44	2.12285e-42
Hddc2	116.484	195.748	1.68047	0.748865	9.11402e-08	4.85655e-07
Elp2	571.063	959.491	1.68018	0.74862	1.08293e-26	2.05479e-25
Cbr4	67.2949	113.052	1.67994	0.748414	2.40054e-05	9.293e-05
Atp6v1a	1679.85	2822.06	1.67994	0.748412	9.95166e-52	4.36312e-50
Cyb561d2	75.1047	126.129	1.67938	0.747929	1.98101e-05	7.78069e-05
Prorsd1	38.1127	63.9945	1.67908	0.747675	0.00200067	0.0056699
Gale	196.091	329.128	1.67844	0.747122	4.68635e-12	3.82417e-11
Csgalnact2	424.518	712.489	1.67835	0.747044	2.08766e-20	2.94358e-19
G6pd	1155.75	1937.74	1.67662	0.745552	1.06452e-41	3.48238e-40
Cryzl1	54.9181	91.9644	1.67457	0.743793	0.000172637	0.000587649
Cited4	109.483	183.312	1.67435	0.743602	2.60945e-05	0.000100492
Abcb6	592.555	991.413	1.67312	0.742538	4.27799e-27	8.34152e-26
Commd2	177.82	297.273	1.67176	0.74137	1.0126e-10	7.36657e-10
Tmem170b	71.5054	119.539	1.67175	0.741362	2.02975e-05	7.95949e-05
Gtf2h4	141.968	237.322	1.67166	0.741278	4.92193e-09	3.01397e-08
Slc48a1	484.005	808.947	1.67136	0.741023	2.04739e-23	3.34512e-22
Atg4al1	188.417	314.849	1.67102	0.740732	3.62504e-11	2.75202e-10
Dnajc15	408.549	682.638	1.67088	0.74061	3.84788e-10	2.64725e-09
Armc9	356.032	594.856	1.67079	0.740534	1.65223e-18	2.11987e-17
Lmtk2	986.93	1647.85	1.66968	0.739569	1.89026e-37	5.47105e-36
Ngfrap1	1835.53	3061.98	1.66817	0.73827	6.28552e-10	4.23965e-09
Ighmbp2	158.487	264.302	1.66766	0.737821	7.33217e-10	4.91653e-09
Nefh	95.0506	158.457	1.66709	0.737328	1.31086e-06	6.06673e-06
Skp2	202.459	337.489	1.66695	0.737211	6.49457e-12	5.26206e-11
Prps1	547.127	912.016	1.66692	0.737184	3.65346e-25	6.43764e-24
Mrps23	562.726	937.628	1.66622	0.736582	1.40721e-25	2.53691e-24
Ccdc47	2745	4572.17	1.66564	0.736074	2.28823e-61	1.27478e-59
Txn1	2679.8	4463.24	1.66551	0.735965	3.92703e-61	2.17958e-59
Qsox1	725.325	1207.08	1.66419	0.734824	2.71794e-30	5.98473e-29
Trim37	559.784	931.436	1.66392	0.734587	1.24584e-25	2.25975e-24
Myo18a	1373.43	2284.13	1.66309	0.733867	1.8649e-44	6.70774e-43
Rrad	318.693	529.722	1.66217	0.733067	1.57259e-14	1.55985e-13
Fgfr1	766.709	1274.28	1.66202	0.732934	1.92684e-31	4.48959e-30
Alg6	128.729	213.857	1.6613	0.73231	2.64632e-08	1.49793e-07
Elof1	306.841	509.706	1.66114	0.732174	1.95289e-15	2.07158e-14
Ciao1	404.839	672.372	1.66084	0.731911	4.70185e-20	6.51794e-19
Setd8	409.32	679.802	1.66081	0.731887	3.41041e-20	4.78588e-19
Plk3	140.407	233.165	1.66064	0.731735	1.11811e-08	6.63835e-08
Fth1	10304.5	17110.3	1.66046	0.731582	2.27264e-77	1.82044e-75
Fyco1	1829.98	3037.33	1.65976	0.730976	5.31159e-51	2.28815e-49
Tenm4	123.546	205.013	1.65941	0.730667	4.66319e-08	2.55656e-07
Ap1s2	969.049	1606.92	1.65825	0.72966	1.01986e-35	2.7833e-34
Ppil3	275.567	456.911	1.65808	0.729513	1.14733e-14	1.15035e-13
Fosl1	190.556	315.949	1.65804	0.72948	3.64804e-11	2.76665e-10
Tmem165	723.332	1199.05	1.65767	0.729158	9.3778e-30	2.0258e-28
Ptchd1	96.468	159.819	1.65671	0.728317	0.000135514	0.000467888
Syt11	242.276	401.288	1.65632	0.727985	3.67148e-13	3.26576e-12
Ppp6r1	1538	2547.37	1.65629	0.727951	1.59832e-46	6.08883e-45
Pole3	628.065	1039.54	1.65515	0.726964	8.8011e-27	1.69161e-25
Sec23b	508.889	841.886	1.65436	0.726273	4.66747e-23	7.44535e-22
Kcnn1	32.6691	54.0339	1.65398	0.725939	0.00456663	0.01205
Rnf113a2	108.208	178.907	1.65337	0.725407	7.57195e-07	3.61964e-06
Cisd3	185.583	306.817	1.65327	0.725318	1.71864e-10	1.22151e-09
Clic5	2154.15	3560.8	1.653	0.725083	1.18884e-52	5.33861e-51
LOC680039	949.333	1569	1.65274	0.724858	1.04869e-34	2.80011e-33
Hsd17b4	551.808	911.184	1.65127	0.723575	6.25124e-22	9.4818e-21
Thnsl1	237.811	392.68	1.65123	0.723537	8.59943e-13	7.43928e-12
Hand2	204.177	337.098	1.65101	0.723351	6.7937e-06	2.84315e-05
Flad1	287.823	475.14	1.65081	0.723173	4.824e-15	4.97473e-14
Pparg	57.0672	94.1632	1.65004	0.722502	0.000233019	0.000778076
Xpa	25.1881	41.5603	1.65	0.722466	0.017221	0.0397897
Trmt112	217.941	359.536	1.64969	0.722196	2.33912e-10	1.64204e-09
Iscu	762.5	1257.55	1.64924	0.721804	7.36677e-30	1.59836e-28
Gpatch1	124.385	205.11	1.649	0.721591	7.52835e-08	4.05093e-07
Ahsa1	1113.33	1835.53	1.64869	0.721317	1.15261e-37	3.3623e-36
Dpcd	178.309	293.934	1.64845	0.721112	2.97701e-10	2.07411e-09
Alg14	204.227	336.504	1.64769	0.720449	2.1078e-11	1.63366e-10
Plekhm1	371.507	611.916	1.64712	0.719944	8.49234e-18	1.03493e-16
Ficd	176.73	291.037	1.64679	0.719653	3.47389e-10	2.39663e-09
Srp54a	1323.61	2178.29	1.64572	0.718718	7.84672e-42	2.58401e-40
Dhx32	172.468	283.805	1.64555	0.718572	1.71576e-09	1.09973e-08
Rhbdd3	155.92	256.547	1.64538	0.718419	5.80629e-09	3.53651e-08
Eci3	329.102	541.494	1.64537	0.718411	3.38563e-16	3.80089e-15
Bdh1	438.356	721.245	1.64534	0.718387	4.29884e-20	5.98165e-19
Hibadh	817.392	1343.6	1.64376	0.717002	2.51067e-31	5.82248e-30
Psmf1	385.06	632.698	1.64311	0.716432	2.2612e-18	2.8689e-17
Ubiad1	337.662	554.809	1.64309	0.716413	1.64888e-09	1.06114e-08
Dnaaf5	195.607	321.249	1.64232	0.715735	1.12026e-10	8.12187e-10
Acox1	608.187	998.835	1.64232	0.715731	6.06746e-26	1.11004e-24
Stard10	27.2954	44.8245	1.6422	0.715628	0.0156176	0.0364634
Mid2	269.332	442.244	1.64201	0.715459	1.07109e-13	1.00331e-12
Pla2g7	184.616	302.997	1.64123	0.714774	1.73668e-10	1.23374e-09
Trappc4	237.313	389.375	1.64077	0.714369	8.07825e-11	5.92925e-10
Vps45	412.324	676.051	1.63961	0.713354	2.4941e-19	3.37227e-18
Fam3a	131.863	216.16	1.63927	0.713055	4.2252e-08	2.32817e-07
Gtf3c4	283.454	464.442	1.63851	0.712386	3.24073e-14	3.1368e-13
Wrb	445.113	729.297	1.63845	0.712335	3.56216e-20	4.98467e-19
Rptor	717.171	1174.79	1.63809	0.712013	2.30542e-28	4.66944e-27
Apmap	348.18	570.216	1.6377	0.711673	7.67994e-17	8.94022e-16
F11r	665.06	1089.03	1.63749	0.711482	1.85682e-11	1.45051e-10
Nsa2	909.239	1487.92	1.63644	0.710563	9.74424e-33	2.43508e-31
Fam83h	173.156	283.27	1.63593	0.710107	9.17998e-10	6.07584e-09
Trim16	511.864	837.372	1.63593	0.710107	2.41968e-22	3.73125e-21
Trappc2	204.153	333.948	1.63578	0.709977	3.42152e-11	2.60686e-10
Tarbp2	182.337	298.236	1.63563	0.70985	7.26158e-10	4.87141e-09
Gtf2h3	123.362	201.765	1.63554	0.709771	2.03758e-07	1.04084e-06
Mrpl22	307.588	503.029	1.6354	0.70964	3.53298e-15	3.67921e-14
Slc25a14	45.9057	74.9922	1.63362	0.708069	0.00115558	0.00341944
Sf3b4	785.145	1282.27	1.63316	0.707667	1.65477e-29	3.53343e-28
Napg	424.299	692.847	1.63292	0.707453	3.16787e-19	4.24455e-18
Pmp22	827.269	1350.34	1.63229	0.706899	9.90509e-31	2.22737e-29
Tsnax	1215.46	1981.89	1.63058	0.705381	5.747e-38	1.7033e-36
Smyd5	156.286	254.746	1.62999	0.704865	5.83899e-09	3.55497e-08
Kcna6	57.4927	93.7045	1.62985	0.704739	0.0021248	0.00598849
Tmem56	38.7294	63.1064	1.62942	0.704358	0.00294877	0.00807277
Wnk3	91.7394	149.478	1.62937	0.704317	7.34184e-06	3.057e-05
Spcs1	583.875	951.171	1.62907	0.704045	2.35052e-22	3.63215e-21
Ccdc167	58.1429	94.6537	1.62795	0.703057	0.000336869	0.00109116
Usp9x	7182.37	11686.1	1.62706	0.702268	7.3633e-73	5.40182e-71
Lamc2	3774.14	6139.12	1.62663	0.701884	2.75037e-62	1.5859e-60
Slc25a17	334.925	544.781	1.62658	0.701838	1.06046e-15	1.1429e-14
Lpar3	213.646	347.5	1.62652	0.701789	2.02386e-11	1.57271e-10
Pygl	98.6916	160.487	1.62615	0.701456	2.45872e-06	1.0945e-05
Dguok	92.3298	150.054	1.62519	0.700612	8.29066e-06	3.42799e-05
Ankrd54	176.011	286.041	1.62513	0.700555	8.50349e-08	4.54921e-07
Ecsit	305.023	495.698	1.62512	0.700544	1.8407e-14	1.81727e-13
Zfhx2	139.059	225.986	1.62511	0.700538	7.16424e-08	3.86342e-07
Ss18l1	40.7004	66.1289	1.62477	0.700238	0.00751875	0.0189201
Eif3i	632.944	1028.28	1.6246	0.700085	1.95154e-15	2.07158e-14
Cox17	618.857	1005.14	1.62419	0.69972	2.33951e-24	4.0313e-23
Ethe1	192.53	312.573	1.6235	0.699111	2.83434e-10	1.9775e-09
Plin2	956.303	1552.55	1.62349	0.699096	5.62235e-33	1.41938e-31
Fgf1	199.403	323.58	1.62275	0.698437	1.8898e-10	1.33867e-09
Mcm3ap	963.211	1562.76	1.62245	0.69817	1.0073e-32	2.51299e-31
Kpna2	563.061	912.614	1.62081	0.696712	1.37779e-06	6.35103e-06
Fuk	93.7091	151.884	1.62081	0.696711	4.13346e-06	1.7827e-05
Samhd1	117.903	190.992	1.6199	0.695909	4.98884e-07	2.45288e-06
Apool	682.206	1104.66	1.61925	0.695325	5.91323e-26	1.08451e-24
Ddb2	98.2801	159.13	1.61915	0.695236	2.84247e-06	1.25216e-05
Tatdn3	155.202	251.256	1.61889	0.695007	2.49115e-05	9.62868e-05
Ranbp2	4135.62	6694.31	1.6187	0.694832	5.04452e-63	2.96646e-61
Usb1	68.6186	111.067	1.61861	0.694752	0.000131341	0.000455286
Slc12a6	369.637	598.216	1.61839	0.694559	1.53987e-16	1.76076e-15
Btbd9	174.757	282.719	1.61778	0.694018	2.64141e-09	1.66213e-08
Areg	74.1309	119.907	1.6175	0.693766	6.76822e-05	0.000244869
Ptprn	696.731	1126.91	1.61742	0.693694	4.90497e-17	5.76879e-16
Arl2	160.927	260.286	1.61742	0.693692	7.23081e-09	4.36648e-08
Mtfp1	78.4764	126.85	1.61641	0.692796	4.51577e-05	0.000167928
Atg13	975.381	1576.26	1.61604	0.692463	2.13011e-32	5.20893e-31
Mospd1	60.8241	98.278	1.61577	0.692226	0.000407186	0.00130213
Opa3	293.726	474.461	1.61532	0.691818	8.38529e-14	7.90468e-13
Rcan2	1074.8	1735.71	1.61491	0.691453	2.78489e-23	4.52019e-22
Crtc1	102.447	165.401	1.6145	0.691084	2.81561e-06	1.24143e-05
Abhd17c	423.014	682.704	1.61391	0.690556	2.41225e-18	3.0475e-17
Gpatch11	242.468	391.222	1.6135	0.690192	7.3211e-12	5.89947e-11
RGD1311783	366.375	591.108	1.61339	0.690099	1.35175e-16	1.54923e-15
Sap18	116.999	188.737	1.61314	0.689875	2.00645e-05	7.87644e-05
Mrpl20	513.689	828.191	1.61224	0.689068	9.26727e-21	1.32816e-19
Lysmd2	178.492	287.707	1.61188	0.688744	2.90221e-09	1.81852e-08
Bag3	1180.98	1902.32	1.61081	0.687783	4.73285e-36	1.30607e-34
Ech1	508.883	819.64	1.61066	0.687654	1.04237e-17	1.26407e-16
S100a10	1908.07	3071.34	1.60966	0.686754	4.03723e-26	7.48782e-25
Lsm1	185.009	297.511	1.60809	0.685346	8.44537e-10	5.6122e-09
Stard3nl	173.553	278.944	1.60726	0.6846	4.82807e-09	2.96261e-08
Enthd2	172.791	277.611	1.60663	0.684041	6.24805e-09	3.79934e-08
Zfp385b	26.4865	42.5451	1.60629	0.683735	0.0215432	0.0485475
Eif2b4	363.92	584.558	1.60628	0.683725	4.66492e-16	5.17436e-15
Casc4	655.629	1053.06	1.60618	0.683633	8.10158e-25	1.40912e-23
Pih1d2	45.8785	73.6747	1.60587	0.683351	0.00162949	0.00469861
Srp9	589.088	945.996	1.60587	0.683351	1.96475e-22	3.05196e-21
Fabp3	3148.52	5055.72	1.60575	0.683244	1.80396e-17	2.15241e-16
Cntnap1	63.5722	102.015	1.60472	0.682318	0.00037303	0.00120068
Asnsd1	1550.19	2486.68	1.60411	0.681776	5.45303e-41	1.7491e-39
Phb	377.755	605.678	1.60336	0.6811	1.58552e-09	1.02156e-08
Sec22b	951.793	1526.04	1.60333	0.681073	5.26105e-31	1.205e-29
Ppp1r11	527.272	845.142	1.60286	0.680647	7.02069e-21	1.00911e-19
Lonp2	558.027	894.354	1.60271	0.68051	1.03346e-21	1.55166e-20
Tmem186	186.626	299.08	1.60256	0.68038	1.8662e-09	1.19358e-08
Acot8	136.318	218.441	1.60244	0.680266	4.10502e-07	2.03452e-06
Cct8	4362.25	6989.06	1.60217	0.680026	7.45029e-61	4.10431e-59
Slc25a20	556.893	892.13	1.60198	0.679854	1.59935e-21	2.37008e-20
Cops6	904.44	1448.79	1.60187	0.679756	4.05999e-30	8.90015e-29
Mtmr4	784.982	1257.38	1.60179	0.679684	1.79155e-27	3.53987e-26
Supt4h1	285.676	457.473	1.60137	0.679306	3.47808e-13	3.10492e-12
Ipo13	617.466	988.637	1.60112	0.679082	1.49447e-23	2.47172e-22
Ubxn8	183.621	293.587	1.59888	0.677058	2.44678e-09	1.54424e-08
Bles03	317.254	507.071	1.59831	0.676546	1.42366e-08	8.35534e-08
Fam104a	827.846	1323.12	1.59827	0.67651	3.2699e-25	5.78932e-24
Ptrh2	307.574	491.581	1.59825	0.676497	5.38125e-14	5.14814e-13
Bc1	3599.79	5751.57	1.59775	0.676042	9.33809e-33	2.34147e-31
Prkaa2	1147.45	1833.3	1.59772	0.676019	5.61039e-31	1.28303e-29
Elac2	312.72	499.568	1.59749	0.675811	3.82147e-14	3.67968e-13
Thoc5	385.951	616.497	1.59735	0.675679	1.49192e-16	1.70724e-15
B4galt6	621.825	993.252	1.59732	0.675652	4.00407e-23	6.42863e-22
Ap2m1	5056.85	8077.09	1.59726	0.675596	2.54515e-62	1.47331e-60
Prkar2a	554.885	886.254	1.59719	0.675532	2.28929e-21	3.36557e-20
Rnf14	903.303	1442	1.59636	0.674785	1.29251e-29	2.76389e-28
Sertad3	129.763	207.112	1.59607	0.674528	3.60731e-07	1.79989e-06
Ppp1r12b	1049.31	1673.14	1.59452	0.673118	8.21155e-26	1.49676e-24
Sympk	760.867	1212.96	1.59419	0.67282	9.83703e-27	1.88097e-25
Abhd14b	59.6088	94.997	1.59368	0.672358	0.000542561	0.00170472
Pc	372.002	592.506	1.59275	0.67152	5.56908e-16	6.13593e-15
Fam214a	144.937	230.813	1.59251	0.671304	1.65875e-07	8.55586e-07
Tmem243	166.517	265.171	1.59246	0.671253	2.11686e-08	1.21447e-07
Nudt19	97.6135	155.441	1.59242	0.671219	1.33499e-05	5.37148e-05
Lpin3	90.8792	144.716	1.5924	0.671202	2.69533e-05	0.000103531
Map3k10	97.6859	155.478	1.59162	0.670492	1.62373e-05	6.45617e-05
Gatc	182.071	289.731	1.59131	0.670215	1.19934e-08	7.09499e-08
Akip1	682.863	1086.2	1.59066	0.669626	2.88531e-24	4.93734e-23
Tmem129	351.383	558.725	1.59008	0.669096	4.57897e-15	4.73192e-14
Sgcg	2035.02	3235.61	1.58996	0.668993	6.55125e-14	6.2319e-13
Ube2m	1961.87	3118.7	1.58966	0.668715	1.44056e-43	5.02296e-42
Tmem39a	264.642	420.576	1.58922	0.668322	4.46615e-12	3.65455e-11
Ly6i	45.4396	72.1989	1.5889	0.668026	0.00241126	0.00670398
Higd2a	349.514	555.03	1.58801	0.667217	6.86333e-13	5.98632e-12
Lancl1	306.983	487.388	1.58767	0.666913	1.37332e-13	1.26641e-12
Mtus2	267.031	423.869	1.58734	0.66661	3.55971e-12	2.93226e-11
Scrn1	670.806	1063.56	1.5855	0.664935	2.40822e-23	3.92601e-22
Fam73b	585.981	928.463	1.58446	0.663991	2.75937e-21	4.03664e-20
Coa4	74.3506	117.786	1.5842	0.663755	0.00603149	0.0155472
Mdc1	537.947	851.691	1.58322	0.662865	3.28643e-20	4.61627e-19
Aars2	112.851	178.646	1.58303	0.662684	4.46306e-06	1.91372e-05
Bex1	2530.03	4002.33	1.58193	0.661685	6.98833e-48	2.78387e-46
Slc36a1	112.056	177.155	1.58094	0.660786	4.10368e-06	1.77089e-05
Eif5b	372.685	589.143	1.58081	0.660662	4.49466e-06	1.92615e-05
St5	758.623	1199.07	1.58059	0.660464	2.54308e-25	4.51328e-24
Cryl1	151.032	238.68	1.58032	0.66022	1.62858e-07	8.41489e-07
Slc35a4	368.404	581.835	1.57934	0.65932	6.39643e-15	6.52815e-14
Rfxank	55.4291	87.5385	1.57929	0.659273	0.00117987	0.00348572
Ciapin1	247.741	391.249	1.57927	0.659254	5.51958e-11	4.12064e-10
Rtn4	16310.6	25748.3	1.57862	0.658665	9.42967e-72	6.8165e-70
Cndp2	1333.88	2105.66	1.5786	0.658645	3.22657e-35	8.70939e-34
Mmp24	91.8104	144.924	1.57851	0.658568	2.75993e-05	0.000105902
Mrpl21	227.913	359.73	1.57837	0.658435	3.05465e-10	2.12421e-09
Pdk2	393.567	621.02	1.57793	0.658032	3.46275e-11	2.63557e-10
Coq4	75.4973	119.09	1.57741	0.65756	0.000131839	0.000456584
Unc50	276.725	436.474	1.57728	0.65744	3.19095e-12	2.6373e-11
Ywhab	3290.67	5189.96	1.57718	0.657343	7.49126e-52	3.30396e-50
Abcc5	540.314	852.033	1.57692	0.65711	7.14059e-14	6.76576e-13
Txn2	710.929	1120.63	1.57629	0.65653	6.74866e-24	1.13775e-22
Gipc2	127.647	201.175	1.57602	0.656287	1.64717e-06	7.50599e-06
Anapc15	299.193	471.454	1.57575	0.65604	1.88431e-12	1.58747e-11
Rab6a	2341.58	3687.78	1.57491	0.655269	1.29679e-45	4.82843e-44
Agbl5	75.6277	119.053	1.5742	0.654623	0.00022317	0.000746706
Gfod1	233.732	367.887	1.57397	0.654406	1.53347e-10	1.09833e-09
Ttc30b	29.7101	46.7399	1.5732	0.6537	0.017846	0.0410907
Mtmr9	280.54	441.242	1.57283	0.653365	2.66089e-09	1.67226e-08
Selk	581.688	914.832	1.57272	0.653261	4.04033e-20	5.64314e-19
Isca2	158.429	249.128	1.57249	0.653047	7.86476e-08	4.22275e-07
Atp5s	55.0544	86.5555	1.57218	0.652766	0.00113825	0.00337422
Irx4	73.4632	115.422	1.57115	0.651822	0.000281151	0.000925041
Serpinb1a	113.343	177.853	1.56915	0.649984	6.39285e-06	2.68449e-05
Ssh2	827.817	1298.9	1.56906	0.649902	3.8384e-15	3.98049e-14
Ccdc25	581.919	912.131	1.56745	0.648423	2.65044e-20	3.73e-19
Lyst	733.387	1149.43	1.56729	0.648271	8.12468e-24	1.36199e-22
Bak1	878.393	1376.37	1.56692	0.647934	8.51502e-22	1.28628e-20
Bola3	194.347	304.437	1.56646	0.647512	1.80408e-07	9.26358e-07
Yeats4	463.082	725.328	1.56631	0.647366	3.98022e-17	4.69609e-16
Pskh1	114.014	178.537	1.56592	0.647007	4.82942e-06	2.06008e-05
Slc30a4	1357.29	2125.27	1.56582	0.646916	2.29983e-34	6.09681e-33
Adamts9	502.444	786.582	1.56551	0.646633	2.28297e-18	2.89404e-17
Trmt44	140.319	219.661	1.56543	0.646562	5.26415e-07	2.58139e-06
Mrps11	212.655	332.811	1.56503	0.646187	2.08639e-09	1.32981e-08
Cog7	213.499	333.674	1.56288	0.644206	2.94559e-05	0.00011256
Txlng	83.8809	131.063	1.56249	0.643846	0.00010617	0.000373004
Sepsecs	210.348	328.629	1.56231	0.643682	1.42707e-09	9.23076e-09
Tnpo3	1444.67	2256.67	1.56207	0.643457	9.62939e-35	2.57578e-33
Tmem246	69.7915	108.993	1.56169	0.64311	0.000420458	0.00134255
Crat	1224.16	1911.57	1.56153	0.64296	5.27088e-32	1.26801e-30
Lsm7	178.71	279.036	1.56139	0.642829	2.85146e-08	1.60723e-07
Spint2	343.655	536.552	1.56131	0.642756	1.73853e-13	1.59231e-12
Eif3k	450.213	702.809	1.56106	0.642527	3.46273e-10	2.39004e-09
Dhx35	61.4255	95.8767	1.56086	0.642341	0.000721994	0.00221562
Stoml2	498.959	778.488	1.56022	0.641752	1.25897e-17	1.52175e-16
Ccdc163	47.0052	73.3375	1.5602	0.641729	0.00405596	0.0107967
Faf1	994.921	1551.74	1.55966	0.641234	3.06128e-28	6.17212e-27
Wbscr16	166.04	258.88	1.55914	0.64075	1.28907e-07	6.74769e-07
Cecr5	107.752	167.94	1.55857	0.640227	1.44219e-05	5.78086e-05
Morn4	52.0896	81.1683	1.55824	0.639922	0.00247831	0.00687368
Wdr19	183.716	286.217	1.55794	0.639635	1.95255e-08	1.12534e-07
Habp4	297.327	463.103	1.55755	0.639282	5.81454e-12	4.71882e-11
Apba3	338.998	527.854	1.5571	0.638864	3.22496e-13	2.88765e-12
RGD1359508	47.8283	74.4682	1.55699	0.638762	0.00347255	0.00938018
RGD735065	695.463	1082.58	1.55663	0.638427	3.25026e-22	4.98093e-21
Rnf152	45.4433	70.7365	1.55659	0.638387	0.00518643	0.0135313
Inpp5a	1943.73	3025.23	1.55641	0.638219	9.78239e-40	3.03275e-38
Nop10	439.936	684.382	1.55564	0.637508	4.82409e-07	2.37581e-06
Hhatl	99.8609	155.321	1.55538	0.637263	2.96993e-05	0.000113432
RGD1305464	412.849	641.759	1.55446	0.636417	3.33234e-15	3.4776e-14
Stk40	774.535	1203.19	1.55344	0.635464	1.17416e-23	1.95285e-22
Tsr2	37.6728	58.5118	1.55315	0.635201	0.0101264	0.0247058
Ufl1	543.014	843.181	1.55278	0.634855	1.75662e-18	2.24796e-17
Oard1	114.598	177.864	1.55208	0.6342	4.82578e-05	0.000178471
Sft2d3	94.6176	146.839	1.55192	0.634058	4.63778e-05	0.000172033
Arf3	31.8887	49.4612	1.55106	0.633252	0.0189641	0.0433753
Pus7	216.444	335.683	1.5509	0.633103	1.71514e-09	1.09973e-08
Efhd2	1301.94	2019.02	1.55078	0.632995	6.08682e-32	1.45956e-30
RGD1308147	147.888	229.28	1.55036	0.6326	6.37011e-07	3.08493e-06
Ccdc71	213.182	330.392	1.54981	0.632096	4.19606e-09	2.58766e-08
Atpif1	1948.89	3020.33	1.54977	0.632052	2.62923e-39	8.06679e-38
Hint1	760.866	1178.82	1.54931	0.63163	3.30906e-23	5.34754e-22
Idh1	1194.36	1849.86	1.54882	0.63117	3.4943e-25	6.1706e-24
Dolpp1	144.112	223.193	1.54875	0.6311	6.19091e-07	3.00502e-06
Mcart1	33.1766	51.3764	1.54857	0.630941	0.0211186	0.0477432
Ccdc28a	43.5362	67.4113	1.5484	0.630775	0.0049286	0.0129154
Reep6	55.5893	86.0722	1.54836	0.63074	0.00161604	0.00466278
Mecr	135.374	209.46	1.54727	0.629723	2.84885e-06	1.25422e-05
Golga1	271.65	420.176	1.54676	0.629247	8.92792e-11	6.52703e-10
Cir1	376.16	581.648	1.54628	0.628799	4.19862e-14	4.03236e-13
Zdhhc15	73.41	113.501	1.54613	0.62866	0.00243867	0.00677133
Fam216a	364.587	563.685	1.54609	0.628625	2.23664e-13	2.02844e-12
Vdac3	4150.57	6415.88	1.54578	0.628338	5.83595e-51	2.49951e-49
Rpp25l	67.3137	104.022	1.54534	0.627922	0.010123	0.0247016
Actc1	34990.8	54056	1.54486	0.627477	2.89759e-14	2.8157e-13
RGD1562987	556.067	858.975	1.54473	0.627359	1.89272e-18	2.40757e-17
Vat1	3476.86	5370.46	1.54463	0.627259	1.59702e-48	6.4136e-47
Ik	1859.85	2871.41	1.5439	0.626577	1.10387e-37	3.23286e-36
Dffa	448.215	691.728	1.5433	0.626014	1.08314e-15	1.1665e-14
RGD1306063	141.681	218.617	1.54302	0.625758	6.7905e-06	2.84261e-05
Fzd6	369.948	570.735	1.54274	0.625499	1.32438e-13	1.22431e-12
Tmco1	332.733	513.233	1.54248	0.625249	1.28406e-08	7.57501e-08
Aamp	1269.17	1957.55	1.54238	0.625158	1.48264e-30	3.29898e-29
Mgat5	71.9631	110.994	1.54238	0.625158	0.000542626	0.00170472
Fam221a	38.5207	59.4104	1.5423	0.625083	0.00928074	0.0228685
Lrba	1439.2	2219.25	1.542	0.624798	1.07447e-32	2.67157e-31
Paics	422.069	650.789	1.5419	0.624711	3.61429e-07	1.80277e-06
Dcun1d4	434.498	669.847	1.54166	0.624483	2.47257e-15	2.59497e-14
Ctsd	6504.17	10027	1.54162	0.624448	1.03689e-56	5.13901e-55
Srd5a3	317.512	488.998	1.54009	0.623014	6.53925e-12	5.29536e-11
Lmo7	3298.2	5077.67	1.53953	0.62249	4.41964e-46	1.67506e-44
Slc25a26	175.276	269.794	1.53925	0.622231	1.72775e-05	6.83857e-05
Aldh3b1	32.9419	50.6926	1.53885	0.621851	0.0209479	0.0474013
Gmnn	328.56	505.587	1.5388	0.621801	3.55772e-12	2.93225e-11
Ift122	149.499	230.027	1.53865	0.621662	8.74912e-07	4.14095e-06
Nosip	258.283	397.142	1.53762	0.620701	3.91124e-10	2.68834e-09
Rab11a	1287.8	1980.13	1.53761	0.620686	1.10696e-30	2.48545e-29
Ccl20	117.089	180.023	1.53749	0.620581	0.00112514	0.0033387
Dph5	193.351	297.249	1.53735	0.620449	3.15084e-08	1.76464e-07
Spryd4	186.603	286.818	1.53705	0.620167	7.68687e-08	4.13023e-07
Taf1	1004.88	1543.44	1.53594	0.619125	1.53525e-26	2.89084e-25
Ndufaf1	344.707	529.417	1.53585	0.619033	1.90341e-12	1.60265e-11
Map7d2	96.538	148.205	1.5352	0.618426	8.98798e-05	0.000319561
Plekhb2	1867.8	2866.75	1.53483	0.618075	2.9297e-36	8.17613e-35
Pex16	89.4065	137.139	1.53388	0.617187	0.00011601	0.00040527
Pex7	79.4645	121.882	1.53379	0.617104	0.00022145	0.000741955
Pcp4l1	411.983	631.727	1.53338	0.616715	2.5348e-14	2.47126e-13
Tceal7	277.435	425.242	1.53276	0.616135	8.54374e-10	5.66993e-09
Ubl5	772.168	1182.46	1.53135	0.614808	1.47637e-15	1.58194e-14
Samd4b	895.827	1371.65	1.53116	0.614625	3.28407e-24	5.59387e-23
Bcap31	1898.98	2907.35	1.531	0.614478	2.77529e-36	7.75982e-35
Xpnpep1	1602.89	2453.84	1.53089	0.614367	5.95398e-34	1.55612e-32
Fpgt	150.022	229.633	1.53066	0.614154	1.21198e-06	5.64256e-06
Yipf4	470.973	720.559	1.52994	0.613472	1.33086e-15	1.4281e-14
Actr1a	2961.47	4529.83	1.52959	0.613142	1.27742e-43	4.46465e-42
Rabgap1l	361.712	553.219	1.52944	0.613008	2.38337e-12	1.99318e-11
Tyro3	191.982	293.495	1.52876	0.612362	5.71663e-08	3.10994e-07
Kif16b	280.493	428.714	1.52843	0.612047	1.26735e-10	9.15247e-10
Gpx3	3042.03	4648.72	1.52816	0.611799	6.11943e-44	2.15914e-42
Lin54	857.946	1310.94	1.528	0.611647	1.47248e-23	2.43807e-22
Rdx	3134.23	4787.41	1.52746	0.611135	2.9408e-44	1.05011e-42
Ppfia4	469.055	716.277	1.52706	0.610761	2.91345e-15	3.04689e-14
Lrrk2	963.843	1471.81	1.52702	0.610717	3.49774e-25	6.1706e-24
Epb41l1	898.632	1372.16	1.52694	0.610641	5.81038e-24	9.82923e-23
Oxld1	35.8273	54.705	1.52691	0.610612	0.0165749	0.0384628
Zfp709	130.681	199.516	1.52674	0.610451	4.66524e-06	1.99464e-05
Vnn1	950.875	1451.47	1.52646	0.610191	3.25528e-14	3.14882e-13
Ppard	343.021	523.511	1.52618	0.609925	2.14525e-12	1.79912e-11
Fstl3	54.8113	83.6402	1.52597	0.609723	0.00299317	0.00818371
Adi1	87.2609	133.156	1.52595	0.60971	0.000166374	0.000567956
Slc35f6	369.385	563.399	1.52523	0.609031	6.10949e-13	5.36354e-12
Pdss2	206.209	314.477	1.52504	0.608847	3.22985e-08	1.80616e-07
Abhd4	3138.27	4785.28	1.52482	0.608635	7.55302e-44	2.65863e-42
Ap1m1	464.6	708.203	1.52433	0.608172	2.47737e-15	2.59817e-14
Stxbp1	376.485	573.831	1.52418	0.608034	3.68418e-13	3.27509e-12
Atmin	51.1633	77.9735	1.52401	0.607874	0.00372654	0.00998258
Rhbdl3	75.201	114.576	1.52359	0.607478	0.000630664	0.00195397
Kif3a	361.61	550.934	1.52356	0.607444	1.37803e-12	1.1716e-11
RGD1311745	143.899	219.069	1.52238	0.606331	2.37333e-06	1.05967e-05
Prkag3	32.1461	48.9237	1.52192	0.605891	0.0210353	0.0475831
Nkiras1	65.6321	99.8842	1.52188	0.605855	0.00132543	0.00388863
Hipk2	620.025	943.434	1.52161	0.605596	1.60414e-17	1.92018e-16
Map10	39.1966	59.633	1.52138	0.605381	0.0116662	0.0280833
Arf1	3410.81	5187.44	1.52088	0.604907	6.24361e-45	2.2622e-43
Rtn2	246.826	375.391	1.52087	0.604899	2.27755e-08	1.30112e-07
Sdhaf3	67.086	102	1.52044	0.604488	0.000862528	0.00261066
Sar1b	988.378	1502.27	1.51994	0.604013	7.13321e-25	1.24215e-23
Efcab7	121.471	184.623	1.5199	0.603972	1.64742e-05	6.54681e-05
Nes	127.192	193.22	1.51912	0.603238	1.07277e-05	4.37824e-05
Nae1	244.519	371.269	1.51837	0.602519	2.19449e-09	1.39571e-08
Twf2	202.955	308.068	1.51791	0.602087	3.85368e-08	2.13487e-07
Lyrm9	51.4931	78.1307	1.5173	0.60151	0.0044508	0.0117653
Tgm4	65.9098	99.982	1.51695	0.601175	0.00137826	0.00403086
Cttnbp2	79.5736	120.707	1.51692	0.601149	0.000546124	0.00171462
Tuba1b	2846.77	4316.96	1.51644	0.600689	2.59847e-15	2.72133e-14
Med9	213.071	323.06	1.51621	0.60047	2.81135e-08	1.58831e-07
Zer1	431.165	653.133	1.51481	0.599136	3.47864e-14	3.3605e-13
Armc7	111.844	169.417	1.51476	0.599091	3.63137e-05	0.000136999
Bag2	524.941	795.085	1.51462	0.598954	5.06926e-16	5.61026e-15
Actl6a	526.33	796.946	1.51416	0.598514	5.76333e-16	6.33581e-15
Gucd1	93.4625	141.471	1.51367	0.598049	0.00179525	0.00513884
Ccpg1	642.482	972.317	1.51338	0.59777	1.84309e-18	2.34848e-17
Hook1	103.712	156.937	1.5132	0.597606	5.32052e-05	0.000195499
Bex4	62.3672	94.3735	1.51319	0.597593	0.00212892	0.0059978
Arhgap18	920.263	1392.27	1.51291	0.597326	3.41593e-23	5.51423e-22
Abt1	169.373	256.241	1.51288	0.597298	5.88726e-07	2.87079e-06
Fam98a	1788.94	2706.07	1.51266	0.597091	2.85216e-33	7.28728e-32
Eif1ax	2938.06	4442.55	1.51207	0.596528	9.87231e-42	3.23668e-40
Vamp8	310.285	469.167	1.51205	0.596506	9.29294e-11	6.78385e-10
Ccz1b	920.93	1392.47	1.51203	0.596485	2.50503e-23	4.07041e-22
Arpc3	1117.03	1688.05	1.51119	0.595682	6.03494e-26	1.10546e-24
Slu7	787.337	1189.48	1.51076	0.595276	9.33208e-15	9.41403e-14
Kdelc2	1523.72	2301.68	1.51056	0.595086	5.6718e-31	1.29508e-29
Ubxn1	971.425	1467.4	1.51056	0.595085	1.30985e-23	2.17364e-22
Bloc1s6	218.228	329.602	1.51036	0.594888	2.08243e-08	1.19657e-07
Mtmr14	171.159	258.454	1.51003	0.594574	8.60176e-07	4.07902e-06
Adcy1	67.1289	101.335	1.50956	0.594124	0.00156867	0.00453937
Lrsam1	92.9479	140.31	1.50955	0.594122	0.000226049	0.000756168
Taf9b	284.927	430.057	1.50936	0.593936	5.84897e-08	3.17378e-07
Rapsn	76.8184	115.904	1.5088	0.593404	0.000774461	0.00236147
Ube2z	389.991	588.367	1.50867	0.593275	4.37163e-13	3.86997e-12
Acot2	122.014	184.04	1.50836	0.592977	3.07274e-05	0.000117177
Pigw	126.988	191.53	1.50825	0.592876	1.46791e-05	5.87284e-05
Prkcd	919.676	1386.43	1.50752	0.592176	6.96386e-23	1.10019e-21
Nrm	79.7882	120.276	1.50745	0.592107	0.000368347	0.00118612
Mrpl51	693.295	1044.23	1.50618	0.590897	7.25079e-19	9.52566e-18
Syne3	148.632	223.846	1.50604	0.590764	2.15122e-06	9.65442e-06
Tnfrsf1a	995.122	1498.56	1.50591	0.590636	4.79351e-24	8.11829e-23
Ghitm	4050.99	6095.8	1.50477	0.589542	2.35498e-44	8.42957e-43
Ndufa5	1438.62	2164.66	1.50468	0.58946	1.30138e-11	1.02964e-10
Alad	204.008	306.894	1.50432	0.589116	9.59912e-08	5.1022e-07
Lnc134	38.0748	57.2724	1.50421	0.589006	0.0165198	0.0383591
Smarcal1	171.595	258.031	1.50372	0.588538	7.95503e-07	3.79175e-06
Klhl6	148.758	223.647	1.50343	0.58826	4.11856e-06	1.77679e-05
Thrb	128.931	193.785	1.50301	0.587857	2.05748e-05	8.05968e-05
Zfp846	154.698	232.512	1.503	0.587848	3.39745e-06	1.47905e-05
Hgs	1122.1	1686.44	1.50293	0.58778	2.05241e-25	3.65121e-24
Sod2	1044.44	1569.22	1.50245	0.587319	1.15485e-14	1.15712e-13
RGD1562865	220.992	331.985	1.50225	0.587121	2.41457e-08	1.37463e-07
Psmc3ip	172.581	259.189	1.50184	0.586732	1.01155e-06	4.74671e-06
Ranbp10	689.149	1034.71	1.50144	0.586342	9.05774e-19	1.18366e-17
Cops7b	207.238	311.15	1.50141	0.586319	5.85478e-08	3.17577e-07
Fundc2	253.562	380.506	1.50064	0.585581	1.12808e-08	6.69485e-08
Hspb8	2135.48	3204.24	1.50048	0.585421	3.56376e-35	9.60207e-34
Jup	2187.3	3281.93	1.50045	0.585395	7.69691e-19	1.00939e-17
Mkrn1	216.089	324.153	1.50009	0.585046	3.35367e-08	1.87187e-07
C1qbp	1918.39	1265.66	0.659752	-0.600005	1.50298e-28	3.06363e-27
Farp1	832.705	549.186	0.659521	-0.60051	1.43903e-16	1.64799e-15
Ttc38	53.9621	35.5609	0.658997	-0.601655	0.0220341	0.0494957
Fmr1	799.36	526.659	0.65885	-0.601977	1.0408e-12	8.95679e-12
Rnaset2	466.404	307.22	0.6587	-0.602307	4.56859e-11	3.43665e-10
Ttc3	2572.96	1693.78	0.6583	-0.603183	2.20079e-33	5.64249e-32
Frk	108.746	71.5702	0.65814	-0.603534	0.00061321	0.00190387
Kif20a	634.369	417.416	0.658001	-0.603838	7.08181e-14	6.71865e-13
Mmp16	588.985	387.27	0.657521	-0.604891	2.2636e-13	2.04663e-12
Ptk7	1001.44	658.41	0.657461	-0.605022	2.79871e-19	3.76695e-18
Sema3d	775.992	510.182	0.657458	-0.605029	9.90779e-15	9.97442e-14
Pqlc1	187.134	122.993	0.657245	-0.605497	1.77644e-05	7.01067e-05
Osbpl6	339.355	222.857	0.656707	-0.606678	6.94787e-09	4.20418e-08
Notch2	1594.37	1046.94	0.656644	-0.606818	1.26786e-25	2.29687e-24
Xylb	259.774	170.561	0.656574	-0.60697	3.85509e-07	1.91707e-06
Smurf1	744.071	488.517	0.656547	-0.60703	9.72271e-16	1.05202e-14
Depdc7	308.071	202.218	0.6564	-0.607353	5.10331e-08	2.78652e-07
Slc3a2	3637.43	2387.17	0.656281	-0.607615	5.6974e-21	8.24509e-20
Rara	630.982	413.933	0.656015	-0.6082	7.77542e-14	7.35316e-13
Gpr137b	64.8414	42.5194	0.655745	-0.608793	0.0073235	0.0184853
Maff	228.692	149.938	0.655633	-0.609039	1.80284e-06	8.17764e-06
Slc38a4	165.649	108.568	0.655413	-0.609523	2.25156e-05	8.75973e-05
Melk	182.905	119.789	0.654928	-0.610592	9.71218e-06	3.98684e-05
Fam102b	479.652	314.106	0.654862	-0.610738	1.25187e-11	9.92053e-11
Mycn	244.735	160.12	0.654259	-0.612065	6.18447e-07	3.00287e-06
ST7	346.798	226.755	0.653852	-0.612964	4.86172e-09	2.97956e-08
Ror1	185.567	121.318	0.653771	-0.613143	1.06363e-05	4.34332e-05
Tsc22d3	483.721	316.167	0.653615	-0.613486	8.6827e-12	6.97015e-11
Neto2	331.731	216.773	0.653461	-0.613827	6.43423e-08	3.4837e-07
Gorab	228.25	149.139	0.653403	-0.613955	1.42246e-06	6.54235e-06
Rpl12	948.372	619.518	0.653244	-0.614307	2.32665e-19	3.15162e-18
Ctu1	78.6937	51.3273	0.652242	-0.616521	0.00439107	0.0116323
Ispd	76.5634	49.9348	0.652203	-0.616608	0.00443366	0.0117284
Trim3	317.836	207.228	0.651998	-0.617062	1.43432e-08	8.41126e-08
Itm2b	3991.84	2602.19	0.651877	-0.617328	3.68945e-42	1.22587e-40
Thyn1	628.251	409.355	0.651579	-0.617988	1.83402e-14	1.81189e-13
Kcna7	61.9274	40.3396	0.651402	-0.618381	0.0117422	0.028248
Spry2	913.727	594.684	0.650834	-0.619639	2.67059e-19	3.60761e-18
Hdac5	1254.23	816.207	0.650762	-0.619797	3.13129e-23	5.06579e-22
RGD1309104	935.346	608.543	0.650608	-0.62014	2.33565e-19	3.16091e-18
Inpp5d	123.974	80.6505	0.650541	-0.620288	0.000177725	0.000603337
Spp1	1941.93	1263.17	0.65047	-0.620445	0.0130182	0.0309458
Mdm2	6679.41	4341.97	0.650053	-0.621371	1.44332e-18	1.85503e-17
Cyp2u1	125.75	81.6834	0.649572	-0.622438	0.000214662	0.000720189
Nppa	41707.5	27088.6	0.64949	-0.622621	3.62785e-12	2.98673e-11
Tmem9	229.658	149.088	0.649173	-0.623325	6.12265e-07	2.97578e-06
Glipr1	338.612	219.782	0.649067	-0.623561	3.0346e-09	1.89986e-08
Pi16	59.1497	38.3861	0.648965	-0.623787	0.007865	0.0197011
Rin2	424.621	275.553	0.648939	-0.623844	5.56668e-11	4.15371e-10
Fmod	140.022	90.8386	0.648745	-0.624276	0.0181029	0.0415983
Plcl2	555.852	360.583	0.648704	-0.624369	2.71634e-13	2.44404e-12
Ctsc	511.375	331.472	0.648198	-0.625493	8.33367e-08	4.46643e-07
Galns	145.545	94.3316	0.648125	-0.625655	6.44966e-05	0.000234201
Ptgfrn	1587.86	1028.7	0.647853	-0.626261	1.87461e-27	3.69905e-26
Zc3h7a	1009.66	653.954	0.647698	-0.626607	1.24993e-20	1.78103e-19
Cblb	1602.22	1037.62	0.647611	-0.6268	1.21558e-27	2.41793e-26
LOC100909539	211.028	136.636	0.647479	-0.627095	1.1072e-06	5.17429e-06
Emilin1	674.718	436.813	0.647401	-0.627268	1.47347e-15	1.57999e-14
Klhl25	117.175	75.8546	0.647362	-0.627356	0.000273134	0.000901666
Gatsl3	56.6367	36.657	0.647231	-0.627648	0.0104219	0.0253517
Dpy19l1	1291.12	835.57	0.647165	-0.627793	2.69836e-24	4.62812e-23
Spry1	264.327	171.002	0.646931	-0.628316	1.06488e-07	5.62384e-07
Arhgef2	1142.25	738.874	0.646859	-0.628476	2.94025e-22	4.51519e-21
Aurka	307.24	198.616	0.646451	-0.629386	1.05347e-05	4.30304e-05
Spag5	351.978	227.379	0.646001	-0.630391	7.79909e-10	5.20842e-09
Pdk3	196.727	127.06	0.645869	-0.630687	4.14632e-06	1.78669e-05
Haus4	272.419	175.924	0.645784	-0.630876	3.62266e-08	2.01442e-07
Clstn2	127.696	82.4446	0.645634	-0.631212	0.000514516	0.00162295
Cers4	504.951	325.911	0.645431	-0.631665	9.73484e-07	4.57534e-06
Pvrl2	596.954	385.181	0.645245	-0.632082	1.68902e-14	1.67199e-13
Mrrf	169.696	109.474	0.645119	-0.632362	1.46751e-05	5.8728e-05
Cyth3	267.741	172.546	0.64445	-0.633859	7.64195e-08	4.11056e-07
Vof16	208.756	134.42	0.643911	-0.635067	1.37992e-06	6.35851e-06
Col27a1	227.838	146.701	0.643884	-0.635127	3.79377e-07	1.88911e-06
Fam129b	1977.56	1272.48	0.64346	-0.636079	4.00088e-32	9.67196e-31
Uap1	770.877	495.881	0.643269	-0.636506	9.70121e-18	1.17838e-16
Cd320	197.338	126.917	0.643146	-0.636782	1.83484e-06	8.31261e-06
Cmss1	86.214	55.446	0.643121	-0.636839	0.00124817	0.00367361
Stk17b	685.351	440.707	0.643037	-0.637025	3.60606e-16	4.03004e-15
Dlg4	359.628	231.156	0.642765	-0.637637	6.41075e-10	4.31822e-09
Junb	618.802	397.74	0.642757	-0.637654	5.75251e-15	5.9035e-14
Mpzl1	276.952	178.007	0.642737	-0.6377	3.99251e-08	2.20683e-07
Stat6	603.996	388.185	0.642695	-0.637794	9.14841e-15	9.24132e-14
Mertk	60.7032	38.9951	0.64239	-0.638479	0.0199408	0.0453364
Rell1	173.787	111.605	0.642193	-0.638922	8.53287e-06	3.52127e-05
Ciart	172.894	110.997	0.641996	-0.639364	9.34769e-06	3.8436e-05
Rcn1	3326.51	2134.6	0.641695	-0.64004	3.50014e-32	8.47527e-31
Hspa12a	135.801	87.1348	0.641635	-0.640175	7.24779e-05	0.000260882
Cfh	215.338	138.107	0.64135	-0.640816	8.58219e-07	4.07105e-06
Plcb3	391.944	251.229	0.640981	-0.641647	6.25588e-11	4.64691e-10
Pxylp1	382.24	244.99	0.640934	-0.641753	1.63142e-10	1.16287e-09
Zadh2	202.272	129.599	0.640716	-0.642244	1.08092e-06	5.05463e-06
Arhgef39	372.358	238.541	0.640624	-0.642451	1.6668e-07	8.59443e-07
Ogdhl	74.8782	47.9636	0.640554	-0.642607	0.00241715	0.00671536
Evc	160.122	102.509	0.640194	-0.643418	1.70438e-05	6.7605e-05
Cyp27a1	184.04	117.798	0.640068	-0.643704	0.00153036	0.00443805
Tbxa2r	70.853	45.3485	0.640037	-0.643772	0.00338359	0.00915992
Cenpf	580.849	371.705	0.639934	-0.644005	1.09137e-14	1.09647e-13
Frmd4a	454.284	290.709	0.639929	-0.644017	5.7756e-12	4.68978e-11
Cflar	286.753	183.493	0.6399	-0.644082	2.59028e-08	1.46789e-07
Ccnb2	99.8492	63.8893	0.639858	-0.644176	0.00046707	0.00148117
Kif26b	190.531	121.847	0.639516	-0.644949	2.68133e-06	1.18646e-05
Kifc1	399.429	255.403	0.639419	-0.645166	6.3902e-11	4.73956e-10
Tnip2	138.261	88.3651	0.639118	-0.645845	5.78208e-05	0.000211411
Glb1	620.161	396.349	0.639107	-0.645871	5.06643e-15	5.21385e-14
Tasp1	85.3978	54.5446	0.638711	-0.646764	0.00131341	0.00385416
Bmyc	67.6247	43.1821	0.638555	-0.647117	0.00418539	0.0111292
Aida	1527.5	975.137	0.638388	-0.647493	2.30652e-28	4.66944e-27
Olfml2b	741.252	472.966	0.638063	-0.648228	1.48022e-17	1.77615e-16
Clcf1	46.0494	29.3814	0.63804	-0.648282	0.017063	0.0394903
Sae1	1925.4	1228.18	0.637882	-0.648638	1.77279e-32	4.36395e-31
Trank1	168.626	107.486	0.637424	-0.649676	0.00211563	0.00596377
Tubb2b	85.9873	54.7973	0.637272	-0.650019	0.00116641	0.00344943
Rassf9	69.9042	44.5455	0.637236	-0.650101	0.00285178	0.00782458
Fam50a	197.484	125.838	0.637206	-0.650167	1.67548e-06	7.62796e-06
Cask	168.34	107.249	0.6371	-0.650409	6.859e-06	2.86885e-05
Htra1	3253.19	2072.29	0.637004	-0.650625	6.46848e-43	2.21377e-41
Syt5	52.9861	33.7512	0.636982	-0.650676	0.0111767	0.027006
Scarf1	60.4341	38.4683	0.636534	-0.651692	0.008353	0.0208039
Camk1d	114.878	73.1221	0.63652	-0.651722	0.000146982	0.000505131
Fam3c	631.074	401.46	0.636154	-0.652552	1.22828e-11	9.74402e-11
Itpr2	343.952	218.798	0.636129	-0.652609	5.14809e-10	3.49952e-09
Gls2	73.7063	46.8837	0.636088	-0.652702	0.00327721	0.0088898
Apc2	56.5086	35.944	0.63608	-0.65272	0.0102627	0.0250095
Plekha5	330.759	210.373	0.636029	-0.652835	4.95482e-09	3.03286e-08
Plcd4	208.994	132.869	0.635755	-0.653458	8.36361e-07	3.97245e-06
Stag1	1127.27	716.519	0.635625	-0.653753	1.80279e-18	2.30307e-17
Tmem181	325.727	206.997	0.635493	-0.654053	9.46916e-10	6.25606e-09
B3galnt1	316.489	201.109	0.635439	-0.654174	2.37529e-09	1.50168e-08
Adam15	490.564	311.502	0.634987	-0.655201	4.50253e-13	3.97871e-12
Myom2	722.45	458.19	0.634217	-0.656952	8.79271e-18	1.07066e-16
Mgst3	306.875	194.599	0.63413	-0.657149	2.06194e-07	1.05256e-06
Zfp956	49.0866	31.1244	0.634072	-0.657282	0.0158139	0.0368643
Sgca	583.923	370.175	0.633944	-0.657572	5.16923e-15	5.31594e-14
Ager	44.4128	28.1511	0.633851	-0.657784	0.0211271	0.0477477
Cnbd2	81.0037	51.3429	0.633834	-0.657822	0.00218096	0.00613276
Eci1	285.576	180.873	0.633362	-0.658898	7.90353e-09	4.76301e-08
Uap1l1	233.584	147.857	0.632992	-0.659742	1.45727e-07	7.58529e-07
Gpatch4	179.847	113.787	0.632685	-0.660441	6.07427e-06	2.55723e-05
Stim2	487.191	308.226	0.63266	-0.660499	1.43966e-13	1.32593e-12
Zfp763	130.121	82.2874	0.63239	-0.661113	7.82142e-05	0.000279965
RGD1309676	232.039	146.707	0.632254	-0.661424	9.74701e-08	5.17338e-07
Mutyh	55.2762	34.9374	0.632051	-0.661888	0.0106359	0.0258212
Papd7	667.851	422.097	0.632022	-0.661952	7.34767e-13	6.40124e-12
Wipi1	961.281	607.491	0.631959	-0.662097	9.52656e-22	1.43324e-20
Tmem150a	124.08	78.4002	0.631852	-0.66234	8.56113e-05	0.000305116
Ei24	1305.44	823.859	0.631098	-0.664065	9.23987e-19	1.20533e-17
Tusc3	507.821	320.448	0.631025	-0.66423	9.23713e-14	8.6856e-13
Dclre1c	91.5239	57.7456	0.630935	-0.664438	0.0193834	0.0442251
Adamtsl4	223.306	140.882	0.630894	-0.664531	3.22398e-07	1.61789e-06
Spats2l	972.801	613.708	0.630867	-0.664592	1.26715e-22	1.98919e-21
Kirrel	580.491	366.208	0.630859	-0.664612	3.54791e-15	3.69216e-14
Bcl2l11	289.573	182.661	0.630793	-0.664761	6.32834e-09	3.84186e-08
Hspa4l	371.112	233.892	0.630247	-0.666012	9.0761e-05	0.000322384
Ntrk2	300.714	189.501	0.63017	-0.666188	3.08841e-09	1.92785e-08
Ttc7a	272.179	171.442	0.629885	-0.66684	9.40699e-09	5.61201e-08
Lmo4	493.06	310.51	0.629762	-0.667121	1.25393e-13	1.16138e-12
Chaf1b	247.425	155.757	0.629512	-0.667693	4.36885e-08	2.40319e-07
Dnajb11	2957.68	1861.11	0.629247	-0.668302	1.20636e-23	2.00415e-22
Itgb8	106.666	67.0949	0.629017	-0.668829	0.00990919	0.0242277
Sesn2	2321.37	1460.12	0.628992	-0.668887	2.60734e-38	7.78995e-37
Dgat2	366.038	230.13	0.628705	-0.669544	1.06975e-10	7.76329e-10
LOC683722	185.177	116.419	0.62869	-0.66958	3.17662e-06	1.39108e-05
Rhbdf1	310.966	195.479	0.62862	-0.669741	9.90817e-10	6.52574e-09
Gdf15	948.139	595.934	0.62853	-0.669947	4.54084e-22	6.93409e-21
Lnc215	266.889	167.742	0.628509	-0.669995	1.33793e-08	7.88028e-08
Phc1	336.892	211.551	0.62795	-0.671277	3.34095e-10	2.31245e-09
Plscr4	75.3349	47.2975	0.62783	-0.671555	0.00222789	0.00625167
Lrrc32	268.451	168.523	0.627759	-0.671717	0.000710515	0.0021822
Renbp	127.606	80.084	0.627589	-0.672108	5.39821e-05	0.000198157
Nptx2	60.4376	37.8901	0.626928	-0.673628	0.00480096	0.0126191
Kcnq5	277.982	174.209	0.626693	-0.674169	3.54335e-09	2.19914e-08
Fxyd2	62.4017	39.0668	0.626053	-0.675643	0.0184985	0.0424742
Podxl	181.218	113.43	0.625933	-0.67592	1.45962e-06	6.70285e-06
Slc17a5	147.307	92.1825	0.625784	-0.676264	2.00717e-05	7.87718e-05
Neurl1b	58.6195	36.6704	0.625566	-0.676766	0.00666146	0.0169907
Chd2	1093.24	683.878	0.625552	-0.676798	2.02026e-23	3.30444e-22
Parpbp	116.331	72.7481	0.625356	-0.677251	0.000134271	0.000464464
Aig1	259.264	162.112	0.625277	-0.677433	2.03162e-08	1.16828e-07
Akr1c3	41.0588	25.6614	0.624992	-0.678091	0.0175836	0.0405432
Kif2c	205.385	128.35	0.624925	-0.678244	3.35839e-07	1.67976e-06
Smad3	1003.08	626.564	0.62464	-0.678904	1.86584e-23	3.062e-22
Hes1	850.349	530.881	0.62431	-0.679665	6.62532e-21	9.55064e-20
Armcx6	62.8143	39.1858	0.623835	-0.680763	0.00432594	0.0114783
Ier2	605.631	377.644	0.623555	-0.681411	9.58715e-17	1.11081e-15
Timp2	3919.11	2443.21	0.623409	-0.681749	3.72466e-39	1.13806e-37
Ehmt2	1380.6	860.533	0.623305	-0.68199	1.99473e-29	4.23495e-28
Ncam1	4229.78	2635.2	0.623011	-0.682671	8.86725e-52	3.89922e-50
Fbxl22	109.594	68.2708	0.62294	-0.682834	0.000184827	0.000625761
Phf19	91.164	56.7809	0.622844	-0.683058	0.000598345	0.0018602
Wdr78	253.946	158.159	0.622806	-0.683145	1.74245e-08	1.00943e-07
Dgka	342.128	212.902	0.622289	-0.684343	1.32162e-10	9.53049e-10
Gabra1	54.3511	33.8105	0.622076	-0.684838	0.00776268	0.019481
Cr1l	819.936	509.872	0.621844	-0.685376	1.84571e-20	2.61488e-19
Il1rl1	1320.65	820.926	0.621608	-0.685923	8.09955e-22	1.22477e-20
Arsa	269.097	167.26	0.621561	-0.686032	8.37567e-09	5.02507e-08
Casp8	58.3846	36.2734	0.621284	-0.686675	0.00652992	0.0167012
P3h4	369.266	229.226	0.62076	-0.687892	1.89024e-11	1.47351e-10
Ptgs2	263.662	163.53	0.620227	-0.689132	8.84054e-09	5.29112e-08
Ampd2	385.675	239.115	0.619991	-0.689681	6.81691e-12	5.51117e-11
Ikbke	55.9273	34.6292	0.619183	-0.691563	0.00542831	0.0141151
Glrx	109.971	68.0875	0.619138	-0.691667	0.00300197	0.00820477
Upk1b	203.587	125.967	0.61874	-0.692594	6.03701e-07	2.93801e-06
Phyhd1	196.72	121.705	0.618669	-0.69276	5.28355e-07	2.59004e-06
Mfsd9	40.1254	24.8209	0.618582	-0.692962	0.0163641	0.0380391
Prkg1	289.798	179.261	0.618572	-0.692986	1.6491e-09	1.06114e-08
Lamb2	4024.35	2488.78	0.61843	-0.693317	7.63067e-53	3.46868e-51
Scarb2	1622.01	1003.04	0.618392	-0.693406	2.19972e-33	5.64249e-32
Irf1	307.725	189.765	0.616671	-0.697428	1.16385e-08	6.8961e-08
Pdcd4	390.68	240.788	0.616332	-0.698221	3.82677e-11	2.89626e-10
Vsx2	40.4941	24.9556	0.616278	-0.698346	0.0221222	0.049686
Tor4a	176.051	108.44	0.615957	-0.699099	1.47981e-06	6.78736e-06
Gmds	101.045	62.2054	0.615624	-0.699879	0.000150068	0.00051502
Rnasel	72.7777	44.7457	0.614827	-0.701747	0.00159197	0.00460051
Bub1	544.084	334.375	0.614564	-0.702364	4.93176e-16	5.46216e-15
Nfkbie	115.726	71.1134	0.614499	-0.702519	5.35801e-05	0.00019673
Eif5a2	326.318	200.482	0.614375	-0.702809	6.95553e-11	5.13061e-10
Cpt1c	297.115	182.441	0.614041	-0.703593	6.64668e-08	3.59479e-07
Sparc	41352.9	25377.9	0.613691	-0.704416	1.10797e-40	3.52338e-39
Kif20b	964.049	591.407	0.613462	-0.704955	6.32308e-20	8.71644e-19
Aga	475.616	291.762	0.61344	-0.705006	8.42348e-15	8.5323e-14
Hivep2	888.208	544.733	0.613294	-0.705349	2.58912e-09	1.6313e-08
Arl5b	445.157	272.855	0.612942	-0.706178	9.09295e-14	8.56089e-13
Lfng	45.3958	27.8111	0.612636	-0.706898	0.0143053	0.0337404
Col4a4	326.884	200.091	0.612118	-0.708119	6.74681e-11	4.98658e-10
Traf4	525.24	321.345	0.611807	-0.708851	6.73979e-16	7.37644e-15
Ifngr1	688.244	420.675	0.61123	-0.710213	7.54906e-18	9.23016e-17
Mid1	273.215	166.971	0.611132	-0.710443	2.26213e-09	1.43442e-08
Add3	638.165	389.763	0.610756	-0.711331	1.70095e-18	2.18048e-17
Grn	5759.07	3517.1	0.610706	-0.711449	5.14939e-62	2.93495e-60
Bora	96.7654	59.0631	0.610374	-0.712235	0.000221592	0.000742262
Syk	78.3686	47.8214	0.610211	-0.712619	0.000653757	0.0020196
Cacna1b	46.8357	28.5711	0.610029	-0.713051	0.0119687	0.0287416
Ptprj	265.543	161.988	0.610024	-0.713063	9.68859e-05	0.000342498
Gsdmd	346.933	211.635	0.610016	-0.713081	1.57526e-08	9.18682e-08
Etv5	456.471	278.403	0.609904	-0.713345	3.17876e-14	3.07883e-13
Ppm1f	322.471	196.666	0.609871	-0.713423	7.22887e-11	5.31636e-10
Manba	738.653	450.299	0.609622	-0.714013	6.9348e-21	9.97736e-20
Crmp1	42.4713	25.8795	0.609342	-0.714677	0.0122393	0.029306
Slc12a4	2567.92	1564.08	0.609082	-0.715291	3.69253e-45	1.34777e-43
Fgl2	325.962	198.322	0.60842	-0.716861	1.7146e-06	7.79407e-06
Fras1	412.064	250.381	0.607627	-0.718742	9.70125e-06	3.98345e-05
Foxm1	370.125	224.84	0.607471	-0.719112	2.78039e-12	2.30827e-11
Fam212b	520.846	316.287	0.607256	-0.719623	1.09664e-13	1.02466e-12
Ggh	174.985	106.187	0.606834	-0.720627	8.38043e-07	3.97916e-06
Ttk	305.227	185.208	0.606788	-0.720736	6.57152e-11	4.86673e-10
C1qtnf5	366.873	222.569	0.606664	-0.72103	4.03258e-12	3.30524e-11
Pcdhga7	44.051	26.7005	0.606127	-0.722309	0.0115402	0.0278162
Nt5dc2	396.267	240.178	0.606102	-0.722366	2.47276e-13	2.23166e-12
Tp53i11	299.956	181.718	0.605816	-0.723048	1.0309e-10	7.49235e-10
Rai14	3536.86	2142.43	0.605743	-0.723223	6.86895e-46	2.58353e-44
Pcdh9	73.7896	44.6948	0.605706	-0.723311	0.000900809	0.0027201
Zfp202	176.508	106.908	0.605682	-0.723367	8.84209e-05	0.0003146
Chrnb2	41.3363	25.0317	0.605562	-0.723652	0.0128862	0.0306928
Tram1l1	45.8726	27.7753	0.605488	-0.72383	0.0111602	0.0269794
Nme4	56.8393	34.4134	0.60545	-0.72392	0.00492304	0.0129054
Mylk	549.4	332.62	0.605423	-0.723984	2.58245e-08	1.46401e-07
Usp36	653.854	395.774	0.605295	-0.724289	1.48878e-14	1.47969e-13
Tril	737.04	446.007	0.605133	-0.724676	1.66656e-08	9.68498e-08
Pdlim2	74.6944	45.1595	0.60459	-0.72597	0.00106174	0.00316705
Sdf2l1	377.441	228.154	0.604476	-0.726242	1.18268e-12	1.01249e-11
Eva1b	143.108	86.3899	0.60367	-0.728169	3.12784e-06	1.37205e-05
2020-09-05	260.877	157.45	0.603542	-0.728475	1.37004e-09	8.88131e-09
Bcl6	438.467	264.615	0.603501	-0.728572	2.38086e-14	2.33346e-13
Gnptg	308.102	185.892	0.603347	-0.72894	6.36602e-11	4.72635e-10
Naga	530.488	320.015	0.603245	-0.729183	1.31154e-16	1.50548e-15
Tbc1d8	408.735	246.469	0.603004	-0.72976	7.88028e-14	7.44282e-13
Mtmr10	558.496	336.738	0.602938	-0.729918	2.39071e-17	2.84333e-16
Lpcat2	49.4756	29.8266	0.602853	-0.730121	0.00654589	0.0167354
Col16a1	500.588	301.78	0.60285	-0.730129	8.43244e-16	9.16803e-15
Elmo1	125.747	75.797	0.602772	-0.730317	1.61827e-05	6.4379e-05
Trps1	323.7	195.093	0.602696	-0.730498	3.13446e-11	2.39678e-10
Mboat1	66.3853	40.0045	0.602611	-0.730701	0.00184387	0.00526581
Psmb10	177.799	107.132	0.602547	-0.730853	2.28044e-07	1.16011e-06
Ube2c	124.378	74.9324	0.602459	-0.731064	2.20242e-05	8.57533e-05
Il17ra	465.688	280.513	0.602363	-0.731296	7.75004e-15	7.87169e-14
Zfp958	231.601	139.432	0.602034	-0.732082	1.15958e-08	6.87353e-08
Irx5	92.0795	55.4298	0.601977	-0.732219	0.000268621	0.000888547
Nbl1	501.285	301.54	0.601534	-0.733283	6.32473e-16	6.94267e-15
Chst10	47.4263	28.5269	0.601499	-0.733365	0.00796688	0.019936
Dlgap1	100.541	60.4523	0.601272	-0.733909	0.000231395	0.000773179
Trip10	664.798	399.685	0.601214	-0.73405	1.6614e-17	1.98551e-16
Corin	112.055	67.352	0.601062	-0.734415	4.6659e-05	0.00017299
Nsg2	41.864	25.1547	0.600869	-0.734878	0.0116476	0.0280522
Nek8	44.8527	26.9432	0.600704	-0.735275	0.00748555	0.0188493
Sel1l	1160.12	696.797	0.600625	-0.735463	1.1085e-29	2.38762e-28
Timp1	829.436	497.674	0.600015	-0.736931	1.61313e-23	2.66202e-22
Cdca2	313.915	188.319	0.599903	-0.7372	2.54469e-11	1.96099e-10
Tgfb1	546.446	327.579	0.599472	-0.738236	4.88458e-14	4.68206e-13
Myl7	639.236	383.16	0.599403	-0.738403	1.34158e-06	6.19151e-06
Cotl1	811.755	486.486	0.599302	-0.738644	8.95986e-24	1.49523e-22
Mpped2	175.629	105.232	0.599173	-0.738955	0.000277716	0.000914753
Stmn1	818.772	490.308	0.598834	-0.739773	9.28647e-10	6.14358e-09
Prcp	427.172	255.759	0.598727	-0.740031	1.90902e-14	1.88222e-13
Mecom	266.196	159.303	0.598442	-0.740717	8.2618e-10	5.50007e-09
Tp53i13	55.1921	33.0147	0.598178	-0.741353	0.00384912	0.0102831
Cenpw	86.2697	51.5929	0.598042	-0.741682	0.000222929	0.000746066
Tspan5	302.948	181.096	0.597779	-0.742317	5.09988e-11	3.81886e-10
Hmmr	1701.4	1016.04	0.597183	-0.743755	7.99315e-23	1.26011e-21
E2f7	115.362	68.8916	0.597178	-0.743766	2.65811e-05	0.000102207
Klhl5	236.117	140.906	0.596765	-0.744765	4.60918e-09	2.83417e-08
Cep162	100.262	59.822	0.596657	-0.745025	7.79587e-05	0.000279118
Stat5a	63.4465	37.8403	0.596413	-0.745616	0.00241294	0.00670618
Pla2r1	148.495	88.5553	0.596353	-0.745762	1.92209e-06	8.68927e-06
Pqlc3	787.177	469.426	0.596341	-0.74579	3.74811e-23	6.0373e-22
Fhl3	247.613	147.537	0.595836	-0.747013	1.65631e-09	1.06485e-08
Slc29a3	147.282	87.609	0.594837	-0.749433	3.39006e-06	1.47667e-05
Tmem176a	56.0722	33.3486	0.594743	-0.749662	0.0031664	0.00861287
Igfbp5	141.224	83.9807	0.594665	-0.749852	0.0142812	0.0336995
Mdfic	558.711	332.235	0.594645	-0.749898	4.62366e-18	5.75601e-17
Phlda3	4473.01	2658.35	0.594309	-0.750714	3.37796e-45	1.236e-43
Fosb	39.1411	23.2601	0.594262	-0.750829	0.0147983	0.0347482
Irx3	57.462	34.1438	0.594198	-0.750983	0.00352479	0.00950224
Fut4	69.1039	41.0431	0.593933	-0.751628	0.00249471	0.00691398
Gnb4	126.006	74.8329	0.593884	-0.751747	9.26939e-06	3.81247e-05
Rab6b	199.454	118.395	0.593597	-0.752443	3.08347e-08	1.72887e-07
Zfp467	230.499	136.767	0.593351	-0.753042	3.04469e-09	1.90377e-08
Fuca1	1347.25	798.938	0.593015	-0.75386	3.77276e-34	9.91285e-33
Rgs4	92.0193	54.5294	0.592587	-0.754901	0.000178757	0.000606596
Ccdc102a	134.525	79.7155	0.592573	-0.754936	0.000318025	0.00103419
Cyp1b1	611.308	362.208	0.592514	-0.75508	9.43851e-20	1.29389e-18
Jmjd8	431.46	255.577	0.592353	-0.755472	4.52456e-15	4.67896e-14
Per3	169.025	100.09	0.592162	-0.755936	2.05068e-06	9.2172e-06
Serpine1	22799.9	13498.9	0.592062	-0.756179	1.61271e-25	2.88982e-24
Fut10	68.0516	40.2842	0.591965	-0.756416	0.00122448	0.0036082
Stox2	332.575	196.832	0.591844	-0.756711	3.09533e-12	2.56256e-11
Radil	35.3742	20.9359	0.591842	-0.756715	0.02119	0.0478682
Tnfaip8l2	38.8327	22.981	0.591795	-0.756829	0.0143977	0.0339204
Ltk	74.8593	44.2916	0.591665	-0.757149	0.000434368	0.00138488
Naaa	42.7144	25.2604	0.59138	-0.757843	0.0100874	0.0246268
Emp1	3264.86	1929.42	0.590965	-0.758856	1.83871e-56	8.99267e-55
Wnt5a	241.227	142.47	0.590606	-0.759732	9.59069e-10	6.33353e-09
Gria3	1563.43	923.177	0.59048	-0.76004	6.50437e-39	1.97517e-37
Cenpm	209.485	123.608	0.590056	-0.761076	1.36453e-08	8.02418e-08
Peli1	162.064	95.5557	0.589615	-0.762155	6.16627e-07	2.996e-06
Fgf18	85.6931	50.5203	0.589549	-0.762316	0.000212653	0.000713933
Gm2a	1191.72	702.542	0.589517	-0.762394	5.62078e-27	1.09024e-25
Bambi	485.573	285.975	0.588943	-0.763799	9.88151e-17	1.14402e-15
Gpc3	733.403	431.898	0.588896	-0.763915	9.87146e-23	1.55127e-21
Kdm1b	173.853	102.35	0.588717	-0.764353	1.45785e-07	7.58563e-07
Efnb1	397.333	233.729	0.588244	-0.765512	1.55287e-14	1.54132e-13
Hist1h4b	1082.31	636.458	0.588057	-0.765972	2.24038e-13	2.03059e-12
Cox8b	106.286	62.4929	0.587968	-0.766191	0.00618791	0.0159033
Tgfbr1	323.585	190.249	0.587942	-0.766255	1.17677e-07	6.18169e-07
Plod1	845.741	496.678	0.58727	-0.767904	1.49936e-25	2.69649e-24
Sdc1	848.738	498.403	0.587229	-0.768006	9.20369e-26	1.67144e-24
Stom	1139.43	669.072	0.587197	-0.768084	3.27159e-31	7.55167e-30
Ggcx	576.672	338.48	0.586954	-0.768682	1.87596e-19	2.54811e-18
Cnrip1	45.6342	26.7793	0.586825	-0.768997	0.00676987	0.0172239
Plscr1	95.4862	55.9861	0.586327	-0.770222	0.0124034	0.0296557
Tbc1d2b	519.552	304.584	0.586244	-0.770427	3.66839e-09	2.27265e-08
Dctd	200.734	117.511	0.585405	-0.772492	1.68206e-08	9.75979e-08
Epha7	331.533	193.948	0.585003	-0.773485	5.6336e-13	4.95456e-12
Cxxc4	504.825	295.321	0.584998	-0.773497	1.5533e-17	1.86082e-16
Mki67	2695.5	1576.85	0.584994	-0.773505	8.97344e-54	4.22151e-52
Tmem47	1755.21	1026.7	0.584942	-0.773635	1.71667e-42	5.78166e-41
Cst3	3156.01	1845.74	0.584835	-0.773899	4.03178e-58	2.06024e-56
Fbn2	956.919	559.61	0.584804	-0.773975	8.27313e-17	9.61564e-16
Gdf11	252.511	147.663	0.584778	-0.774038	2.71299e-10	1.89462e-09
Ldlrad4	122.368	71.553	0.584738	-0.774138	8.04094e-06	3.33032e-05
Pde4b	229.025	133.899	0.584646	-0.774364	2.33522e-09	1.47824e-08
Inhba	1067.42	624.049	0.584634	-0.774395	1.15518e-30	2.58589e-29
Sox17	48.5161	28.3564	0.584474	-0.77479	0.00436725	0.0115754
Aen	2557.76	1494.83	0.584427	-0.774904	4.80045e-23	7.64102e-22
Mical1	206.901	120.851	0.5841	-0.775713	1.18697e-08	7.02463e-08
Mbnl3	96.813	56.5482	0.584097	-0.775719	5.08605e-05	0.000187395
Col14a1	4837.74	2825.44	0.584042	-0.775857	1.38825e-28	2.84151e-27
Mum1	152.394	88.9238	0.583512	-0.777166	3.47108e-06	1.50844e-05
Zbtb2	384.662	224.353	0.583247	-0.77782	1.90751e-11	1.48541e-10
Bckdhb	280.976	163.846	0.583131	-0.778109	4.91781e-11	3.68624e-10
Rnf31	264.879	154.446	0.583084	-0.778224	1.50914e-10	1.08195e-09
Espl1	324.013	188.884	0.582952	-0.778552	1.24235e-12	1.06112e-11
F2rl2	34.5383	20.1328	0.582914	-0.778644	0.0170111	0.0393978
Arpc1b	2768.05	1613.36	0.582851	-0.778801	1.22877e-54	5.87392e-53
Cbx2	86.7049	50.494	0.582366	-0.780002	0.000475071	0.00150461
Xkr5	65.2196	37.9679	0.582154	-0.780527	0.000988234	0.0029663
Crispld2	123.986	72.1161	0.581646	-0.781788	3.74967e-06	1.62522e-05
Ache	78.4016	45.5924	0.581523	-0.782092	0.000250191	0.000831685
Six4	57.0374	33.1629	0.581424	-0.782337	0.00233838	0.00652343
Kat2a	300.959	174.862	0.581016	-0.78335	1.04091e-11	8.3021e-11
Tmem63a	252.312	146.558	0.580859	-0.78374	4.69544e-10	3.20358e-09
Wscd1	32.4248	18.8192	0.580396	-0.784891	0.0215752	0.048605
Hapln3	76.8706	44.5885	0.580046	-0.78576	0.000297956	0.00097535
Racgap1	63.8629	37.0255	0.579766	-0.786458	0.000994551	0.00298285
Aspm	770.015	446.152	0.579407	-0.787351	4.93555e-25	8.64538e-24
Pde1a	57.5239	33.3291	0.579395	-0.78738	0.00600309	0.0154784
Wdpcp	82.2705	47.6509	0.579198	-0.787872	0.000261549	0.000866509
Rfx3	102.308	59.2382	0.579019	-0.788319	3.14657e-05	0.000119777
Ankrd33b	54.8647	31.7581	0.578845	-0.788752	0.00241398	0.0067078
Tcn2	399.346	231.022	0.5785	-0.78961	3.1349e-15	3.27386e-14
F8	227.595	131.647	0.578428	-0.789791	5.7748e-10	3.9094e-09
Exnef	132.768	76.7829	0.578322	-0.790055	2.42499e-06	1.08013e-05
Knstrn	198.614	114.807	0.57804	-0.79076	1.33636e-08	7.87418e-08
Nuf2	461.281	266.581	0.577915	-0.79107	9.33173e-17	1.08206e-15
Jade2	83.3094	48.143	0.577882	-0.791152	0.000168782	0.000575512
Fnbp1l	140.041	80.9122	0.577776	-0.791418	1.56092e-06	7.14371e-06
Adamts7	929.165	536.178	0.577053	-0.793223	1.10743e-23	1.84394e-22
Zc3h12a	117.02	67.5181	0.57698	-0.793408	8.45757e-06	3.49457e-05
Ccdc125	56.0898	32.3425	0.57662	-0.794308	0.00138248	0.00404163
Mis18bp1	152.712	87.9798	0.576116	-0.795569	3.10769e-07	1.5627e-06
Crym	684.4	394.282	0.576098	-0.795614	8.37017e-09	5.0238e-08
Gsta1	142.864	82.3014	0.576084	-0.79565	5.098e-07	2.50405e-06
Cuedc2	211.732	121.924	0.575841	-0.796258	3.55839e-09	2.20635e-08
Ero1b	60.2561	34.6913	0.575731	-0.796534	0.00116807	0.00345294
Klf11	458.829	264.143	0.57569	-0.796637	6.68236e-17	7.79118e-16
Ap3m2	69.2721	39.8496	0.575262	-0.797709	0.000601526	0.00186916
Prps2	358.994	206.48	0.575164	-0.797955	2.99782e-14	2.91119e-13
Gypc	817.232	469.931	0.575028	-0.798297	5.97001e-27	1.15496e-25
Nap1l5	113.495	65.2124	0.574585	-0.799408	9.77018e-06	4.00843e-05
Fhod1	228.509	131.298	0.574584	-0.799411	4.91194e-10	3.34513e-09
LOC100910945	34.123	19.601	0.574422	-0.799817	0.0166133	0.0385399
Foxp1	487.606	279.959	0.574149	-0.800503	6.69275e-18	8.22387e-17
Dctpp1	93.0153	53.4021	0.574121	-0.800573	6.69696e-05	0.000242527
Pmaip1	314.329	180.445	0.574065	-0.800713	6.41782e-13	5.61427e-12
Ets1	889.043	509.737	0.573355	-0.802498	2.243e-25	3.98549e-24
Pttg1	55.3378	31.724	0.573279	-0.80269	0.00210433	0.00593417
Tcirg1	344.195	197.317	0.573271	-0.80271	6.97233e-14	6.62327e-13
Crlf2	180.469	103.365	0.572757	-0.804005	2.20646e-08	1.26245e-07
Dnase2	166.524	95.3734	0.572731	-0.804071	1.07362e-07	5.66391e-07
Akr1b8	734.469	420.603	0.572663	-0.804242	2.63224e-25	4.66593e-24
Nnmt	80.4285	46.0565	0.57264	-0.8043	0.0001854	0.000627414
Edn1	414.835	237.45	0.572395	-0.804916	3.71938e-16	4.14729e-15
Sowahc	322.309	184.358	0.57199	-0.805939	5.14135e-13	4.52971e-12
Bicc1	443.462	253.582	0.571825	-0.806355	1.11506e-15	1.20001e-14
Pcdh17	381.868	218.081	0.57109	-0.80821	1.74657e-15	1.86338e-14
Maml3	130.321	74.3865	0.570792	-0.808962	3.14586e-05	0.000119777
Cyp26b1	177.831	101.489	0.570703	-0.809189	3.67175e-08	2.03865e-07
Gramd1a	325.915	185.911	0.570428	-0.809884	2.25786e-13	2.04269e-12
Epas1	539.901	307.943	0.570369	-0.810032	4.35426e-11	3.28209e-10
Chac1	473.299	269.857	0.570162	-0.810555	5.13837e-18	6.37201e-17
Lppr4	769.327	438.369	0.569809	-0.811449	2.47039e-22	3.80548e-21
Nlgn2	193.338	110.161	0.569786	-0.811508	8.31688e-09	4.99788e-08
Tm4sf1	588.85	335.32	0.56945	-0.81236	1.13105e-16	1.30334e-15
Emp3	692.949	394.322	0.569049	-0.813374	3.24082e-19	4.33445e-18
Cdc20	319.583	181.695	0.568536	-0.814677	2.12813e-13	1.93122e-12
Nptxr	503.233	285.709	0.567747	-0.81668	3.3074e-19	4.41951e-18
Dock11	654.602	371.545	0.567589	-0.817083	6.06098e-24	1.02415e-22
Zeb2	1058.1	600.513	0.567537	-0.817214	2.18911e-21	3.2279e-20
Tmcc3	151.396	85.8307	0.566927	-0.818766	2.27305e-07	1.15674e-06
Ugdh	790.775	447.897	0.566403	-0.820099	8.89358e-09	5.31642e-08
Sdpr	1830.23	1035.14	0.565576	-0.822208	3.50902e-34	9.25269e-33
Top1mt	186.581	105.481	0.565338	-0.822815	1.53105e-08	8.9466e-08
Elf1	481.813	272.188	0.564925	-0.823869	4.15912e-19	5.53268e-18
Zfp653	92.8968	52.4765	0.56489	-0.823959	2.97511e-05	0.0001136
Btg3	1340.77	757.007	0.564605	-0.824687	1.58001e-40	4.98174e-39
Acy1	221.329	124.782	0.563786	-0.826781	3.24694e-10	2.25054e-09
Camkk2	68.8793	38.7966	0.563255	-0.828139	0.000402532	0.00128808
Mansc1	87.1909	49.0864	0.562976	-0.828854	6.05886e-05	0.000220768
Kank3	39.9915	22.5085	0.562832	-0.829224	0.00611907	0.0157428
Ltbp3	939.459	527.942	0.561964	-0.831451	1.62923e-31	3.80813e-30
Enpep	431.201	242.028	0.561287	-0.833189	1.10189e-17	1.33406e-16
Rad52	66.6949	37.4338	0.561269	-0.833235	0.00039201	0.00125713
Fbxo5	135.026	75.7371	0.560906	-0.834169	8.19091e-07	3.89541e-06
Mlxipl	31.4723	17.6515	0.56086	-0.834288	0.0152394	0.0356936
Cd34	173.004	97.0193	0.560791	-0.834464	1.93897e-08	1.11847e-07
Adamts14	99.0712	55.5282	0.560488	-0.835244	2.07165e-05	8.11042e-05
Sema4c	114.962	64.4261	0.560411	-0.835444	4.60881e-06	1.97279e-05
Rab27a	115.179	64.5145	0.560124	-0.836183	5.35161e-06	2.26911e-05
N4bp2l1	51.5561	28.8468	0.559523	-0.837732	0.00783352	0.0196421
Nod1	176.885	98.9704	0.559518	-0.837742	1.00621e-08	5.99076e-08
Cmtm3	220.798	123.47	0.559197	-0.838572	1.46668e-10	1.05202e-09
Cyp3a9	68.2285	38.0747	0.558047	-0.841542	0.000395602	0.00126782
Fam81a	101.035	56.3788	0.558013	-0.84163	3.89346e-05	0.00014618
LOC102549726	377.166	210.146	0.557172	-0.843805	2.65195e-08	1.50054e-07
Folr2	33.5457	18.6833	0.556952	-0.844375	0.0113431	0.0273811
Clic6	49.0569	27.3123	0.556747	-0.844907	0.00236959	0.00660303
Creb3l1	761.123	423.738	0.556727	-0.844957	1.73494e-28	3.52676e-27
Mt2A	38.4767	21.4068	0.556358	-0.845915	0.00904528	0.0223329
Cdc42bpg	184.233	102.367	0.555637	-0.847786	3.76997e-09	2.33266e-08
Fxyd1	1927.22	1070.79	0.555612	-0.847851	4.90201e-22	7.46586e-21
Coro1a	55.1448	30.6313	0.55547	-0.848219	0.00667239	0.0170069
Slc25a29	37.8673	21.0338	0.555461	-0.848243	0.00826222	0.0205951
Inpp5b	44.759	24.8494	0.555182	-0.848968	0.00265948	0.00733088
Ebf3	108.259	60.0944	0.555098	-0.849185	5.2656e-05	0.000193673
Itgb3	138.754	76.9819	0.554808	-0.849939	3.71298e-07	1.85012e-06
Kif22	544.448	301.9	0.554507	-0.850723	5.49168e-22	8.35537e-21
Mlf1	582.73	323.093	0.554446	-0.850881	3.66009e-12	3.0116e-11
Ddit4	703.73	390.059	0.554273	-0.851331	8.90704e-27	1.70976e-25
Cox6a2	2723	1508.7	0.554057	-0.851894	4.63261e-63	2.73509e-61
Ncf1	198.318	109.805	0.553683	-0.852868	7.71366e-05	0.000276241
Zfp358	98.0227	54.2151	0.553088	-0.85442	1.21177e-05	4.90368e-05
Ube2ql1	39.2929	21.7138	0.552615	-0.855653	0.00659055	0.0168388
Pinlyp	114.496	63.2551	0.552466	-0.856043	2.77881e-06	1.22594e-05
Naaladl1	57.0861	31.53	0.552322	-0.856417	0.000634302	0.00196345
Anks4b	215.021	118.742	0.552234	-0.856647	1.59278e-10	1.13641e-09
Atf5	626.356	345.418	0.551473	-0.858638	5.73856e-25	1.00401e-23
Cplx1	32.6892	18.0268	0.551461	-0.858669	0.0140877	0.0332695
Rab32	758.053	417.937	0.551329	-0.859013	3.06968e-28	6.18065e-27
Dbn1	521.51	287.176	0.550663	-0.860758	1.4426e-21	2.14423e-20
Sulf2	4027.73	2217.14	0.550469	-0.861267	1.60369e-78	1.33512e-76
Gramd1b	98.9574	54.4511	0.550248	-0.861845	1.08865e-05	4.43938e-05
Cdc42ep5	92.3856	50.7731	0.549578	-0.863604	1.88591e-05	7.42685e-05
Rgma	298.311	163.92	0.549493	-0.863827	7.04018e-14	6.68343e-13
Col13a1	39.3271	21.6025	0.549304	-0.864324	0.00660206	0.0168595
Enpp3	264.019	144.874	0.548724	-0.865847	2.96144e-08	1.6636e-07
Gprc5c	41.2984	22.6572	0.548622	-0.866114	0.0044846	0.011842
Dse	792.498	434.314	0.548032	-0.867667	5.099e-30	1.11121e-28
Fez1	37.5862	20.5948	0.547934	-0.867925	0.00471233	0.012419
Lama1	66.7982	36.5099	0.546571	-0.87152	0.000276798	0.000912338
Vangl2	36.1594	19.7571	0.546387	-0.872004	0.00687996	0.0174489
Prdx4	999.867	545.793	0.545866	-0.873382	3.00823e-36	8.37949e-35
Cebpa	80.6385	44.0058	0.545717	-0.873775	6.69918e-05	0.000242549
Pygo1	59.5612	32.4907	0.545501	-0.874346	0.000452399	0.00143711
Shisa5	780.493	425.106	0.544663	-0.876563	5.57134e-15	5.72153e-14
Pcsk6	829.17	451.344	0.544332	-0.877442	2.4248e-21	3.56125e-20
Wipf1	460.695	250.741	0.544267	-0.877615	4.94356e-20	6.8402e-19
Cenpi	202.9	110.38	0.544009	-0.878297	1.96953e-10	1.39248e-09
Tbx2	36.7857	20.0104	0.543973	-0.878393	0.013709	0.0324371
Stac2	56.0971	30.511	0.543897	-0.878595	0.000598298	0.0018602
Adgrf5	152.653	83.0043	0.543746	-0.878994	3.90474e-07	1.9398e-06
Ebf1	128.185	69.6935	0.543696	-0.879128	4.3447e-07	2.14829e-06
Prkch	44.8147	24.3601	0.543573	-0.879453	0.00308982	0.00842931
Grasp	63.3137	34.3362	0.542318	-0.882788	0.000288279	0.000945763
Ebf2	60.0441	32.5629	0.542316	-0.882796	0.00114859	0.00340012
Ppt1	571.287	309.792	0.542271	-0.882914	8.42034e-24	1.40678e-22
Ctsh	637.127	345.429	0.542167	-0.88319	2.09037e-26	3.91127e-25
Fos	112.115	60.7827	0.542149	-0.88324	1.59231e-06	7.27387e-06
Chst14	101.21	54.8571	0.542015	-0.883596	0.000483279	0.00152897
Dkk3	1432.3	775.711	0.541583	-0.884745	2.86414e-47	1.11401e-45
Gpc4	2042.25	1105.84	0.541481	-0.885018	1.53253e-30	3.40488e-29
Chst11	196.604	106.441	0.541398	-0.88524	4.41668e-08	2.4268e-07
Ece1	1351.66	731.614	0.541271	-0.885577	1.47352e-42	4.97407e-41
Apoe	1607.44	869.572	0.540966	-0.886391	1.19945e-21	1.7918e-20
Nfkbia	275.733	149.141	0.540888	-0.886598	2.10526e-13	1.91163e-12
Dck	375.884	203.281	0.540809	-0.886809	1.02791e-11	8.20721e-11
Slc9a5	30.8652	16.6903	0.540747	-0.886974	0.0123607	0.029568
Ptpn6	61.6583	33.2787	0.539728	-0.889696	0.000618674	0.00191956
Gas5	991.444	534.966	0.539582	-0.890085	1.73069e-22	2.69969e-21
Baiap2	264.144	142.519	0.539548	-0.890176	3.25138e-13	2.90956e-12
Cars	1531.21	826.027	0.53946	-0.890413	1.32078e-31	3.10676e-30
Krt23	147.094	79.3268	0.539295	-0.890854	3.47244e-08	1.93452e-07
Hsd17b11	189.118	101.896	0.538796	-0.892189	4.19871e-10	2.88059e-09
Ptprk	674.534	363.329	0.538637	-0.892615	4.25401e-28	8.50745e-27
Adamtsl5	275.505	148.268	0.538167	-0.893874	9.94893e-14	9.33713e-13
Emcn	52.8283	28.4128	0.537833	-0.894769	0.000814893	0.00247711
Vkorc1	214.124	115.161	0.537824	-0.894794	2.93735e-11	2.25187e-10
Gjc2	30.016	16.1321	0.537451	-0.895794	0.0132765	0.0314942
Pecam1	138.041	74.187	0.537426	-0.895862	9.91433e-08	5.25279e-07
Evi2b	42.1619	22.6572	0.537386	-0.895968	0.00248342	0.00688526
Cnp	542.579	291.39	0.537046	-0.896882	8.33299e-24	1.39533e-22
Pask	520.417	279.243	0.536575	-0.898149	4.62339e-23	7.39093e-22
Epha4	222.03	119.114	0.536476	-0.898415	1.33193e-11	1.05213e-10
Cfb	53.9991	28.9536	0.536187	-0.899193	0.000538734	0.00169393
Msl3l2	54.0986	29.0056	0.536161	-0.899261	0.00061908	0.00192008
Pdlim4	43.6205	23.3815	0.53602	-0.899642	0.00277887	0.00763866
Tmem119	414.692	222.096	0.535569	-0.900857	2.09491e-19	2.84291e-18
Rarg	244.461	130.916	0.535529	-0.900965	1.76255e-12	1.48743e-11
Fam46c	44.7922	23.9848	0.535468	-0.901127	0.00182914	0.00522777
Sema3f	222.036	118.835	0.535208	-0.901828	8.37094e-12	6.72716e-11
Fcgr1a	131.639	70.4284	0.535012	-0.902356	0.00444701	0.0117574
Eng	2725.82	1457.87	0.534835	-0.902833	9.63292e-71	6.83015e-69
Erg	54.7448	29.2517	0.534328	-0.904203	0.000588634	0.00183448
Wif1	102.18	54.5803	0.534161	-0.904654	2.64562e-06	1.17206e-05
LOC100911177	928.043	495.597	0.534024	-0.905024	6.48768e-28	1.29396e-26
Has1	31.3147	16.716	0.533807	-0.905611	0.00858029	0.0212877
Glb1l	685.304	365.44	0.533252	-0.90711	4.11619e-29	8.63992e-28
Nr2f2	202.562	107.814	0.532251	-0.909821	5.7315e-11	4.27024e-10
Srpk3	168.688	89.7565	0.532085	-0.910271	7.92132e-10	5.28766e-09
MGC112715	84.6934	45.0538	0.531964	-0.910598	0.000118215	0.000412777
Spi1	61.1294	32.5008	0.531672	-0.911392	0.00600375	0.0154784
Csf1	1944.61	1033.57	0.531505	-0.911844	1.20924e-59	6.44592e-58
Snai1	87.1328	46.2914	0.531274	-0.912472	1.69011e-05	6.70749e-05
Myom1	2703.53	1435.47	0.53096	-0.913325	2.25986e-41	7.31198e-40
Flrt2	1938.98	1029.3	0.530847	-0.913632	9.71308e-60	5.21515e-58
Pon2	1182.75	627.719	0.530727	-0.913958	7.89798e-44	2.77346e-42
Klhl40	32.4651	17.2137	0.530221	-0.915334	0.00644558	0.0165083
Tcf21	72.3603	38.3246	0.529636	-0.916927	7.66487e-05	0.000274561
Wnk4	91.7488	48.5401	0.529055	-0.918512	1.09368e-05	4.45821e-05
Dvl2	395.439	209.203	0.529041	-0.91855	1.13625e-18	1.47058e-17
LOC691141	34.8809	18.4473	0.528866	-0.919026	0.0058682	0.0151658
Sema4d	313.244	165.583	0.528608	-0.91973	9.29132e-14	8.73101e-13
Tie1	207.172	109.465	0.528377	-0.920362	1.88036e-11	1.46662e-10
Colec12	446.278	235.58	0.527876	-0.921729	2.65738e-21	3.89128e-20
Sirpa	665.94	351.533	0.527875	-0.921733	8.73167e-29	1.80971e-27
Stap2	64.2435	33.8916	0.527549	-0.922622	0.00208011	0.00587259
Sec16b	51.3446	27.0852	0.527518	-0.922708	0.000803425	0.00244475
Plekhg1	110.93	58.4659	0.527054	-0.923978	7.87125e-07	3.75423e-06
Sh3yl1	32.7105	17.2343	0.526874	-0.92447	0.00681151	0.0173168
Map3k9	61.5585	32.4309	0.52683	-0.92459	0.000195756	0.000660047
Abcb1b	1880.05	990.28	0.526732	-0.92486	3.54073e-60	1.92198e-58
Cbln2	60.1341	31.6709	0.526671	-0.925027	0.000266382	0.000881733
Tmem26	63.991	33.6992	0.526624	-0.925155	0.000146776	0.000504541
Cilp	150.052	79.0154	0.526586	-0.925258	0.000326784	0.00106012
Ikbip	996.053	524	0.526076	-0.926656	7.27945e-40	2.26151e-38
Atp2a3	31.9112	16.768	0.525458	-0.928353	0.00724531	0.0182941
Ptpn14	638.869	335.47	0.5251	-0.929335	3.2115e-29	6.77938e-28
Slc8b1	133.162	69.906	0.524969	-0.929696	6.35709e-08	3.44319e-07
Abcg3	40.1159	21.0416	0.524521	-0.930929	0.00235235	0.00656117
Rgs2	365.175	191.381	0.52408	-0.93214	3.22043e-18	4.03753e-17
Prkd3	861.98	451.688	0.524011	-0.93233	8.93806e-37	2.53742e-35
Ptpre	69.5735	36.449	0.523892	-0.93266	7.43757e-05	0.000267194
Stard5	256.972	134.606	0.523816	-0.932868	1.74173e-13	1.59423e-12
Cenpa	72.9342	38.2027	0.523798	-0.932919	0.000398763	0.00127713
Tnni1	1857.47	972.813	0.523729	-0.933108	2.98934e-43	1.03021e-41
Shkbp1	137.581	72.044	0.523647	-0.933332	8.0918e-06	3.34951e-05
Ube2l6	483.284	253.057	0.523619	-0.933412	5.50059e-23	8.70867e-22
Cacna1d	30.717	16.079	0.523457	-0.933858	0.00784205	0.0196535
Cyp2j10	35.5617	18.6134	0.523412	-0.933981	0.00525099	0.0136853
Tmem120a	854.294	446.766	0.522965	-0.935214	3.06691e-36	8.52694e-35
Scn1b	723.212	378.093	0.522797	-0.935678	6.28794e-32	1.50535e-30
Mdga1	55.6165	29.0414	0.522171	-0.937405	0.000287501	0.000943835
Arl11	62.4909	32.6238	0.522057	-0.93772	0.000660017	0.00203766
Gpnmb	6816	3556.14	0.521734	-0.938613	5.47833e-08	2.98468e-07
Fxyd6	280.364	146.249	0.521639	-0.938875	2.75969e-09	1.73287e-08
Aldh1a2	107.133	55.8722	0.52152	-0.939205	9.48609e-07	4.46551e-06
Pstpip1	29.193	15.2144	0.521168	-0.94018	0.0116802	0.0281125
Iqgap3	368.434	192.003	0.521132	-0.940279	5.2403e-19	6.93357e-18
Igfbp7	3718.93	1937.7	0.521036	-0.940544	6.79631e-89	7.24565e-87
Gsap	127.505	66.4209	0.520926	-0.940849	0.00120381	0.00355223
Shmt2	1641.78	854.737	0.520618	-0.941704	6.73689e-57	3.35014e-55
Sertad4	538.155	280.151	0.520578	-0.941815	1.29768e-25	2.34803e-24
Fstl1	11906.8	6195.49	0.520333	-0.942493	2.27674e-109	3.83398e-107
Bbc3	703.225	365.739	0.520088	-0.943172	1.01597e-31	2.39739e-30
Tnfsf9	26.7107	13.8874	0.519918	-0.943644	0.0128976	0.0307135
Sh2b2	69.3184	35.9887	0.519179	-0.945696	7.13951e-05	0.000257297
Plau	169.998	88.1062	0.518279	-0.948199	7.40373e-10	4.96228e-09
Stim1	275.996	143.029	0.518227	-0.948345	4.61124e-15	4.76195e-14
Akt3	612.478	317.131	0.517783	-0.949579	1.25032e-28	2.56627e-27
Syndig1	25.4061	13.1548	0.51778	-0.949589	0.0174943	0.0403625
Mxra8	927.541	480.007	0.517505	-0.950355	1.20168e-39	3.70993e-38
Fkbp9	2544	1316.08	0.517329	-0.950845	2.02813e-75	1.55724e-73
Prr11	128.237	66.2582	0.516685	-0.952643	2.9668e-08	1.66534e-07
Mrc1	261.584	135.146	0.516646	-0.952751	0.00155584	0.00450575
Rasgrp2	81.5126	42.1106	0.516615	-0.952839	1.51474e-05	6.04387e-05
Dusp26	83.8326	43.2989	0.516493	-0.953179	2.8556e-05	0.000109375
Ilvbl	253.851	130.863	0.515509	-0.95593	2.84653e-14	2.76789e-13
Mgat5b	32.8707	16.9257	0.514916	-0.957591	0.00441539	0.0116863
Nfatc4	114.24	58.8092	0.514787	-0.957953	2.51369e-07	1.27395e-06
Hpse	195.972	100.797	0.514344	-0.959194	2.31065e-11	1.78527e-10
Akap12	1972.9	1014.37	0.514154	-0.959726	3.54967e-66	2.24797e-64
C1rl	32.9845	16.9525	0.513952	-0.960294	0.00439567	0.0116424
Rad51d	112.488	57.7869	0.513717	-0.960956	1.71271e-07	8.8066e-07
Alox5	83.7162	42.9713	0.513297	-0.962135	5.8859e-06	2.48216e-05
Loxl1	825.54	423.37	0.512841	-0.963418	4.74101e-12	3.86453e-11
LOC100360552	132.665	68.0158	0.512687	-0.963849	1.94444e-08	1.1212e-07
Sema5b	28.5489	14.6217	0.512162	-0.965329	0.0132298	0.0313935
Tnni3	3552.92	1819.38	0.512082	-0.965554	9.79219e-70	6.78086e-68
Ctxn1	77.9082	39.8658	0.511703	-0.966622	1.91509e-05	7.53177e-05
Xrcc1	707.275	361.641	0.511317	-0.967711	8.19192e-26	1.49503e-24
Comtd1	171.117	87.4915	0.511297	-0.967767	1.28792e-10	9.29648e-10
Tox	103.322	52.8148	0.51117	-0.968126	7.06372e-07	3.39421e-06
Slco2a1	91.8888	46.958	0.511031	-0.968519	2.83305e-06	1.24838e-05
Flt1	693.169	353.575	0.510085	-0.971192	1.01518e-32	2.52838e-31
Hist1h1b	27.1008	13.8096	0.509565	-0.972661	0.0116915	0.0281351
Galnt7	132.194	67.3582	0.509539	-0.972736	1.65414e-08	9.61657e-08
Arl4c	329.951	168.069	0.509375	-0.973201	6.23527e-13	5.46425e-12
Steap1	87.1293	44.3621	0.509152	-0.973831	6.55589e-06	2.74673e-05
Slc13a3	25.4584	12.9619	0.509139	-0.973867	0.016479	0.0382761
Adcy7	152.221	77.4864	0.509038	-0.974155	0.00352589	0.00950348
Ggta1	212.025	107.862	0.50872	-0.975057	1.15284e-12	9.89091e-12
Nlrp3	51.9615	26.4303	0.508652	-0.975248	0.000394981	0.00126611
Dgkg	148.754	75.6398	0.508489	-0.975712	1.7897e-09	1.14614e-08
Ccdc68	28.1838	14.3252	0.508279	-0.976308	0.00871585	0.0215915
Cyp4f17	55.5254	28.2048	0.507962	-0.977209	0.00023872	0.000795323
Lrp3	23.792	12.071	0.507355	-0.978932	0.0170555	0.0394792
Sdc3	941.913	477.475	0.506921	-0.980167	5.15829e-42	1.70246e-40
Trem2	62.9972	31.9264	0.506791	-0.980538	0.000477291	0.001511
Phgdh	786.158	398.337	0.506688	-0.980831	9.37843e-37	2.65227e-35
Nfkb2	234.079	118.568	0.50653	-0.98128	8.4381e-08	4.51738e-07
Asb4	126.573	64.0917	0.506362	-0.981758	1.80767e-08	1.04477e-07
Abhd1	106.853	54.0653	0.505976	-0.982859	2.54696e-07	1.29038e-06
Lima1	1146.32	579.859	0.505843	-0.98324	1.56015e-26	2.93027e-25
Arvcf	1172.92	593.294	0.505828	-0.983283	1.11988e-26	2.11948e-25
Cpz	63.8284	32.267	0.505528	-0.984138	0.00011042	0.000386834
LOC688459	218.065	110.125	0.505009	-0.98562	7.79042e-13	6.76707e-12
Il1r1	580.9	293.309	0.504921	-0.985871	2.07858e-14	2.04531e-13
Rassf2	31.1664	15.7328	0.5048	-0.986216	0.00670718	0.017078
Cdk5rap2	460.701	232.526	0.504722	-0.98644	6.82145e-24	1.14872e-22
Tnfsf12	79.1881	39.933	0.50428	-0.987704	9.65395e-06	3.96513e-05
Maf	79.1312	39.8626	0.503753	-0.989212	1.19917e-05	4.85534e-05
Slc1a5	403.631	203.313	0.503709	-0.989337	1.68528e-09	1.0816e-08
Nr4a1	317.224	159.783	0.503692	-0.989387	4.66054e-18	5.794e-17
Robo1	428.064	215.596	0.503654	-0.989497	4.33511e-23	6.94508e-22
Pard6g	94.225	47.4508	0.50359	-0.989679	1.17338e-06	5.46976e-06
Itga1	1805.47	908.863	0.503393	-0.990243	1.33456e-31	3.13421e-30
Shroom4	239.812	120.64	0.503063	-0.991189	9.31714e-12	7.46328e-11
Sgol2	122.007	61.3425	0.50278	-0.992001	5.04194e-08	2.75605e-07
Lct	31.8212	15.9839	0.502304	-0.993369	0.00408008	0.010857
Troap	105.635	53.0609	0.502303	-0.993371	0.000443788	0.00141278
Zfp354c	44.0034	22.0896	0.501997	-0.994248	0.00107351	0.00319959
Fkbp10	912.944	457.903	0.501567	-0.995485	1.43932e-41	4.68775e-40
Hck	44.2681	22.188	0.501218	-0.996489	0.000911997	0.00275028
Mn1	111.505	55.8486	0.500862	-0.997516	7.45633e-08	4.01509e-07
Myl2	9375.41	4689.46	0.500187	-0.999459	3.73356e-39	1.13843e-37
Fgd3	45.1138	22.5504	0.499856	-1.00041	0.00196961	0.00558614
Txndc5	1684.53	841.813	0.499731	-1.00078	3.41701e-64	2.07528e-62
Npc2	2409.56	1204.05	0.499698	-1.00087	7.48948e-51	3.19846e-49
Scrn2	82.0508	40.9563	0.499158	-1.00243	5.05078e-06	2.15017e-05
Gpx7	295.575	147.477	0.498952	-1.00303	1.70184e-17	2.0322e-16
Fscn1	876.37	436.964	0.498606	-1.00403	1.61757e-25	2.89503e-24
Smarca1	32.9916	16.4486	0.49857	-1.00413	0.004466	0.0117992
Myl1	191.29	95.2928	0.49816	-1.00532	2.92978e-12	2.42685e-11
Hs3st1	89.6222	44.6339	0.498022	-1.00572	1.75541e-06	7.97469e-06
Pear1	263.095	130.974	0.497822	-1.0063	7.23193e-16	7.89175e-15
Icam2	48.8376	24.3097	0.497766	-1.00646	0.00877692	0.0217319
Myh11	1561.14	776.84	0.497611	-1.00691	1.66629e-62	9.68342e-61
Nxph3	24.4621	12.1661	0.497345	-1.00768	0.0141762	0.0334624
Dtx4	31.7629	15.7921	0.497187	-1.00814	0.00562898	0.0145959
Ngf	91.7855	45.6293	0.497129	-1.00831	1.01663e-06	4.76752e-06
Hmcn1	604.107	300.197	0.496927	-1.00889	2.32818e-31	5.41621e-30
Tbx18	240.176	119.324	0.496818	-1.00921	4.2216e-15	4.36871e-14
Rasa3	587.043	291.346	0.496294	-1.01073	8.73905e-31	1.97716e-29
Fbln1	176.874	87.7147	0.495916	-1.01183	2.30954e-11	1.78527e-10
Crlf1	57.9937	28.7008	0.494896	-1.0148	0.0130688	0.0310513
Ogfr	901.137	445.634	0.494524	-1.01589	1.74349e-43	6.06497e-42
Trim15	91.9373	45.4375	0.494222	-1.01677	1.36783e-06	6.30873e-06
Elk3	618.006	305.009	0.493537	-1.01877	9.08686e-33	2.28234e-31
Dagla	78.1515	38.5545	0.49333	-1.01938	8.4431e-06	3.49005e-05
Smox	70.196	34.6063	0.492995	-1.02036	2.16558e-05	8.44517e-05
Hlx	50.6666	24.9584	0.492601	-1.02151	0.00708252	0.0179167
Clec4a3	26.2139	12.9115	0.492544	-1.02168	0.0172604	0.0398601
Plcb2	22.6643	11.1622	0.492504	-1.02179	0.0219778	0.0493991
Mex3b	179.897	88.5742	0.49236	-1.02221	4.60154e-12	3.7591e-11
Vwf	68.6552	33.7959	0.492256	-1.02252	4.5461e-05	0.000168886
Fgf13	468.56	230.561	0.492064	-1.02308	2.07579e-26	3.89381e-25
Tle3	382.116	187.896	0.491725	-1.02408	3.24366e-22	4.97596e-21
Celsr2	60.7056	29.835	0.49147	-1.02482	7.07856e-05	0.000255463
Atp1b2	63.9092	31.4064	0.491422	-1.02496	0.00123802	0.00364534
F5	26.8922	13.2068	0.491102	-1.02591	0.0089116	0.0220359
Lrrc7	32.6299	16.0119	0.490711	-1.02705	0.0036476	0.00979259
Lox	2054.34	1007.88	0.490611	-1.02735	2.33452e-76	1.8208e-74
Cnn3	2207.42	1082.25	0.49028	-1.02832	6.31721e-80	5.61357e-78
Igf2	371.698	182.172	0.490106	-1.02883	4.53617e-20	6.30004e-19
Gngt2	76.3963	37.4422	0.490105	-1.02884	5.12291e-06	2.17775e-05
Nudt16	33.5075	16.4218	0.490092	-1.02887	0.00375946	0.0100671
Npr2	179.498	87.9166	0.489791	-1.02976	3.94034e-08	2.17962e-07
Ddit3	1061.36	519.747	0.489701	-1.03003	5.72027e-50	2.37447e-48
Fam98c	109.075	53.392	0.489499	-1.03062	7.02109e-08	3.78898e-07
Gabrb2	63.876	31.2621	0.489419	-1.03086	4.11313e-05	0.000153843
Nfix	333.318	163.124	0.489393	-1.03094	4.79793e-20	6.64491e-19
Celf4	41.9471	20.5221	0.489238	-1.03139	0.000524059	0.00165129
Fgf12	137.62	67.2883	0.488942	-1.03227	1.41483e-09	9.15561e-09
Art3	1131.59	553.049	0.488736	-1.03287	2.49402e-17	2.95908e-16
Tlr3	163.287	79.7887	0.48864	-1.03316	4.71353e-11	3.5367e-10
Lrrc4b	208.64	101.947	0.488626	-1.0332	1.14801e-13	1.06795e-12
Ctrb1	118.398	57.83	0.488438	-1.03375	1.38478e-08	8.13035e-08
Cdh5	209.054	102.091	0.48835	-1.03401	2.18291e-05	8.50607e-05
Vcam1	111.099	54.2504	0.488309	-1.03413	0.00336734	0.00912092
Acss3	74.9506	36.5624	0.487821	-1.03558	4.06511e-06	1.75476e-05
B3galt1	111.836	54.4002	0.48643	-1.0397	5.36718e-08	2.92628e-07
Pcolce	3367.26	1636.35	0.485959	-1.04109	4.47488e-102	6.5013e-100
Nradd	84.5512	41.0257	0.485217	-1.0433	1.50687e-06	6.90915e-06
LOC100910996	35.5224	17.2249	0.484902	-1.04424	0.00836306	0.0208247
Tspan7	719.806	348.985	0.484833	-1.04444	1.75545e-35	4.76447e-34
Podxl2	81.7262	39.6103	0.484671	-1.04492	2.34679e-06	1.0494e-05
RT1-T24-4	23.1409	11.2143	0.484608	-1.04511	0.0121771	0.0291758
Cklf	26.3277	12.751	0.48432	-1.04597	0.00791862	0.0198287
Chrna5	74.7726	36.194	0.484054	-1.04676	3.82437e-06	1.65615e-05
Tinag	34.5441	16.716	0.483902	-1.04721	0.00222687	0.00624999
Zmynd15	34.4849	16.6567	0.483014	-1.04986	0.00190243	0.00541636
Ephb6	120.08	57.9816	0.482859	-1.05032	4.09981e-07	2.03262e-06
Car3	139.173	67.1825	0.482728	-1.05072	7.53051e-10	5.04041e-09
Nptx1	82.5218	39.8044	0.48235	-1.05185	2.64154e-06	1.17081e-05
Ccrl2	37.4841	18.0642	0.481917	-1.05314	0.00149535	0.00434587
Tf	88.439	42.601	0.4817	-1.05379	2.08365e-05	8.15358e-05
[truncated: 1,010 more rows]

## Sheet: Nrf2 versus LacZ
Genes	Mean.LacZ	baseMean.Nrf2	foldChange (Nrf2/LacZ)	log2FoldChange	pval	padj
Crisp1	0.672729	634.496	943.167	9.88137	2.48816e-205	1.28578e-202	1
RGD1309870	0.672729	361.489	537.347	9.06971	1.57734e-179	6.56611e-177	1
Brinp3	0.774408	130.303	168.262	7.39456	3.48392e-65	3.83898e-63	1
Cd52	0.672729	98.845	146.931	7.199	2.81971e-49	2.23577e-47	1
Aknad1	1.04978	148.945	141.882	7.14854	1.92178e-73	2.39999e-71	1
RGD1304770	0.73372	100.377	136.805	7.09598	8.17159e-20	2.00425e-18	1
Hsd17b14	0.336365	31.7053	94.2588	6.55855	4.78475e-16	8.92954e-15	1
Kcna1	0.672729	52.411	77.9079	6.2837	7.24396e-21	1.86526e-19	1
Slc6a1	0.377052	27.749	73.5946	6.20153	3.9352e-14	6.24712e-13	1
Zbbx	0.397356	27.1757	68.3913	6.09574	2.64394e-09	2.61532e-08	1
Serpini2	0.377052	25.0715	66.4935	6.05514	1.18103e-12	1.65373e-11	1
RGD1559493	8.96755	552.008	61.5561	5.94383	6.17923e-237	4.02617e-234	1
RGD1561795	0.336365	17.8559	53.085	5.73023	5.77581e-09	5.47825e-08	1
Bpi	0.377052	19.6471	52.1072	5.70341	8.61085e-10	9.11315e-09	1
Fabp9	0.713417	34.0657	47.7501	5.57743	3.25776e-16	6.17985e-15	1
Slc17a3	1.84449	80.0777	43.4145	5.4401	2.75819e-36	1.48684e-34	1
LOC498316	1.04978	45.3792	43.2273	5.43387	2.63388e-20	6.57856e-19	1
Sorcs3	0.377052	15.3372	40.6765	5.34612	1.22455e-07	9.78726e-07	1
Prl7a4	0.73372	29.5322	40.25	5.33092	5.99386e-14	9.39581e-13	1
Tmem200c	10.8934	391.437	35.9334	5.16725	5.15546e-160	1.71688e-157	1
Rbm11	11.6272	394.612	33.9386	5.08486	7.2331e-160	2.35642e-157	1
Slc15a1	0.73372	24.1369	32.8966	5.03987	2.96697e-11	3.64451e-10	1
Apob	0.377052	12.3335	32.7104	5.03168	3.18121e-06	2.0791e-05	1
Gsta2	1.80389	58.4801	32.419	5.01877	1.22858e-25	4.17494e-24	1
Cym	9.67153	301.089	31.1315	4.9603	6.0718e-121	1.42175e-118	1
Serpinb11	0.73372	22.2151	30.2774	4.92017	3.02355e-10	3.36384e-09	1
Lrp2bp	2.99603	88.2931	29.47	4.88118	1.33972e-37	7.63385e-36	1
Lgsn	1.52843	41.9928	27.4745	4.78002	1.95842e-18	4.34798e-17	1
Akr7a3	10.3647	279.409	26.9577	4.75263	1.72627e-109	3.80439e-107	1
Tac3	0.336365	8.327	24.7559	4.6297	0.000358066	0.0015871	1
Clca4	3.3324	80.1822	24.0614	4.58865	5.63054e-33	2.6043e-31	1
Avp	0.336365	8.06725	23.9836	4.58398	0.000493486	0.00212206	1
Elmod1	28.4014	670.117	23.5945	4.56038	6.58347e-167	2.34905e-164	1
Ptgdr2	0.336365	7.6151	22.6394	4.50077	0.000911526	0.00369592	1
Nfe2l2	3474.86	75065.6	21.6025	4.43312	5.84992e-190	2.73959e-187	1
Tmem40	2.5986	55.3603	21.3039	4.41305	1.14399e-22	3.32889e-21	1
Ntsr1	1.84449	38.761	21.0144	4.39331	5.7203e-10	6.18949e-09	1
Slc10a4	26.0376	530.521	20.3752	4.34874	2.44808e-53	2.10845e-51	1
Cd2	0.397356	7.89042	19.8573	4.3116	0.000642695	0.00268659	1
Csmd1	22.2467	435.349	19.5691	4.29051	1.51701e-153	4.63958e-151	1
Mmp3	53.552	1018.43	19.0176	4.24926	6.97006e-192	3.36946e-189	1
Olr813	0.397356	7.22066	18.1718	4.18363	0.00128985	0.00507742	1
Fgfbp1	0.336365	6.10972	18.164	4.18301	0.00387138	0.0135331	1
Grik4	1.13108	20.3661	18.006	4.1704	4.51445e-06	2.88624e-05	1
RGD1561226	0.336365	5.65251	16.8047	4.07079	0.00706235	0.022953	1
RT1-M4	0.774408	12.5978	16.2677	4.02394	1.37479e-05	8.01968e-05	1
Nptx2	64.5374	1046.7	16.2185	4.01957	1.91463e-297	2.04948e-294	1
Csn3	0.377052	6.02633	15.9828	3.99844	0.00487956	0.016593	1
Prl7a3	18.251	289.695	15.8728	3.98849	1.33716e-99	2.53653e-97	1
Cntn5	0.336365	5.27364	15.6783	3.9707	0.010068	0.0312897	1
Tmem169	1.09047	17.0696	15.6534	3.96841	3.55011e-07	2.65479e-06	1
Lhx8	1.74281	26.1337	14.9951	3.90642	3.79397e-10	4.17448e-09	1
Heph	138.492	2065.72	14.9158	3.89877	0	0	1
Olr1684	0.713417	10.5414	14.7759	3.88517	0.000750302	0.00309838	1
Fcrl6	3.25102	47.9241	14.7412	3.88179	2.03351e-12	2.77796e-11	1
Smtnl1	0.377052	5.55149	14.7234	3.88004	0.00722292	0.0233786	1
Olig1	1.17176	16.6721	14.2282	3.83068	6.07434e-07	4.42323e-06	1
Sprr1a	1.17176	15.8441	13.5216	3.75719	1.25304e-06	8.69356e-06	1
Lbx1	1.13116	14.4569	12.7806	3.67589	7.35291e-06	4.53273e-05	1
Gsta3	3.434	43.4263	12.646	3.66061	9.52444e-16	1.71554e-14	1
Tekt5	3.19003	39.2531	12.3049	3.62116	9.3841e-14	1.44681e-12	1
Enthd1	1.15146	13.9458	12.1114	3.5983	1.07666e-05	6.44106e-05	1
Cdcp1	1.92587	21.883	11.3627	3.50623	3.54616e-08	3.04369e-07	1
Adam23	56.7307	628.916	11.086	3.47067	1.93937e-141	5.38212e-139	1
Gstm6	0.754104	8.27775	10.9769	3.4564	0.00127334	0.00501769	1
Ptpn5	2.30292	24.3028	10.553	3.39959	9.90083e-09	9.11947e-08	1
Morc1	7.16367	75.0028	10.4699	3.38817	1.60602e-19	3.8082e-18	1
Slc1a2	1.38615	14.3533	10.3548	3.37223	2.48083e-05	0.000137951	1
Six2	7.67381	79.2576	10.3283	3.36853	5.42152e-09	5.16509e-08	1
Dusp2	19.1585	194.848	10.1703	3.3463	6.20098e-58	5.91898e-56	1
Abcc6	1.04978	10.5001	10.0022	3.32224	0.00042411	0.00184705	1
Map2	42.6789	425.288	9.96485	3.31685	1.55447e-118	3.5296e-116	1
Nlgn1	1.86488	17.9111	9.60444	3.2637	5.96277e-06	3.74196e-05	1
Clec4f	2.65959	25.0383	9.41436	3.23486	1.06587e-08	9.75753e-08	1
Nol4	0.73372	6.79253	9.25766	3.21065	0.00591344	0.019619	1
Ctnna2	8.91759	79.3587	8.89912	3.15366	3.25735e-23	9.68544e-22	1
Slc22a20	0.794711	6.97142	8.77226	3.13295	0.0109767	0.0337915	1
Folr1	7.43904	62.7594	8.4365	3.07664	1.12579e-18	2.54465e-17	1
Zbtb8b	1.40645	11.8447	8.42169	3.07411	0.000329828	0.00147327	1
Panx2	18.1904	151.585	8.33322	3.05887	5.10149e-42	3.18545e-40	1
Wisp3	1.07009	8.85156	8.27183	3.04821	0.00193897	0.00732848	1
Npsr1	0.774408	6.369	8.22435	3.0399	0.0100848	0.0313355	1
Zscan10	1.09047	8.93701	8.19557	3.03484	0.00187827	0.00712603	1
Hfe2	86.5086	708.84	8.19387	3.03454	2.30038e-168	8.61835e-166	1
Acss1	18.2417	149.092	8.17313	3.03089	1.62057e-40	9.75333e-39	1
Slc44a3	1.82419	14.4207	7.90525	2.98281	6.35895e-05	0.0003277	1
Mmp10	27.6363	217.281	7.86217	2.97493	2.57407e-40	1.53686e-38	1
Akr1cl	225.994	1774.37	7.85142	2.97295	0	0	1
Scn10a	1.42683	11.1341	7.80338	2.9641	0.000701496	0.00291127	1
Serpina3c	0.774408	6.02886	7.78512	2.96072	0.0137405	0.0409436	1
Tac4	2.11987	16.4199	7.74574	2.9534	2.2619e-05	0.000126954	1
F13a1	4.46347	34.5537	7.74144	2.9526	1.97102e-10	2.23601e-09	1
Dlgap2	1.13108	8.55307	7.56189	2.91875	0.00766402	0.0246096	1
Hpse	209.265	1533.44	7.32777	2.87337	1.3857e-293	1.3844e-290	1
Slc16a5	8.03048	58.6027	7.29753	2.86741	3.79288e-16	7.14071e-15	1
Lynx1	129.507	942.68	7.27899	2.86374	1.10488e-102	2.26817e-100	1
Uchl1	450.004	3250.55	7.22338	2.85267	1.22271e-266	9.16179e-264	1
Slc22a12	1.04978	7.5789	7.2195	2.8519	0.00766756	0.0246157	1
Dio2	2.28254	16.2898	7.13673	2.83526	2.72962e-05	0.000150114	1
Alk	14.5619	103.613	7.11538	2.83094	2.35041e-27	8.59105e-26	1
Entpd5	152.442	1082.34	7.10005	2.82783	4.50932e-220	2.70307e-217	1
Pla2g7	197.18	1394.12	7.07029	2.82177	5.76168e-267	4.54445e-264	1
Tubb4a	32.7426	228.821	6.98848	2.80498	6.26253e-56	5.75769e-54	1
Ttc22	1.44714	10.0926	6.97418	2.80202	0.0014534	0.00567501	1
Dnajc6	16.8557	117.033	6.94325	2.79561	1.10976e-29	4.50701e-28	1
Ptgr1	622.254	4310.84	6.92777	2.79239	0	0	1
Srxn1	656.184	4487.04	6.83808	2.77359	0	0	1
Nqo1	827.757	5576.28	6.73662	2.75202	0	0	1
Amtn	1.07009	7.12216	6.6557	2.73459	0.0105285	0.0325588	1
Spire2	4.9422	32.8407	6.64496	2.73226	1.9955e-09	1.99763e-08	1
Sertm1	1.90548	12.5591	6.59104	2.72051	0.000344087	0.00153057	1
Cntn1	9.38521	61.8506	6.59021	2.72033	1.91188e-14	3.07749e-13	1
Mapk10	2.6189	17.2434	6.5842	2.71901	2.28947e-05	0.000128262	1
Gstm1	79.1608	518.878	6.55474	2.71254	5.13979e-87	8.10788e-85	1
Nefm	84.6238	554.576	6.55343	2.71225	5.88481e-59	5.76404e-57	1
Unc79	13.1463	85.579	6.50974	2.7026	2.49499e-16	4.79974e-15	1
Fam83b	3.6483	23.7315	6.50481	2.70151	8.72626e-07	6.21835e-06	1
Aloxe3	1.50813	9.80171	6.49925	2.70027	0.00188468	0.00714085	1
Cacna2d3	1.44714	9.29525	6.4232	2.68329	0.00324707	0.0115693	1
Dmp1	2.57829	16.5576	6.42191	2.683	7.12559e-05	0.000363582	1
Gsta1	152.556	970.217	6.35973	2.66897	1.82171e-186	8.27275e-184	1
Mpzl3	18.7612	119.026	6.34423	2.66545	9.6605e-29	3.75058e-27	1
Osgin1	97.8703	619.964	6.33455	2.66324	1.27185e-90	2.04946e-88	1
Msh4	1.86488	11.5597	6.19865	2.63195	0.000815961	0.00334098	1
Cacna2d4	2.85359	17.669	6.19184	2.63037	3.89211e-05	0.000208908	1
Fetub	1.46752	9.08222	6.18882	2.62966	0.00415224	0.0143841	1
Aldh1a7	5.72756	34.8194	6.07927	2.6039	3.95291e-09	3.84165e-08	1
Kbtbd11	7.59251	45.9918	6.05752	2.59873	1.21083e-11	1.53645e-10	1
Slc10a2	1.90556	11.4949	6.03228	2.5927	0.000821164	0.00336045	1
Ssmem1	16.4378	98.8475	6.01341	2.58818	3.38109e-23	1.00335e-21	1
Slc6a2	1.40645	8.39688	5.97027	2.5778	0.00739219	0.0238389	1
Oprl1	2.11987	12.4581	5.87683	2.55504	0.000801367	0.00328742	1
Nefl	25.4257	148.69	5.84802	2.54795	1.44218e-33	6.83939e-32	1
Scg2	41.4756	242.167	5.83877	2.54567	9.84177e-53	8.3327e-51	1
S100b	22.4596	130.151	5.7949	2.53478	1.00897e-15	1.8065e-14	1
Cd59	1517.51	8762.41	5.77419	2.52962	0	0	1
Aox1	35.5149	203.167	5.72062	2.51617	7.21567e-44	4.76361e-42	1
Mogat2	9.5386	54.2098	5.6832	2.5067	4.09968e-13	5.99393e-12	1
Scg3	1.38615	7.84118	5.65682	2.49999	0.0124821	0.037736	1
Elfn1	6.70524	37.6546	5.6157	2.48947	1.59164e-09	1.61492e-08	1
Casp14	1.40645	7.89042	5.61017	2.48804	0.0122803	0.0372235	1
Gsta4	148.956	834.241	5.60059	2.48558	1.80749e-138	4.83696e-136	1
Gpx2	6.34857	35.5249	5.59573	2.48433	5.51295e-09	5.2422e-08	1
Spata2L	53.7237	299.8	5.58041	2.48037	2.18311e-62	2.32029e-60	1
Psd	6.26728	34.8858	5.56634	2.47673	1.13767e-08	1.03768e-07	1
Akr1b8	784.334	4355.14	5.55265	2.47318	0	0	1
Sh3rf2	12.9616	70.4987	5.43905	2.44335	2.25424e-16	4.36461e-15	1
Dgat2	390.884	2103.51	5.38143	2.42799	1.49309e-291	1.39846e-288	1
Gstp1	1323.55	7016.55	5.3013	2.40635	0	0	1
Tenm2	7.75502	40.7151	5.25016	2.39236	1.31604e-09	1.35084e-08	1
Il17rb	2.99595	15.7005	5.24056	2.38972	0.000226388	0.00104971	1
Gstm2	226.966	1187.88	5.23372	2.38784	6.02418e-149	1.80557e-146	1
Slpi	18.5471	96.5662	5.20654	2.38033	3.1047e-10	3.44901e-09	1
Ckmt2	96.8827	501.428	5.17563	2.37173	8.66999e-92	1.45987e-89	1
Ampd3	198.667	1018.26	5.12546	2.35768	1.03499e-165	3.60707e-163	1
LOC299282	1.48782	7.60798	5.1135	2.35431	0.0128775	0.0387827	1
Mpzl2	19.4229	99.1911	5.10691	2.35245	1.18133e-17	2.49344e-16	1
Rasef	8.42791	42.852	5.08454	2.34612	9.22005e-10	9.7304e-09	1
Mal	64.9349	326.599	5.02964	2.33045	1.5513e-61	1.59231e-59	1
Yme1l1	20.3024	101.867	5.0175	2.32697	0.00141819	0.00555052	1
Dkkl1	5.53348	27.7043	5.00668	2.32385	9.6906e-07	6.84047e-06	1
Map7	119.109	595.434	4.99905	2.32166	5.22363e-104	1.10255e-101	1
Cryl1	161.278	799.468	4.95708	2.30949	4.62125e-132	1.19404e-129	1
Mgst1	172.56	853.362	4.94532	2.30606	7.33869e-139	1.99959e-136	1
Tmprss11d	4.67778	22.9392	4.90387	2.29392	1.62327e-05	9.3455e-05	1
Spta1	1017.7	4978.59	4.892	2.29043	0	0	1
Akr1b1	2395.54	11613.6	4.84803	2.2774	0	0	1
Tfcp2l1	25.8747	124.745	4.82111	2.26937	5.4707e-13	7.8755e-12	1
Gclm	309.276	1486.38	4.80598	2.26483	2.26582e-208	1.25761e-205	1
Rttn	191.108	917.707	4.80203	2.26365	1.99076e-143	5.73722e-141	1
Il7	14.2461	68.3577	4.79833	2.26253	1.47774e-14	2.41763e-13	1
Slc22a4	5.13612	24.4796	4.76616	2.25283	7.40201e-06	4.55737e-05	1
Dntt	2.57821	12.2657	4.75744	2.25018	0.00195123	0.00736924	1
Stxbp5l	9.12102	42.7022	4.68173	2.22704	2.94433e-09	2.89716e-08	1
Aqp7	7.29684	34.0325	4.66401	2.22157	1.26554e-07	1.01041e-06	1
Abca15	1.7835	8.29332	4.65002	2.21724	0.0146125	0.0432465	1
Cybrd1	102.09	473.712	4.64016	2.21417	3.64481e-80	5.10478e-78	1
Tnr	1.94617	8.98879	4.6187	2.20749	0.0148266	0.0438074	1
Stbd1	303.398	1400.11	4.61474	2.20625	1.74541e-95	3.11389e-93	1
Kcnv1	5.80893	26.6422	4.58642	2.19737	4.79587e-06	3.05444e-05	1
Dlk2	3.27133	14.9116	4.55826	2.18848	0.000760426	0.00313587	1
Ajap1	2.55791	11.6115	4.53945	2.18252	0.00324605	0.0115684	1
Pbld1	6.1656	27.7149	4.49508	2.16835	3.5084e-06	2.28199e-05	1
Atp6v0d2	16.5286	73.4208	4.44205	2.15123	1.1891e-14	1.97122e-13	1
Nxpe3	27.7193	122.857	4.4322	2.14802	1.46692e-22	4.26031e-21	1
Comp	11.6178	51.3575	4.42059	2.14424	3.41686e-10	3.78176e-09	1
Agpat9	134.853	594.145	4.40589	2.13943	5.96183e-93	1.01527e-90	1
Slc46a3	62.1943	273.562	4.3985	2.13701	9.05762e-47	6.5892e-45	1
Prkar1b	26.4754	116.08	4.38446	2.1324	2.24056e-21	5.96395e-20	1
Ces1c	7.06199	30.9345	4.38043	2.13107	8.64088e-07	6.16336e-06	1
Slc40a1	58.9539	257.36	4.36545	2.12613	6.7011e-44	4.46323e-42	1
Them6	123.205	534.649	4.3395	2.11753	1.0288e-76	1.3644e-74	1
Napsa	5.13628	22.2412	4.33022	2.11444	0.000194036	0.000910116	1
Cbr1	5.86992	25.3906	4.32555	2.11288	1.22737e-05	7.23293e-05	1
Rxrg	2.20116	9.50828	4.31967	2.11092	0.00980167	0.0305571	1
Ggt1	17.436	75.1477	4.30992	2.10766	1.90899e-14	3.07613e-13	1
Kctd4	11.8414	51.0288	4.30937	2.10748	2.94061e-10	3.27887e-09	1
Slc7a11	436.926	1880.56	4.30406	2.1057	1.34838e-141	3.8126e-139	1
Hs3st5	19.5152	83.7731	4.29272	2.10189	9.39854e-16	1.6949e-14	1
Star	25.6605	110.009	4.28709	2.1	1.94625e-18	4.32737e-17	1
Gabrp	2.26223	9.57563	4.23283	2.08162	0.00955055	0.0298799	1
Lrrc4	8.21353	34.738	4.22937	2.08044	2.96921e-07	2.24277e-06	1
Pgd	1982.41	8339.43	4.20671	2.07269	1.83787e-281	1.62013e-278	1
Cpne4	3.35262	14.0132	4.17977	2.06342	0.00153267	0.00595352	1
Anxa3	541.166	2259.05	4.17441	2.06157	2.20486e-238	1.50191e-235	1
Slc5a10	6.11389	25.5131	4.17298	2.06108	9.58697e-06	5.77852e-05	1
Zfp385b	28.2793	117.434	4.15265	2.05403	1.12491e-20	2.87189e-19	1
Cdh1	8.72351	36.1012	4.13838	2.04907	3.17328e-07	2.38729e-06	1
Olfm1	142.242	588.559	4.13773	2.04884	1.19689e-86	1.84914e-84	1
Frk	116.123	473.374	4.0765	2.02733	5.41235e-71	6.54109e-69	1
Fbp2	15.6119	63.5829	4.07272	2.02599	6.77224e-12	8.81744e-11	1
Adtrp	10.9654	44.5734	4.0649	2.02322	1.61394e-08	1.44484e-07	1
Cat	1560.75	6269.69	4.01709	2.00615	0	0	1
Crispld1	43.688	175.426	4.01542	2.00555	9.48683e-29	3.69272e-27	1
LOC24906	11.801	46.6455	3.95267	1.98283	1.00142e-08	9.21259e-08	1
Taldo1	1003.95	3957.58	3.942	1.97893	4.4049e-185	1.94153e-182	1
Fam84a	24.4685	96.2976	3.93558	1.97658	3.09325e-16	5.89765e-15	1
Fam46c	47.8353	186.405	3.89681	1.96229	1.01104e-29	4.11919e-28	1
Rpl32	140.342	544.603	3.88055	1.95626	9.36693e-07	6.63074e-06	1
Testin	24.6216	95.1846	3.86591	1.95081	8.97954e-16	1.62129e-14	1
Frmpd4	2.51722	9.68717	3.84836	1.94424	0.0165671	0.048106	1
Gabbr2	13.6861	52.5266	3.83795	1.94034	1.82455e-09	1.83755e-08	1
Shpk	25.3742	96.7801	3.81411	1.93135	3.72442e-16	7.02949e-15	1
Nrcam	80.2825	302.99	3.77405	1.91611	3.36046e-44	2.28908e-42	1
Nmb	4.1068	15.4622	3.76502	1.91266	0.00146413	0.00571393	1
Htatip2	178.666	671.712	3.7596	1.91058	1.08441e-76	1.42552e-74	1
Trim54	406.357	1525.79	3.75481	1.90874	4.01084e-164	1.36606e-161	1
Blvrb	280.947	1054.73	3.75419	1.9085	8.56142e-126	2.06938e-123	1
Nabp1	586.858	2178.98	3.71296	1.89257	3.48194e-207	1.86359e-204	1
Grip1	28.7488	106.59	3.70764	1.8905	8.09256e-17	1.617e-15	1
Pir	309.718	1146.17	3.70068	1.88779	4.74179e-131	1.20441e-128	1
Sorl1	34.2916	126.545	3.69028	1.88373	1.31895e-19	3.15244e-18	1
Ces1a	5.82924	21.361	3.66445	1.8736	0.000280411	0.00127302	1
Sptssb	2.6189	9.54196	3.6435	1.86532	0.0166944	0.0484256	1
Akap14	3.94406	14.2961	3.62472	1.85787	0.00363453	0.0127887	1
Foxg1	17.1106	61.8977	3.61751	1.855	3.44597e-10	3.80835e-09	1
Gjb5	4.42271	15.9286	3.60155	1.84862	0.0150766	0.044441	1
Serpinb2	226.618	815.04	3.59654	1.84661	2.36111e-98	4.36834e-96	1
Me1	1561.45	5614.22	3.59552	1.8462	4.50179e-274	3.74799e-271	1
Sim2	6.62403	23.5993	3.56269	1.83297	0.000136665	0.000661516	1
Gabrr2	4.50416	16.0276	3.55839	1.83122	0.00186084	0.007076	1
LOC680254	75.0149	266.711	3.55544	1.83003	6.99853e-37	3.85588e-35	1
Sncg	113.393	402.965	3.55371	1.82933	3.91103e-53	3.34918e-51	1
Maoa	3983.73	14104.8	3.54061	1.824	7.28614e-182	3.11972e-179	1
Nol3	110.835	389.347	3.51286	1.81265	6.07937e-51	4.92462e-49	1
Slc2a5	7.37805	25.911	3.5119	1.81225	0.000372306	0.00164293	1
Txnrd1	2271.46	7919.57	3.48656	1.8018	0	0	1
Pgm5	156.918	545.976	3.47938	1.79883	3.05777e-67	3.5249e-65	1
Liph	16.4175	56.8914	3.4653	1.79298	4.28144e-09	4.14415e-08	1
Pgm2l1	199.24	690.04	3.46337	1.79218	1.68784e-81	2.40895e-79	1
Ddit4l2	28.5953	98.8045	3.45527	1.7888	6.66931e-10	7.14924e-09	1
Abca17	5.89015	20.2757	3.44231	1.78338	0.000543885	0.00231356	1
Gsr	681.435	2345.66	3.44224	1.78335	2.4016e-197	1.19968e-194	1
Col11a1	1049.25	3606.42	3.43715	1.78121	3.33299e-247	2.37849e-244	1
Apoa2	3.33232	11.4482	3.4355	1.78052	0.00984119	0.0306548	1
Gss	333.849	1144.05	3.42684	1.77688	9.6276e-120	2.21968e-117	1
Wfdc6a	7.73464	26.4241	3.41633	1.77245	8.39793e-05	0.000424313	1
Tmem179	26.9543	91.7524	3.404	1.76723	9.09594e-14	1.40383e-12	1
Snx10	278.909	946.394	3.3932	1.76265	1.16525e-102	2.35979e-100	1
Slc51a	10.5571	35.6461	3.37649	1.75552	0.000102121	0.000506917	1
Kcnab2	17.2124	57.5898	3.34583	1.74236	6.96728e-09	6.5339e-08	1
Map7d2	103.091	344.625	3.34292	1.74111	1.81347e-34	9.05891e-33	1
Spata1	35.5856	117.862	3.31208	1.72774	1.06369e-16	2.10575e-15	1
Tmem132b	4.65747	15.3111	3.28742	1.71696	0.00479136	0.0163412	1
Dnaaf1	4.73877	15.5658	3.28477	1.71579	0.00387568	0.0135419	1
Fth1	11003.5	35859.3	3.25891	1.70439	0	0	1
Xkr4	35.5338	115.55	3.25184	1.70126	4.89054e-15	8.24406e-14	1
Syt3	16.2845	52.2092	3.20606	1.6808	7.41303e-08	6.10059e-07	1
Ush2a	4.79984	15.3532	3.19869	1.67748	0.00396601	0.0138156	1
Slc45a1	7.69419	24.4645	3.17961	1.66885	0.000252235	0.00115652	1
Spata33	20.9012	65.9303	3.15437	1.65735	1.94479e-09	1.94947e-08	1
Trim66	5.07521	16.0074	3.15404	1.6572	0.00410346	0.0142381	1
Ano4	8.21361	25.78	3.1387	1.65017	0.000246323	0.00113198	1
Cxcl13	11.668	36.4885	3.12724	1.64489	1.55699e-05	8.9777e-05	1
Rsph1	7.25599	22.6673	3.12394	1.64337	0.00064185	0.00268381	1
Prdx1	2024.35	6292.84	3.10858	1.63625	9.29574e-55	8.29202e-53	1
Cnksr1	26.6791	82.9025	3.1074	1.63571	2.2569e-11	2.80447e-10	1
LOC100365773	8.17276	25.2925	3.09473	1.62982	0.000247914	0.00113825	1
Acpp	7.37797	22.7658	3.08564	1.62557	0.00062222	0.00261413	1
Elavl4	13.065	40.186	3.07585	1.62099	5.32345e-06	3.36471e-05	1
Eid3	17.0792	52.3149	3.06308	1.61498	8.55418e-05	0.000431917	1
Tdp1	66.8089	204.252	3.05726	1.61224	7.30153e-25	2.39433e-23	1
Mmp13	17.6099	53.3627	3.03026	1.59944	1.61829e-07	1.27239e-06	1
Tmem63c	11.0672	33.1303	2.99356	1.58186	5.06688e-05	0.000266616	1
Osbp2	86.2947	258.218	2.99228	1.58125	1.85527e-29	7.41416e-28	1
Rgs14	5.55386	16.5601	2.98173	1.57615	0.00485957	0.0165325	1
LOC691215	12.4422	36.893	2.96515	1.5681	1.39797e-05	8.14226e-05	1
Rims1	62.1733	184.03	2.95996	1.56558	2.40738e-15	4.13728e-14	1
Gabra2	20.9012	61.2199	2.92901	1.55041	3.88536e-08	3.31394e-07	1
Gcat	58.5456	171.298	2.92589	1.54888	7.08426e-20	1.74326e-18	1
Ston2	33.4061	97.1287	2.90752	1.53979	1.00405e-11	1.28275e-10	1
Add2	7.15431	20.7741	2.90372	1.5379	0.00243857	0.00897895	1
Ccdc92	69.2043	200.276	2.89398	1.53305	1.63961e-22	4.74347e-21	1
Phospho1	159.119	456.497	2.8689	1.5205	4.95709e-44	3.31638e-42	1
Irf4	23.1934	66.2514	2.85648	1.51424	1.31662e-08	1.19076e-07	1
Cited1	368.664	1052.47	2.85482	1.5134	5.61076e-87	8.75863e-85	1
Tnfrsf19	20.493	58.4549	2.85243	1.51219	9.0303e-08	7.35879e-07	1
Col11a2	23.7643	67.7838	2.85234	1.51215	1.00438e-08	9.2257e-08	1
Uhrf1bp1l	1035.31	2948.5	2.84794	1.50992	7.83974e-147	2.30365e-144	1
Tbcel	87.4264	248.936	2.84737	1.50963	7.42622e-13	1.0599e-11	1
Rap1gap	15.4491	43.9483	2.84473	1.50829	4.94355e-06	3.13783e-05	1
Gckr	19.5558	55.4524	2.8356	1.50365	3.56275e-07	2.66291e-06	1
Abcc4	411.656	1166.42	2.83348	1.50257	1.57655e-93	2.71565e-91	1
Ntn4	651.746	1835.19	2.81581	1.49355	1.23953e-66	1.39667e-64	1
Arx	5.07513	14.286	2.8149	1.49308	0.0132176	0.0396555	1
Sfxn5	10.1503	28.457	2.80358	1.48727	0.000402919	0.00176451	1
Dhtkd1	43.9004	122.348	2.78693	1.47868	1.64713e-10	1.8814e-09	1
Cyp4f18	6.68494	18.6145	2.78455	1.47744	0.00355626	0.0125427	1
Pgrmc1	2336.47	6500.4	2.78215	1.4762	6.50404e-230	4.06123e-227	1
Fam184b	7.93808	22.0518	2.77798	1.47404	0.00136214	0.00534511	1
Zbtb7c	68.2984	189.726	2.77789	1.47399	3.47117e-20	8.6267e-19	1
Idh1	1275.37	3526.92	2.76541	1.46749	1.57891e-176	6.22672e-174	1
Slc22a23	203.924	563.184	2.76174	1.46558	1.53382e-51	1.26994e-49	1
Pak6	17.7521	48.9824	2.75925	1.46428	2.46675e-06	1.64224e-05	1
Reln	293.991	807.578	2.74695	1.45783	7.43075e-68	8.63234e-66	1
Abhd3	78.6189	213.403	2.7144	1.44063	5.86392e-22	1.63037e-20	1
Epn3	40.579	110.044	2.71186	1.43928	3.14943e-12	4.22537e-11	1
Aox2	11.2815	30.5451	2.70754	1.43698	0.000292708	0.00132364	1
Dusp14	27.0262	73.0604	2.70332	1.43473	4.96548e-08	4.18519e-07	1
Zpbp	6.72562	18.1548	2.69935	1.43261	0.0073072	0.0236156	1
Hecw1	10.1706	27.3722	2.69129	1.4283	0.000705499	0.00292627	1
Adm	376.742	1010.65	2.6826	1.42363	8.47057e-77	1.13339e-74	1
Fgfbp3	27.9838	75.0235	2.68096	1.42275	1.02572e-08	9.40724e-08	1
Zwint	1575.58	4220.68	2.6788	1.42159	9.66829e-71	1.15911e-68	1
Sln	51.3911	137.65	2.67847	1.42141	1.39696e-09	1.429e-08	1
Psca	10.7714	28.7745	2.67139	1.41759	0.000405585	0.00177463	1
Artn	5.82924	15.519	2.66228	1.41266	0.0130208	0.0391747	1
Serpinb6	1504.9	3957.93	2.63003	1.39508	6.00444e-171	2.30725e-168	1
Inca1	6.30797	16.5736	2.62741	1.39364	0.00899505	0.0283611	1
Fbxo2	15.6229	41.0241	2.6259	1.39281	4.86267e-05	0.000257044	1
Ppp1r1a	7.001	18.3387	2.61945	1.38926	0.00720877	0.0233479	1
Creg1	663.024	1736.74	2.61943	1.38925	1.07645e-108	2.33793e-106	1
Taf7l	10.5071	27.4446	2.61201	1.38516	0.000993608	0.00399952	1
Rbpms2	536.255	1399.97	2.61064	1.3844	1.03052e-93	1.79573e-91	1
Clca4l	14.8375	38.6566	2.60533	1.38147	5.79685e-05	0.000301219	1
Mat1a	32.0404	83.1997	2.59672	1.37669	7.42903e-07	5.3499e-06	1
Slitrk4	13.6657	35.3851	2.58934	1.37258	0.000139862	0.000675247	1
Cep70	30.3992	78.6271	2.58649	1.371	1.48589e-08	1.33579e-07	1
Stab2	6.0732	15.6331	2.57411	1.36408	0.0124895	0.0377429	1
Pc	397.24	1021.74	2.5721	1.36295	4.56192e-67	5.2187e-65	1
Mfap5	106.167	272.895	2.57044	1.36201	9.02e-25	2.95139e-23	1
Akr1b10	7.12298	18.2609	2.56366	1.3582	0.0071728	0.0232615	1
Ar	11.4849	29.4417	2.56351	1.35812	0.000865568	0.00352292	1
Hecw2	54.2259	138.656	2.55701	1.35446	2.73598e-13	4.06761e-12	1
Amacr	96.4857	246.32	2.55292	1.35215	3.50448e-22	9.89043e-21	1
Lmo1	22.1749	56.5768	2.55139	1.35128	2.09708e-06	1.40928e-05	1
Ik	1986.15	5058.87	2.54708	1.34884	3.65519e-179	1.48045e-176	1
Nudt12	81.6074	207.566	2.54347	1.3468	3.40793e-19	7.90576e-18	1
Vtcn1	6.01229	15.2884	2.54286	1.34645	0.0130938	0.0393629	1
Grip2	28.0149	71.1402	2.53937	1.34447	4.26554e-06	2.73645e-05	1
Klk9	6.70532	16.9213	2.52357	1.33547	0.0105996	0.032765	1
Slc17a7	8.52951	21.4936	2.51991	1.33337	0.00411179	0.0142628	1
Bach1	125.905	316.7	2.51538	1.33078	3.16076e-27	1.14413e-25	1
Sirt4	31.8153	79.8883	2.511	1.32826	2.24873e-08	1.97999e-07	1
Mgst2	111.405	278.493	2.49983	1.32183	6.88073e-24	2.113e-22	1
Zfp583	18.0274	45.0487	2.4989	1.32129	3.3233e-05	0.000180184	1
Tmem56	41.3535	103.191	2.49534	1.31924	3.4951e-10	3.85696e-09	1
Gmpr	790.809	1966.21	2.48633	1.31402	7.46569e-107	1.5983e-104	1
Myadml2	51.6979	128.468	2.48498	1.31323	3.99332e-12	5.32894e-11	1
Metap1d	40.1616	99.6349	2.48085	1.31083	7.15154e-10	7.6443e-09	1
Mt1a	30.6949	75.7083	2.46648	1.30245	1.18346e-07	9.48416e-07	1
Syn2	31.6225	77.6453	2.45538	1.29595	1.01261e-07	8.18939e-07	1
Cps1	47.8153	117.004	2.447	1.29101	6.57797e-11	7.82983e-10	1
Isl1	10.0376	24.4022	2.43107	1.28159	0.00242138	0.00892227	1
Gramd1c	7.41874	18.0142	2.4282	1.27989	0.0120341	0.0365956	1
Krt18	125.376	303.698	2.42228	1.27637	2.39328e-24	7.59868e-23	1
Shc3	8.59042	20.7641	2.41712	1.27329	0.00585893	0.0194726	1
Plk3	149.915	362.087	2.41528	1.27219	2.03806e-28	7.81135e-27	1
Gsg1	12.0355	28.9378	2.40437	1.26566	0.00155269	0.00602658	1
Sqstm1	4883.23	11729.5	2.402	1.26424	4.87045e-156	1.5206e-153	1
Lrrc63	8.35589	20.0602	2.40072	1.26347	0.00682974	0.0222889	1
Atpif1	2081.14	4995.82	2.40052	1.26335	1.45516e-158	4.6398e-156	1
Mapre3	312.946	750.377	2.39779	1.2617	4.85655e-51	3.97706e-49	1
Igsf11	20.3711	48.8351	2.39727	1.26139	2.30448e-05	0.000128958	1
Chst12	80.7796	193.369	2.39379	1.25929	1.40771e-16	2.77213e-15	1
Peo1	313.566	750.202	2.39248	1.25851	5.09043e-51	4.14593e-49	1
Mmd	819.435	1958.51	2.39007	1.25705	8.78932e-99	1.64646e-96	1
Fosl1	203.508	486.272	2.38945	1.25668	1.25061e-35	6.62248e-34	1
Ednrb	57.1487	136.539	2.38919	1.25652	2.30356e-12	3.12975e-11	1
Acot3	31.1532	74.2809	2.38438	1.25361	2.68076e-07	2.03929e-06	1
Itgae	57.4238	136.706	2.38065	1.25135	4.45896e-12	5.92919e-11	1
Lzts1	93.1512	221.469	2.37752	1.24946	2.04091e-18	4.52443e-17	1
Enkur	35.3211	83.6686	2.3688	1.24416	7.24858e-08	5.97509e-07	1
Rgs6	51.8696	122.736	2.36624	1.24259	5.2421e-11	6.29977e-10	1
Gpr174	15.6634	36.8805	2.35456	1.23546	0.00042349	0.00184489	1
Irx2	38.7662	90.6823	2.33921	1.22602	3.11749e-08	2.70125e-07	1
Tuba4a	1513.2	3537.41	2.3377	1.22509	2.26871e-129	5.66649e-127	1
G6pd	1234.19	2883.46	2.33632	1.22424	4.43054e-117	9.90986e-115	1
Mllt3	172.68	403.289	2.33547	1.22371	1.76451e-29	7.07029e-28	1
Dusp5	109.101	254.219	2.33011	1.2204	9.22306e-20	2.25109e-18	1
Slc12a6	394.729	918.925	2.32799	1.21909	3.37567e-56	3.1421e-54	1
Nacad	152.218	353.724	2.32379	1.21648	4.27744e-26	1.48384e-24	1
Fam46b	102.191	237.206	2.32122	1.21488	1.14324e-18	2.5802e-17	1
Tbx15	11.4645	26.6014	2.32033	1.21433	0.00265231	0.00964276	1
Cds2	238.504	552.777	2.31769	1.21269	2.19121e-37	1.22987e-35	1
Aadat	19.6781	45.5266	2.31357	1.21012	8.2381e-05	0.000416941	1
Flrt3	222.197	514.051	2.31349	1.21007	2.06974e-35	1.08452e-33	1
Atp6v0a4	14.7154	33.9126	2.30456	1.20449	0.00083388	0.00340783	1
Sv2b	54.337	124.704	2.29501	1.1985	3.80449e-09	3.70944e-08	1
Kcng1	8.74389	20.0505	2.29309	1.19729	0.0115519	0.035294	1
Myh8	61.9993	142.153	2.29282	1.19712	1.34699e-08	1.21529e-07	1
Trpv1	12.0245	27.5566	2.29171	1.19642	0.00215655	0.00805937	1
Kcna6	61.3786	140.52	2.28941	1.19497	2.03497e-11	2.53922e-10	1
Zdhhc18	297.843	681.765	2.28901	1.19472	1.18335e-43	7.67693e-42	1
Cage1	15.1533	34.6652	2.28764	1.19386	0.000799291	0.00328079	1
Atmin	54.6423	124.8	2.28394	1.19152	3.81488e-09	3.71715e-08	1
Zfand2a	673.213	1536.24	2.28195	1.19027	4.18796e-78	5.70553e-76	1
Lpar1	341.875	777.379	2.27387	1.18515	1.86665e-47	1.39172e-45	1
Sema3e	72.0171	163.32	2.26779	1.18129	7.34796e-13	1.05073e-11	1
Kcnq3	18.14	41.0503	2.26297	1.17822	0.000365934	0.00161785	1
Hmox1	1124.28	2543.18	2.26204	1.17762	4.58948e-103	9.55249e-101	1
Clic2	406.223	914.792	2.25195	1.17117	1.63034e-52	1.3726e-50	1
Rhpn2	142.537	319.621	2.24238	1.16503	2.29968e-22	6.55191e-21	1
Tst	161.3	360.368	2.23415	1.15972	4.23778e-24	1.32307e-22	1
Atp1b4	75.9223	169.432	2.23165	1.15811	1.29384e-12	1.80703e-11	1
Slc38a3	41.6897	92.9724	2.23011	1.15711	6.54891e-08	5.44628e-07	1
Piwil2	17.6301	39.2872	2.22842	1.15602	0.000509188	0.00218332	1
Prdm1	17.6708	39.3133	2.22476	1.15365	0.000506263	0.00217326	1
Unc13b	474.767	1056.23	2.22473	1.15363	1.26351e-56	1.19088e-54	1
Ndrg4	529.118	1176.04	2.22265	1.15228	1.49898e-38	8.70687e-37	1
Lnx1	93.7021	207.66	2.21617	1.14807	1.91451e-15	3.34002e-14	1
Psmd6	1243.01	2753.03	2.2148	1.14718	3.09263e-102	6.01898e-100	1
Dact2	39.0709	86.4522	2.2127	1.14581	2.71803e-07	2.06554e-06	1
Scn1a	51.942	114.814	2.21043	1.14433	3.26443e-09	3.20582e-08	1
Map1a	5457.08	12056.6	2.20935	1.14362	3.9559e-41	2.42963e-39	1
Sod2	1115.5	2462.35	2.2074	1.14235	3.08148e-91	5.07463e-89	1
RGD1565355	21.9919	48.5423	2.20729	1.14227	0.00925788	0.0290714	1
Ppef1	238.258	523.12	2.19561	1.13462	2.0137e-32	9.14465e-31	1
Serinc2	158.107	347.081	2.19523	1.13437	3.23087e-23	9.62581e-22	1
Zfp51	39.3149	86.2261	2.19322	1.13305	3.0597e-07	2.30647e-06	1
Rec114	27.1979	59.6327	2.19255	1.13261	5.4183e-05	0.000283218	1
PCOLCE2	226.61	494.729	2.18318	1.12643	3.43748e-29	1.35921e-27	1
Adrb2	35.5648	77.5299	2.17996	1.1243	1.59214e-06	1.08949e-05	1
Tigar	231.835	504.485	2.17605	1.12171	5.71948e-31	2.47009e-29	1
Ube2q2l	241.398	525.213	2.17572	1.12149	1.64344e-31	7.22247e-30	1
Map3k10	104.303	226.931	2.17568	1.12147	1.68945e-15	2.95773e-14	1
Eepd1	214.421	465.98	2.1732	1.11982	5.53363e-29	2.17656e-27	1
Lrrn3	15.7855	34.2683	2.17087	1.11827	0.00166034	0.0064112	1
Trim37	597.783	1295.67	2.16746	1.11601	1.68852e-60	1.68695e-58	1
Tmtc4	172.12	372.925	2.16666	1.11547	9.04596e-24	2.75534e-22	1
Samd12	13.2276	28.5509	2.15844	1.10999	0.0043226	0.0149156	1
Tub	11.4646	24.6725	2.15207	1.10572	0.0132523	0.0397435	1
Adgrg1	181.842	390.816	2.14921	1.10381	1.56515e-24	5.05502e-23	1
Atp12a	76.8072	164.816	2.14584	1.10154	1.18855e-10	1.37967e-09	1
Napb	49.129	105.401	2.1454	1.10125	3.5942e-08	3.07963e-07	1
LOC689574	464	994.452	2.14322	1.09978	5.22508e-37	2.91089e-35	1
Sgms2	279.409	598.343	2.14146	1.09859	6.13146e-34	2.97366e-32	1
Parn	221.497	474.314	2.1414	1.09856	5.74486e-28	2.15231e-26	1
Chpf2	633.171	1353.99	2.13844	1.09656	1.16806e-61	1.20721e-59	1
Hmgcll1	17.68	37.7758	2.13665	1.09535	0.000899605	0.00364857	1
Gnpda2	161.276	343.635	2.13072	1.09134	8.32899e-22	2.28741e-20	1
Adra1a	134.447	286.229	2.12894	1.09013	2.11194e-12	2.88247e-11	1
Abhd5	297.412	632.275	2.12593	1.08809	1.741e-35	9.15463e-34	1
Nr2f1	61.1426	129.948	2.12533	1.08769	1.06527e-09	1.11171e-08	1
Polr3g	172.825	367.306	2.1253	1.08767	3.21396e-22	9.10481e-21	1
Xrcc6	595.375	1265.32	2.12525	1.08763	3.28641e-58	3.15706e-56	1
Nefh	101.5	215.059	2.11882	1.08326	2.44861e-14	3.90787e-13	1
Gchfr	12.7987	27.1014	2.11751	1.08237	0.00588773	0.0195553	1
Dysf	1457.5	3082.34	2.11481	1.08053	3.48291e-97	6.28854e-95	1
Mfap3l	85.4682	180.712	2.11438	1.08023	1.98685e-12	2.72414e-11	1
Akr1c12	28.004	58.974	2.10591	1.07445	6.51759e-05	0.000334839	1
Zfhx2	148.49	311.876	2.10031	1.0706	4.88501e-19	1.12799e-17	1
Ndnl2	236.534	496.366	2.0985	1.06936	2.85363e-28	1.08264e-26	1
Tspan8	26.0061	54.5178	2.09635	1.06788	0.000110935	0.000547947	1
Myh7b	56.4667	118.231	2.09381	1.06613	1.73705e-05	9.93564e-05	1
Zfp394	179.765	376.168	2.09255	1.06526	3.38489e-22	9.57093e-21	1
Kdm1a	1289.78	2698.86	2.0925	1.06522	2.38786e-89	3.80686e-87	1
Macrod1	22.3689	46.7587	2.09034	1.06374	0.00214605	0.00802213	1
Kif3a	386.168	805.634	2.08623	1.0609	1.40405e-40	8.51866e-39	1
Slc2a1	947.63	1974.63	2.08376	1.05919	2.44784e-70	2.91138e-68	1
Aldoc	41.1692	85.7508	2.08289	1.05859	1.15426e-06	8.03619e-06	1
Trpc3	124.082	257.883	2.07832	1.05542	5.43255e-16	1.00758e-14	1
Tmem205	111.447	231.061	2.07329	1.05192	1.60197e-14	2.61231e-13	1
Gldc	20.7682	43.0575	2.07324	1.05189	0.000627294	0.00263249	1
Tmem35	14.9188	30.9105	2.07192	1.05097	0.00424721	0.0146791	1
Pls1	14.379	29.792	2.07191	1.05096	0.005233	0.0176467	1
Auh	349.771	724.455	2.07123	1.05049	8.20407e-36	4.37531e-34	1
Mrvi1	418.058	865.729	2.07084	1.05021	1.53979e-41	9.5748e-40	1
Glrx	117.456	243.177	2.07038	1.04989	2.01785e-15	3.504e-14	1
Fech	479.985	989.157	2.06081	1.04321	9.63184e-46	6.90635e-44	1
Nrip3	445.164	915.299	2.05609	1.03991	1.49831e-40	9.05392e-39	1
Pgm1	1794.53	3682.02	2.05181	1.0369	1.01566e-97	1.85618e-95	1
Ptpdc1	59.0132	121.044	2.05113	1.03642	1.44458e-08	1.29943e-07	1
Ubxn8	196.089	401.399	2.04702	1.03353	1.51915e-22	4.40347e-21	1
Adra1b	75.3292	153.718	2.04061	1.029	3.3714e-10	3.73697e-09	1
Hspb7	5146.46	10491.7	2.03862	1.02759	1.93185e-135	5.07908e-133	1
Ptchd1	103.01	209.377	2.03259	1.02332	2.01241e-12	2.75415e-11	1
Acta1	13636.2	27699.8	2.03135	1.02244	4.52284e-40	2.68965e-38	1
Areg	79.151	160.642	2.02956	1.02117	2.50116e-10	2.80977e-09	1
RGD1309730	242.946	493.003	2.02927	1.02096	6.85086e-26	2.36016e-24	1
Clstn2	136.349	276.403	2.02717	1.01947	2.51052e-16	4.82341e-15	1
Uck2	571.526	1158.46	2.02697	1.01932	7.18633e-44	4.76361e-42	1
Lrrc14b	50.5855	102.503	2.02634	1.01887	3.13669e-07	2.36094e-06	1
Gclc	1605.81	3253	2.02576	1.01847	8.24327e-91	1.34276e-88	1
Slc30a3	177.198	358.418	2.0227	1.01628	1.91986e-19	4.53086e-18	1
Sh3bp2	90.4219	182.828	2.02194	1.01574	6.46237e-09	6.07942e-08	1
Hcn4	134.139	270.953	2.01994	1.01431	7.5875e-16	1.38329e-14	1
Prr7	49.7406	100.457	2.01963	1.01409	6.3948e-07	4.64755e-06	1
Tubb3	274.037	552.647	2.01669	1.01199	6.02897e-28	2.25312e-26	1
Ly6i	48.5171	97.6251	2.01218	1.00876	7.30323e-07	5.26944e-06	1
Cyb5r3	1953.74	3927.72	2.01036	1.00745	1.81041e-66	2.02468e-64	1
Rcan2	1147.64	2302.42	2.00622	1.00448	1.83198e-73	2.30706e-71	1
Tbx19	31.7449	63.5311	2.0013	1.00094	9.19473e-05	0.000460536	1
Bnip3	336.173	671.654	1.99794	0.998515	4.9536e-32	2.20936e-30	1
Gjc1	275.412	549.59	1.99552	0.996765	2.40538e-27	8.74926e-26	1
Trim45	34.8312	69.4163	1.99293	0.994894	4.02375e-05	0.000215203	1
Ogg1	92.9905	185.302	1.99269	0.99472	3.4356e-11	4.19267e-10	1
Sphkap	391.528	778.684	1.98883	0.991923	2.09504e-35	1.09395e-33	1
Cdkn3	368.019	730.258	1.9843	0.988628	2.23256e-33	1.05211e-31	1
Igfbp2	25.0802	49.7628	1.98415	0.988518	0.0044177	0.0152018	1
Gabarapl1	934.278	1853.31	1.98368	0.988182	8.50843e-63	9.10767e-61	1
Dpyd	38.6533	76.6564	1.98318	0.987815	1.75355e-05	0.000100262	1
Kcnab1	32.5379	64.3003	1.97617	0.982705	0.00050279	0.00215897	1
Tubb2a	68.3094	134.593	1.97035	0.978449	3.42025e-08	2.94743e-07	1
Afg3l2	1384.53	2724.59	1.96788	0.97664	1.3617e-43	8.79586e-42	1
Vps13a	1122.17	2206.13	1.96595	0.975224	2.92011e-68	3.44573e-66	1
Pcp4l1	439.945	863.987	1.96385	0.973687	8.08104e-37	4.43599e-35	1
Rab7b	84.7571	166.362	1.96281	0.972919	8.07126e-10	8.57236e-09	1
Rfesd	76.2973	149.614	1.96093	0.971542	4.7204e-09	4.53461e-08	1
Raver2	23.0712	45.2411	1.96093	0.97154	0.00101241	0.00406728	1
Ptk2b	261.869	513.263	1.96	0.970852	3.08235e-15	5.25508e-14	1
Gpr63	44.5139	87.0942	1.95656	0.968323	9.01711e-06	5.451e-05	1
Dapk2	20.4023	39.9082	1.95607	0.967955	0.00257487	0.00940001	1
Gaa	984.094	1919.85	1.95088	0.964128	2.88356e-62	3.02189e-60	1
Agmo	47.8055	93.1508	1.94854	0.962393	5.74138e-06	3.61059e-05	1
Plb1	129.716	252.632	1.94757	0.961678	9.01823e-14	1.39471e-12	1
Eef1a2	3077.28	5990.01	1.94653	0.960902	2.11296e-102	4.22198e-100	1
Crlf1	61.9598	120.506	1.9449	0.959698	2.22112e-05	0.000124993	1
Haus8	229.403	446.166	1.9449	0.959696	8.87691e-22	2.43198e-20	1
Rasal2	642.278	1248.19	1.94338	0.958567	5.27416e-47	3.85554e-45	1
Tkt	2219.97	4313.71	1.94314	0.958388	1.13507e-91	1.89002e-89	1
Akr1c19	46.1237	89.6247	1.94314	0.958387	8.60086e-06	5.22255e-05	1
Gga2	288.334	560.12	1.9426	0.957992	1.72252e-14	2.79066e-13	1
Tarsl2	157.763	305.749	1.93803	0.95459	8.21943e-16	1.48944e-14	1
Ppard	366.343	709.943	1.93792	0.95451	1.91122e-31	8.35032e-30	1
Tuba1c	151.862	294.001	1.93598	0.953065	2.66818e-15	4.56976e-14	1
Snx7	593.279	1147.83	1.93472	0.952122	3.39044e-44	2.29905e-42	1
Cmas	428.874	829.499	1.93413	0.951687	1.2506e-34	6.31025e-33	1
Katnb1	196.407	379.744	1.93345	0.95118	1.05377e-18	2.3927e-17	1
Crtc1	109.395	211.384	1.9323	0.950319	8.57061e-12	1.10628e-10	1
Cidea	438.938	847.904	1.93172	0.949885	6.54603e-25	2.15602e-23	1
Fyco1	1954.13	3768.11	1.92828	0.947317	1.12444e-84	1.68509e-82	1
Dock9	143.639	276.348	1.92391	0.944043	3.25096e-14	5.17186e-13	1
Ppa1	701.887	1346	1.91768	0.939363	3.27771e-47	2.40783e-45	1
Gbe1	2102.49	4031.01	1.91725	0.939039	1.28493e-85	1.9649e-83	1
Ncf2	257.134	492.745	1.9163	0.938322	1.8357e-22	5.29033e-21	1
Fam214a	154.778	296.585	1.91619	0.938242	4.34427e-11	5.2545e-10	1
Klhl41	407.067	779.904	1.91591	0.93803	2.21668e-32	1.00058e-30	1
Grhpr	72.0174	137.88	1.91454	0.937001	4.64507e-08	3.91954e-07	1
Mafg	484.522	927.291	1.91383	0.936461	6.93267e-27	2.47364e-25	1
Zswim4	373.683	714.236	1.91134	0.934587	1.08562e-25	3.69752e-24	1
Josd1	383.362	730.771	1.90622	0.930712	2.99286e-21	7.82741e-20	1
Pygm	1801.84	3433.47	1.90554	0.930201	8.95502e-79	1.23119e-76	1
Sall1	38.4502	73.2545	1.90518	0.929927	8.01185e-05	0.000405901	1
Mal2	33.4859	63.729	1.90316	0.928396	0.000137043	0.00066292	1
Trim16	546.639	1040.05	1.90263	0.927998	4.41203e-39	2.58276e-37	1
Spryd7	128.648	244.725	1.90229	0.927736	1.50424e-12	2.09114e-11	1
Pla2g12a	74.209	140.583	1.89442	0.921757	6.83117e-08	5.6653e-07	1
Gpi	4020.65	7606.03	1.89174	0.919714	2.36261e-102	4.6587e-100	1
Cfap52	17.3139	32.682	1.88762	0.916571	0.00889932	0.0281242	1
Wnt5a	257.622	485.089	1.88295	0.912995	2.30963e-21	6.12604e-20	1
Slc39a8	106.368	200.225	1.88237	0.912552	1.00414e-10	1.17345e-09	1
Ermp1	692.071	1301.57	1.88069	0.911258	4.16894e-44	2.8016e-42	1
Abtb1	81.8126	153.672	1.87835	0.909463	3.07911e-08	2.67189e-07	1
Ggh	186.878	350.541	1.87577	0.907486	2.26471e-16	4.37923e-15	1
Stambpl1	228.975	429.461	1.87558	0.907338	1.14701e-15	2.03181e-14	1
Pde5a	106.169	199.044	1.8748	0.906735	3.12872e-10	3.47312e-09	1
Ndrg2	1298.26	2427.42	1.86974	0.902837	5.0703e-63	5.46644e-61	1
Hibadh	872.9	1625.66	1.86237	0.89714	1.01713e-49	8.15118e-48	1
Dpysl3	1248.28	2320.57	1.85902	0.89454	1.39394e-60	1.40199e-58	1
Shtn1	49.6707	92.0937	1.85409	0.890709	2.5532e-05	0.000141345	1
Nox1	21.7163	40.2076	1.85149	0.888686	0.00708531	0.0230189	1
Sin3b	784	1446.9	1.84554	0.88404	1.12326e-33	5.34387e-32	1
Cpeb1	79.5265	146.722	1.84495	0.883581	5.10478e-08	4.29777e-07	1
Lgals8	367.883	678.195	1.84351	0.882454	2.40225e-20	6.01004e-19	1
Ugt1a6	35.759	65.9138	1.84328	0.882274	0.00031534	0.00141276	1
Aif1l	1292.78	2381.84	1.84242	0.881602	7.79816e-27	2.76927e-25	1
Fam13a	123.896	228.224	1.84206	0.881322	7.30233e-11	8.64398e-10	1
Pkm	2293.9	4221.23	1.8402	0.87986	1.17787e-53	1.02626e-51	1
Cep76	570.577	1045.63	1.83259	0.873886	1.55473e-35	8.20395e-34	1
Psmd11	1559.56	2857.25	1.83209	0.873491	1.99276e-59	1.9647e-57	1
Gltpd2	53.0731	97.0643	1.82888	0.87096	1.50388e-05	8.70499e-05	1
Scn4b	84.5332	154.295	1.82526	0.8681	1.01593e-07	8.2118e-07	1
Car13	123.787	225.709	1.82336	0.8666	2.20622e-10	2.48964e-09	1
Thop1	280.558	511.456	1.823	0.866311	1.44097e-20	3.6725e-19	1
Tmem43	1450.11	2642.79	1.82247	0.865894	3.78814e-61	3.83575e-59	1
Nadk2	427.496	778.936	1.82209	0.865594	1.48815e-28	5.74779e-27	1
Adamts12	963.663	1755.04	1.82121	0.864901	1.84147e-48	1.40797e-46	1
Tmem246	74.5345	135.609	1.81941	0.863471	4.24587e-07	3.1406e-06	1
Amd1	1479.23	2688.06	1.8172	0.861719	1.92954e-60	1.91497e-58	1
Vezt	414.783	752.175	1.81342	0.858711	3.56704e-27	1.28809e-25	1
Abcc1	554.243	1004.66	1.81267	0.858115	3.56731e-33	1.66541e-31	1
LOC497899	26.2926	47.6117	1.81084	0.85666	0.00323059	0.0115161	1
Tmem71	57.76	104.501	1.80923	0.855374	7.72865e-06	4.73902e-05	1
Foxq1	86.3356	155.986	1.80673	0.853385	9.75619e-08	7.90732e-07	1
Tmem37	20.3709	36.8021	1.80661	0.853281	0.00914192	0.0287696	1
Ndrg1	367.638	663.748	1.80544	0.852348	1.2417e-24	4.05406e-23	1
Dnlz	159.955	288.764	1.80529	0.852227	1.17643e-12	1.6492e-11	1
Cdc34	1043.38	1882.64	1.80436	0.851488	1.63891e-36	8.89881e-35	1
Nav3	365.268	659.049	1.80429	0.85143	7.64368e-24	2.33772e-22	1
Papss2	219.332	395.506	1.80323	0.850582	1.65034e-16	3.23295e-15	1
Kit	115.48	208.229	1.80316	0.850528	6.07042e-10	6.5447e-09	1
Klc1	1585.93	2858.9	1.80267	0.850136	2.7082e-61	2.76089e-59	1
Myh1	51.1783	92.0445	1.79851	0.846798	5.47379e-05	0.00028572	1
Gca	104.59	188.099	1.79844	0.846743	0.000496683	0.00213519	1
Gsn	1913.76	3441.29	1.79819	0.846545	4.02593e-55	3.61273e-53	1
Alas1	2255.94	4055.19	1.79756	0.846041	1.06783e-71	1.30101e-69	1
Otud6b	512.198	920.436	1.79703	0.845617	2.67881e-30	1.12766e-28	1
Cpt2	398.485	715.948	1.79668	0.845331	1.08314e-25	3.69748e-24	1
Vom2r44	22.7755	40.9131	1.79637	0.845081	0.00496789	0.0168436	1
Hid1	284.513	511.024	1.79614	0.844898	6.17335e-20	1.52663e-18	1
Wdr89	89.8523	161.14	1.79339	0.842688	9.704e-08	7.86927e-07	1
Tlr6	23.2746	41.728	1.79286	0.842262	0.00467292	0.0159753	1
Dhx57	305.664	547.978	1.79275	0.842173	1.49381e-19	3.54774e-18	1
Ccdc176	20.3707	36.5067	1.79211	0.841663	0.00929752	0.0291796	1
Vil1	108.672	194.655	1.79121	0.840935	3.52827e-09	3.45135e-08	1
Xk	130.136	232.654	1.78778	0.83817	2.60683e-10	2.92191e-09	1
Rnf113a2	115.533	206.32	1.78582	0.836585	2.48909e-07	1.90314e-06	1
Bcar3	107.431	191.599	1.78347	0.834685	8.04693e-09	7.50317e-08	1
Epdr1	378.179	673.68	1.78138	0.832995	1.25473e-23	3.79101e-22	1
St13	416.169	741.162	1.78092	0.832619	6.64342e-22	1.84026e-20	1
Tmbim1	632.222	1125.47	1.78018	0.832022	3.78002e-34	1.84519e-32	1
Rfx2	53.145	94.4496	1.77721	0.829611	5.09071e-05	0.000267588	1
Tcp11l1	208.602	370.647	1.77681	0.829293	4.80239e-15	8.10458e-14	1
LOC500300	314.026	557.43	1.77511	0.827906	2.19324e-20	5.5061e-19	1
Sh3bgrl2	28.3812	50.2954	1.77214	0.825489	0.00356536	0.0125719	1
Bin1	239.342	424.12	1.77202	0.825398	4.88745e-16	9.08726e-15	1
Hibch	223.643	396.269	1.77188	0.825282	8.45767e-16	1.52891e-14	1
Hspb1	2171.12	3846.47	1.77165	0.825097	3.81287e-30	1.59164e-28	1
Bcap31	2027.82	3591.92	1.77132	0.824826	1.84818e-64	2.02167e-62	1
Aldh3b1	35.1788	62.2921	1.77073	0.824345	0.00106983	0.00427306	1
Thoc7	777.102	1375.23	1.76968	0.823492	2.22026e-38	1.28466e-36	1
Tfrc	4619.66	8158.94	1.76613	0.820595	3.15054e-84	4.67466e-82	1
Pink1	264.172	466.529	1.76601	0.820492	1.16383e-17	2.45996e-16	1
Trdn	986.277	1741.77	1.766	0.820487	9.75998e-44	6.41504e-42	1
Cnn1	2577.86	4550.58	1.76526	0.819879	1.57993e-55	1.44078e-53	1
Slc16a10	72.873	128.594	1.76464	0.819372	2.56913e-06	1.70434e-05	1
Amph	19.1991	33.8789	1.76461	0.819347	0.0152507	0.0448307	1
Asb12	110.894	195.629	1.7641	0.818934	7.42241e-09	6.94334e-08	1
Rab27b	18.3934	32.4378	1.76356	0.818492	0.0150836	0.044444	1
Msrb1	464.205	818.649	1.76355	0.818482	1.49787e-24	4.84817e-23	1
Psma5	1123.67	1980.24	1.76231	0.817466	2.22202e-47	1.64847e-45	1
Sdhaf3	71.6382	126.129	1.76064	0.816097	2.20032e-06	1.47601e-05	1
Tex15	30.5416	53.6566	1.75684	0.81298	0.0023073	0.00854392	1
Trim2	112.12	196.752	1.75484	0.811338	1.32759e-08	1.19996e-07	1
Fzd6	395.042	693.092	1.75447	0.811039	1.8285e-23	5.48039e-22	1
Mmadhc	731.512	1282.82	1.75365	0.810364	1.83971e-21	4.94971e-20	1
Tmem182	185.962	325.955	1.7528	0.809664	9.47171e-13	1.33531e-11	1
Pde7a	332.316	581.938	1.75116	0.808308	1.76763e-20	4.46707e-19	1
Egfl7	98.8495	172.83	1.74842	0.806048	0.000130185	0.000632195	1
Prdx6	4300.59	7517.55	1.74803	0.805727	3.82385e-55	3.45206e-53	1
Smpd1	1677.04	2927.84	1.74584	0.803918	4.36595e-56	4.03877e-54	1
Acyp1	212.15	369.661	1.74245	0.801117	4.36526e-14	6.9152e-13	1
Kpna5	139.745	243.204	1.74034	0.799371	5.10704e-10	5.55804e-09	1
Riok3	2550.29	4436.95	1.73978	0.798906	6.69224e-67	7.59772e-65	1
Plekho1	634.604	1103.82	1.73938	0.798577	9.68408e-32	4.28099e-30	1
Tgm2	5270.15	9159.75	1.73804	0.797463	7.48339e-82	1.07833e-79	1
Egflam	37.4502	65.0697	1.7375	0.797012	0.00104832	0.00419382	1
Usp29	43.9409	76.2863	1.73611	0.79586	0.000336384	0.00150076	1
Gcnt1	147.01	255.087	1.73517	0.795076	1.70694e-10	1.94416e-09	1
Rnh1	1304.35	2261.32	1.73367	0.79383	4.28234e-48	3.24117e-46	1
Napepld	240.357	416.35	1.73221	0.792614	1.57539e-10	1.80219e-09	1
RGD1309779	46.266	80.0743	1.73074	0.791386	0.00038555	0.00169588	1
Krt19	22.5722	38.9656	1.72626	0.787653	0.0115293	0.0352392	1
Ube2e2	272.662	470.568	1.72583	0.787292	2.0655e-16	4.01473e-15	1
Tpi1	539.614	931.052	1.7254	0.786934	2.25563e-12	3.0702e-11	1
Pfkp	5695.03	9808.09	1.72222	0.784271	2.27208e-45	1.61372e-43	1
Ttc39b	414.761	713.365	1.71994	0.782359	1.96004e-22	5.62704e-21	1
Gng5	792.61	1362.28	1.71873	0.781342	2.28301e-34	1.12915e-32	1
Fam69b	31.255	53.7049	1.71828	0.780966	0.00403995	0.0140568	1
Stard3nl	185.317	318.146	1.71676	0.77969	6.20412e-12	8.12008e-11	1
Abo	23.4389	40.1986	1.71504	0.77824	0.0128317	0.0386602	1
Krt8	99.0436	169.588	1.71225	0.775898	3.51391e-07	2.63035e-06	1
Keap1	494.186	845.979	1.71186	0.775568	2.84695e-25	9.48098e-24	1
Psma2	1519.65	2600.1	1.71098	0.774823	4.36401e-49	3.44205e-47	1
Ttc4	122.521	209.619	1.71088	0.774738	1.16497e-08	1.06064e-07	1
Aurkc	30.5212	52.1755	1.70948	0.77356	0.00492002	0.0167115	1
Skp1	4694.6	8018.81	1.70809	0.772386	2.37513e-74	3.06842e-72	1
RGD1563941	23.3371	39.856	1.70784	0.772171	0.0144606	0.0428866	1
Prr5	41.8229	71.4261	1.70782	0.772157	0.000979531	0.0039471	1
Cct8	4658.09	7954.39	1.70765	0.772012	3.6004e-74	4.61159e-72	1
Sft2d2	416.061	709.993	1.70647	0.771012	5.18671e-22	1.44476e-20	1
Psmd5	919.046	1567.87	1.70597	0.770595	1.97e-37	1.10987e-35	1
Atp6v1g2	39.9266	67.8974	1.70056	0.766008	0.00123377	0.00487331	1
Tm2d3	88.4236	150.328	1.70009	0.765611	1.56403e-06	1.07221e-05	1
Bzw2	1016.85	1728.5	1.69986	0.765418	6.613e-35	3.39392e-33	1
Rangap1	1633.13	2774.95	1.69916	0.764821	2.7681e-44	1.90288e-42	1
Psma3l	40.7529	69.2408	1.69904	0.764722	0.00112747	0.00448893	1
Zrsr1	217.815	369.902	1.69824	0.764041	3.7312e-13	5.47121e-12	1
Nsfl1c	1368.47	2321.62	1.6965	0.762562	1.02072e-45	7.28406e-44	1
Cited4	116.916	198.251	1.69567	0.761858	1.11064e-07	8.93403e-07	1
Opn4	23.0713	39.0822	1.69397	0.760411	0.0137128	0.0408873	1
Spg20	403.349	682.852	1.69296	0.759545	1.08038e-20	2.76762e-19	1
Ppp6r1	1642.36	2779.58	1.69243	0.759094	2.33784e-49	1.86356e-47	1
Bbx	237.915	402.542	1.69196	0.758692	8.96817e-13	1.26551e-11	1
Rrm2b	59.7082	100.996	1.6915	0.758301	9.36971e-05	0.000468204	1
Inpp5j	311.409	526.69	1.69131	0.758145	1.64386e-07	1.29046e-06	1
Eif2b2	896.528	1515.78	1.69072	0.757642	4.7231e-35	2.4407e-33	1
Hspb8	2280.53	3852.11	1.68913	0.756282	3.32728e-57	3.15586e-55	1
Tsc2	934.347	1577.8	1.68866	0.755881	8.49124e-32	3.77595e-30	1
Tmem140	90.1982	152.199	1.68739	0.754793	1.63916e-06	1.12064e-05	1
Ak1	257.254	433.994	1.68703	0.754483	1.72689e-14	2.79473e-13	1
Fdxr	41.0375	69.2143	1.68661	0.754127	0.0012224	0.00483222	1
Nudt9	380.243	641.125	1.6861	0.753686	1.09655e-19	2.64621e-18	1
Gabarapl2	321.094	540.883	1.6845	0.752319	2.22229e-17	4.63189e-16	1
Slc37a1	78.4879	132.21	1.68446	0.752288	8.72202e-06	5.28755e-05	1
Lrrc49	198.636	334.065	1.6818	0.750003	6.45755e-12	8.42505e-11	1
Des	12690.3	21322.7	1.68024	0.748663	9.84829e-84	1.44693e-81	1
Fam175a	118.16	198.441	1.67943	0.747972	6.9721e-08	5.75986e-07	1
Elovl7	47.4284	79.4622	1.67541	0.744517	0.000864009	0.00351753	1
Phka1	168.677	282.49	1.67474	0.743941	4.75606e-10	5.18359e-09	1
Slc38a9	152.726	255.664	1.674	0.7433	1.95765e-09	1.96106e-08	1
Serpinb1a	121.035	202.554	1.67351	0.742877	9.0047e-08	7.34192e-07	1
RGD1307315	68.2874	114.248	1.67305	0.742483	3.84854e-05	0.000206865	1
Slc2a12	32.7317	54.7489	1.67266	0.742141	0.00437532	0.0150732	1
Tmem55a	795.963	1331.21	1.67246	0.741969	9.09038e-32	4.03043e-30	1
Tmem14c	300.71	502.667	1.6716	0.741232	1.61131e-15	2.82752e-14	1
Shisa4	363.756	607.871	1.6711	0.740794	2.46806e-18	5.45521e-17	1
Srgap3	39.4278	65.8696	1.67064	0.740399	0.00219386	0.00817842	1
Gpt2	177.35	296.248	1.67042	0.740209	2.86641e-08	2.49744e-07	1
Gpx3	3248.73	5425.42	1.67001	0.739858	2.84238e-62	2.99971e-60	1
Ctr9	1531.75	2557.7	1.66979	0.739664	3.66927e-45	2.58158e-43	1
Hpdl	69.378	115.84	1.66969	0.739578	4.11969e-05	0.000219942	1
Plp1	61.185	101.892	1.66531	0.735787	0.000111211	0.000549129	1
Clic5	2300.21	3829.5	1.66485	0.735392	8.9824e-31	3.85703e-29	1
Ccdc104	603.365	1004.25	1.66441	0.735009	2.7369e-25	9.1348e-24	1
Tubb4b	2723.7	4531.22	1.66363	0.734333	1.47677e-31	6.50909e-30	1
Pgam1	6358.54	10575.1	1.66313	0.733901	1.72722e-31	7.56844e-30	1
Pi4k2b	325.204	540.769	1.66286	0.733669	1.77435e-16	3.46681e-15	1
Tcea3	40.6509	67.5644	1.66206	0.732975	0.00663145	0.0217127	1
Ago3	47.3567	78.6809	1.66145	0.732444	0.00089604	0.0036351	1
Sh3tc1	169.807	281.975	1.66056	0.731671	9.60491e-10	1.01152e-08	1
Fam110c	30.7967	51.1289	1.6602	0.731361	0.00893883	0.0282253	1
Parvb	668.976	1110.3	1.6597	0.730925	2.39583e-27	8.73576e-26	1
Mpp7	402.023	667.229	1.65968	0.730904	4.5173e-19	1.04469e-17	1
Ptgs1	667.655	1107.72	1.65913	0.730424	5.15897e-27	1.85401e-25	1
Sms	192.443	319.287	1.65913	0.730423	9.65237e-11	1.13096e-09	1
Lrrk2	1029.26	1707.36	1.65883	0.730164	5.55921e-36	2.97537e-34	1
Slc38a6	370.684	614.452	1.65762	0.729111	3.26053e-18	7.1436e-17	1
Plaa	1165.94	1932.58	1.65753	0.729032	6.68835e-38	3.82563e-36	1
Lrrc8b	305.211	505.712	1.65692	0.728508	1.20046e-15	2.12147e-14	1
Pdk2	420.205	696.043	1.65644	0.728085	1.67828e-13	2.53536e-12	1
Syne3	158.73	262.618	1.6545	0.726393	2.8112e-09	2.77162e-08	1
Cdh17	59.2903	98.0452	1.65365	0.72565	0.000260808	0.00119129	1
LOC691931	126.56	209.105	1.65222	0.724409	1.31591e-07	1.04895e-06	1
Runx2	128.84	212.853	1.65207	0.724278	5.49425e-06	3.46973e-05	1
Plin2	1021.17	1686.84	1.65187	0.724104	6.72051e-35	3.43732e-33	1
Mkrn1	230.775	381.193	1.6518	0.724036	1.83658e-12	2.53435e-11	1
Txn1	2861.64	4726.65	1.65172	0.723973	1.43e-56	1.33937e-54	1
Epb41l1	959.608	1584.18	1.65086	0.723219	2.30521e-33	1.08294e-31	1
Kcnn1	34.8924	57.5751	1.65008	0.722534	0.00351449	0.0124071	1
Bcat2	217.704	359.023	1.64913	0.721706	1.17899e-11	1.49859e-10	1
Pde4dip	2327.87	3833.81	1.64692	0.719766	1.8769e-51	1.54545e-49	1
Bpifb1	31.632	52.0653	1.64597	0.718938	0.00686493	0.0223891	1
Kcnf1	67.7572	111.502	1.64561	0.718623	6.26567e-05	0.000323419	1
RGD1304884	470.069	771.843	1.64198	0.715435	2.67183e-20	6.66223e-19	1
Usp13	1808.79	2969.89	1.64192	0.715382	2.94385e-46	2.13123e-44	1
Dph5	206.495	338.981	1.64159	0.715097	5.31122e-11	6.37772e-10	1
B3gnt2	315.32	517.57	1.64141	0.714938	2.87759e-15	4.91717e-14	1
Kctd6	82.1992	134.861	1.64066	0.714274	2.47115e-05	0.000137514	1
Arhgap18	982.66	1610.58	1.639	0.712813	4.89833e-33	2.27264e-31	1
Gipc2	136.301	223.063	1.63654	0.71065	9.56681e-08	7.76642e-07	1
Ppm1e	288.732	472.447	1.63628	0.71042	4.48451e-14	7.09661e-13	1
Eno1	1754.77	2871.13	1.63619	0.71034	1.22776e-44	8.51815e-43	1
Fbxl4	128.565	210.292	1.63569	0.709899	1.37203e-07	1.09021e-06	1
Fitm2	206.005	336.835	1.63508	0.709364	6.27544e-11	7.48756e-10	1
Pla2g5	114.25	186.794	1.63496	0.709254	1.52967e-05	8.82696e-05	1
Rnf152	48.5283	79.3078	1.63426	0.708636	0.000990119	0.00398655	1
Tmem60	187.446	306.192	1.63349	0.707961	4.55926e-10	4.98359e-09	1
Slc48a1	516.841	844.244	1.63347	0.707939	2.05389e-21	5.49636e-20	1
Eif5b	397.953	650.041	1.63346	0.707931	1.01597e-05	6.09986e-05	1
Bag3	1261.11	2059.24	1.63289	0.707423	1.4989e-37	8.5085e-36	1
Ankrd6	74.1685	121.061	1.63224	0.706857	6.48576e-05	0.000333432	1
Sptb	449.484	733.016	1.6308	0.705576	1.49834e-11	1.88532e-10	1
Usp14	2127.95	3469.19	1.6303	0.705137	3.81598e-48	2.90286e-46	1
Mvp	1091.27	1778.12	1.6294	0.704345	1.62305e-34	8.13479e-33	1
Osbpl9	1281.75	2087.88	1.62893	0.703925	1.5836e-37	8.95542e-36	1
Eef2k	363.841	592.646	1.62886	0.703861	8.46124e-12	1.09405e-10	1
Nop10	469.71	764.778	1.62819	0.70327	1.95425e-13	2.93745e-12	1
Map4k2	160.036	260.457	1.62749	0.70265	9.56372e-09	8.83068e-08	1
Anxa7	869.798	1413.51	1.6251	0.700532	2.73858e-29	1.08572e-27	1
Ccdc163	50.1803	81.5065	1.62427	0.699793	0.00412167	0.0142914	1
Lipe	41.1911	66.8919	1.62394	0.6995	0.00331021	0.0117663	1
Arhgef37	45.2254	73.4384	1.62383	0.6994	0.00175387	0.00671695	1
Sri	809.736	1313.12	1.62166	0.697474	9.43989e-28	3.49299e-26	1
Arhgap28	335.867	544.501	1.62118	0.697043	4.21439e-15	7.13637e-14	1
Uvssa	44.4621	72.0606	1.62072	0.696634	0.00209667	0.00786896	1
Fastkd2	209.085	338.841	1.62059	0.69652	3.30351e-10	3.66443e-09	1
Reep2	48.5062	78.491	1.61816	0.694357	0.00122482	0.00484051	1
Il13ra1	88.9435	143.898	1.61786	0.694089	1.68705e-05	9.67924e-05	1
Dcaf12	73.7193	119.183	1.61672	0.693071	9.15715e-05	0.000458806	1
Ctnna1	7319.47	11830.2	1.61626	0.692661	7.07454e-66	7.85327e-64	1
Usp45	190.657	307.985	1.61539	0.691879	8.8971e-10	9.40945e-09	1
Scn2a	44.2074	71.3929	1.61495	0.691493	0.00238157	0.00879503	1
Galnt11	311.505	503.042	1.61487	0.69142	7.39322e-14	1.14932e-12	1
Mark1	149.958	242.154	1.61482	0.691369	5.35573e-08	4.48636e-07	1
Ttc12	30.9907	50.023	1.61413	0.690755	0.0144913	0.0429691	1
Grin2d	36.3099	58.5922	1.61367	0.690344	0.00648348	0.0212933	1
Car2	455.75	735.414	1.61364	0.690316	3.38732e-15	5.76845e-14	1
Prps1	584.236	942.278	1.61284	0.689603	7.13702e-22	1.96609e-20	1
Itgb1bp1	488.734	788.205	1.61275	0.68952	1.21775e-19	2.92924e-18	1
Msx2	35.1158	56.6115	1.61214	0.688974	0.00524825	0.0176864	1
Rtn4	17417.6	28076.1	1.61194	0.688794	5.20314e-73	6.44415e-71	1
Ttl	333.809	537.602	1.61051	0.687513	2.16798e-14	3.48224e-13	1
Gjb3	30.266	48.7433	1.6105	0.687505	0.0133646	0.0399843	1
Prdx3	1503.07	2420.37	1.61028	0.687313	3.12685e-38	1.80227e-36	1
Ppp2ca	363.368	585.057	1.61009	0.687144	6.68305e-16	1.22286e-14	1
Pigbos1	55.764	89.6075	1.6069	0.684284	0.000850295	0.00346547	1
Chchd4	127.07	204.158	1.60667	0.684071	8.1685e-07	5.84032e-06	1
Aifm2	186.185	299.083	1.60637	0.683806	8.27514e-08	6.77657e-07	1
Avpi1	1022.63	1642.4	1.60605	0.683516	1.57768e-30	6.69778e-29	1
Epn2	789.891	1268.38	1.60577	0.683262	1.6641e-26	5.84034e-25	1
Xdh	227.751	365.535	1.60497	0.68255	6.43597e-11	7.67298e-10	1
Gpn2	129.045	207.103	1.60488	0.682468	6.28962e-07	4.57777e-06	1
Ndufa5	1536.12	2461.64	1.6025	0.680327	4.33613e-24	1.35096e-22	1
Pacsin3	685.176	1097.4	1.60163	0.679545	1.09354e-19	2.6432e-18	1
Fopnl	596.929	954.79	1.5995	0.677623	1.30544e-21	3.55051e-20	1
Bag2	560.551	896.439	1.59921	0.677361	1.89499e-20	4.77283e-19	1
Mrps17	326.075	521.281	1.59866	0.67686	7.79465e-09	7.27792e-08	1
Fundc1	194.937	311.573	1.59833	0.676562	2.06692e-09	2.06499e-08	1
Kcnj12	48.6927	77.78	1.59737	0.675695	0.00265585	0.00964629	1
Prkar2b	634.748	1013.56	1.5968	0.675181	2.02175e-22	5.7931e-21	1
St6galnac6	314.515	502.205	1.59676	0.675149	1.38369e-13	2.10946e-12	1
Reep1	474.673	757.599	1.59604	0.674501	2.47786e-15	4.24935e-14	1
Unc13a	32.3047	51.4729	1.59336	0.672068	0.0127571	0.0384586	1
Lztfl1	84.9914	135.39	1.59298	0.671731	7.24109e-05	0.000368973	1
Lonp2	595.9	948.539	1.59177	0.670636	2.51415e-21	6.64499e-20	1
Apbb1	402.087	639.949	1.59157	0.670447	8.07762e-16	1.46551e-14	1
Fhod3	1725.07	2743.69	1.59048	0.669466	5.42695e-27	1.94565e-25	1
Tango2	318.539	506.59	1.59035	0.669348	2.41668e-13	3.60362e-12	1
Scd1	476.236	756.765	1.58906	0.668169	9.2483e-10	9.75334e-09	1
Panx1	150.067	238.42	1.58876	0.667904	1.41338e-07	1.12009e-06	1
Sema3a	155.164	246.338	1.5876	0.666844	1.09284e-07	8.80504e-07	1
Ddx28	106.177	168.519	1.58714	0.666433	1.05585e-05	6.31909e-05	1
Snx29	179.092	284.177	1.58677	0.666092	1.2678e-08	1.14938e-07	1
Ypel5	850.749	1349.25	1.58596	0.665354	2.37485e-26	8.29593e-25	1
Vwa7	84.1136	133.355	1.58542	0.664866	6.43741e-05	0.000331174	1
Mrps27	454.728	720.836	1.5852	0.664667	2.64547e-17	5.491e-16	1
Psmb3	953.474	1511.2	1.58494	0.664428	1.17507e-10	1.36615e-09	1
Ano6	1391.31	2204.51	1.58449	0.664016	2.20827e-34	1.0958e-32	1
Cst6	93.5099	148.132	1.58413	0.663693	3.90688e-05	0.000209626	1
Inpp5f	649.883	1028.61	1.58277	0.662451	6.90309e-22	1.90515e-20	1
Ninj1	830.276	1313.31	1.58177	0.661543	9.96755e-26	3.41036e-24	1
Zfp52	132.315	209.253	1.58147	0.661269	7.51253e-07	5.40744e-06	1
Tuba1b	3039.8	4805.45	1.58084	0.660693	1.09023e-20	2.78808e-19	1
Itpk1	88.4642	139.827	1.5806	0.660476	3.55e-05	0.00019192	1
Fam126b	265.145	418.965	1.58014	0.66005	3.53376e-11	4.30194e-10	1
Nrbp2	190.783	301.373	1.57967	0.659621	1.161e-08	1.05768e-07	1
Ehd1	1055.18	1665.07	1.578	0.658096	4.20053e-27	1.5132e-25	1
Vmp1	1752.6	2765.02	1.57767	0.657795	8.93285e-34	4.29063e-32	1
Mrps10	133.446	210.519	1.57756	0.657696	9.29578e-07	6.5866e-06	1
Ppapdc1b	275.569	434.644	1.57726	0.657424	1.99543e-11	2.49821e-10	1
Dap	1054.88	1661.87	1.57541	0.655727	2.19589e-29	8.75204e-28	1
Trappc9	170.865	269.125	1.57507	0.655418	3.14274e-08	2.71766e-07	1
Cep104	508.778	801.157	1.57467	0.655048	6.44736e-17	1.30216e-15	1
Sgcg	2172.82	3412.01	1.57031	0.651054	2.11123e-15	3.65346e-14	1
Phb	403.355	631.899	1.56661	0.647643	1.19098e-10	1.38143e-09	1
RGD1566239	59.8504	93.7528	1.56645	0.647501	0.00134272	0.0052703	1
Psma3	887.65	1390.27	1.56624	0.647304	1.53753e-25	5.1895e-24	1
Dhrs1	385.186	602.858	1.56511	0.646263	1.53694e-14	2.509e-13	1
Cnr1	74.1076	115.986	1.5651	0.646255	0.000289968	0.00131364	1
Mtfp1	83.7881	131.06	1.56418	0.645407	0.000143839	0.000692443	1
Chchd6	146.441	228.993	1.56372	0.644983	5.13698e-07	3.77367e-06	1
Tax1bp1	3715.33	5809.4	1.56363	0.644899	4.58915e-49	3.60068e-47	1
Sec22b	1016.37	1589.03	1.56345	0.644729	1.74455e-27	6.4078e-26	1
Dhcr24	708.946	1108.34	1.56336	0.644652	6.85847e-22	1.89633e-20	1
Grb14	1161.15	1813.7	1.56199	0.643386	1.22625e-29	4.96664e-28	1
Dusp22	159.986	249.827	1.56156	0.642985	2.38369e-07	1.82908e-06	1
Abhd2	602.321	940.553	1.56155	0.642977	1.20378e-19	2.9003e-18	1
Ralgps2	50.1588	78.308	1.5612	0.642655	0.00619127	0.0204502	1
A4galt	121.279	189.052	1.55882	0.640457	5.20591e-06	3.29598e-05	1
Chchd5	69.0436	107.511	1.55714	0.638898	0.00066916	0.00278556	1
Murc	142.774	222.313	1.5571	0.638863	1.34218e-06	9.28619e-06	1
Tbl3	310.933	484.017	1.55666	0.638454	9.71122e-12	1.24493e-10	1
Syn1	36.4004	56.614	1.55531	0.637204	0.00994294	0.0309267	1
Tomm7	493.958	768.247	1.55529	0.637181	2.04898e-16	3.99299e-15	1
Wfs1	765.401	1190.18	1.55498	0.636891	6.1861e-09	5.84152e-08	1
Apmap	371.805	578.034	1.55467	0.636607	9.41858e-14	1.45063e-12	1
Nup93	679.898	1056.07	1.55327	0.635311	6.723e-19	1.54526e-17	1
Rnd2	50.3617	78.2006	1.55278	0.634852	0.00286319	0.0103218	1
Ppap2a	654.79	1016.68	1.55268	0.634758	3.05044e-20	7.59367e-19	1
Msx1	53.9397	83.7456	1.55258	0.634667	0.0030986	0.0110878	1
LOC292543	448.14	695.76	1.55255	0.634641	8.85599e-08	7.22854e-07	1
Pex19	153.145	237.648	1.55179	0.633934	8.19496e-07	5.85644e-06	1
Tmco6	60.1663	93.3634	1.55175	0.6339	0.00169595	0.0065302	1
Actr6	486.727	755.171	1.55153	0.633692	1.73712e-16	3.39849e-15	1
Wash1	231.623	359.286	1.55116	0.633352	1.09319e-09	1.13728e-08	1
Timm17a	685.363	1063.01	1.55102	0.633215	1.0531e-12	1.48186e-11	1
Rab3d	315.42	489.17	1.55085	0.633061	3.32293e-12	4.4462e-11	1
Polr2e	909.545	1410.46	1.55073	0.63295	1.91691e-24	6.13821e-23	1
Lysmd2	190.619	295.531	1.55038	0.63262	3.09197e-08	2.6815e-07	1
Ssx2ip	324.495	503.028	1.55019	0.632443	4.00492e-12	5.33965e-11	1
Trim55	1959.75	3037.46	1.54992	0.632198	2.60776e-25	8.7427e-24	1
Mrps12	244.07	378.124	1.54924	0.631563	1.45302e-09	1.48331e-08	1
Ppif	160.982	249.244	1.54828	0.630663	1.14717e-05	6.81933e-05	1
Adprm	172.702	267.29	1.5477	0.630124	1.74202e-07	1.36323e-06	1
Sgtb	39.6811	61.3963	1.54724	0.629699	0.00755223	0.0242975	1
Mtus2	285.154	440.781	1.54577	0.628322	4.26102e-11	5.15797e-10	1
Wrb	475.295	734.612	1.54559	0.628159	9.92271e-16	1.77873e-14	1
Aldoa	12042.5	18607.6	1.54516	0.627757	9.99744e-59	9.72868e-57	1
Taco1	56.6917	87.5627	1.54454	0.627179	0.00293053	0.0105316	1
Pgam2	94.3281	145.691	1.54452	0.627157	0.0061665	0.0203773	1
Bdh1	468.08	722.92	1.54444	0.627083	1.0975e-15	1.95333e-14	1
Pfkfb1	40.9451	63.1754	1.54293	0.625672	0.00713416	0.0231551	1
Rhobtb1	351.081	541.592	1.54264	0.625403	1.31876e-06	9.12837e-06	1
Ddt	274.322	423.157	1.54256	0.625325	1.30108e-10	1.50023e-09	1
Ap1s2	1034.86	1595.74	1.542	0.624798	6.16597e-26	2.12911e-24	1
Trim36	63.8648	98.4426	1.54142	0.624262	0.00117087	0.00464441	1
Hltf	3152.68	4858.83	1.54117	0.62403	1.07193e-43	6.98429e-42	1
Hap1	104.416	160.896	1.54091	0.623782	5.72879e-05	0.000297993	1
Skp2	216.226	333.101	1.54052	0.62342	8.93618e-09	8.28186e-08	1
Diablo	282.825	435.597	1.54016	0.623085	1.7299e-10	1.96843e-09	1
Slirp	245.632	378.074	1.53919	0.622173	6.6798e-07	4.84528e-06	1
Mipep	365.848	562.69	1.53805	0.621099	1.28513e-12	1.79654e-11	1
Fam103a1	227.251	349.498	1.53793	0.620994	4.87313e-09	4.67234e-08	1
Setd8	437.131	671.494	1.53614	0.619311	1.71648e-14	2.78389e-13	1
Fgf1	212.926	327.064	1.53605	0.619221	2.23865e-08	1.97227e-07	1
Sumf2	313.759	481.883	1.53584	0.619026	1.22569e-06	8.5196e-06	1
Tomm70a	312.079	479.041	1.535	0.618238	3.43617e-10	3.80033e-09	1
Cpt1a	793.315	1217.67	1.53492	0.618162	1.31421e-21	3.56788e-20	1
Hmgcr	1190.49	1825.41	1.53332	0.616661	8.77625e-28	3.26355e-26	1
Mrps28	114.031	174.808	1.53299	0.61635	3.30188e-05	0.000179088	1
Arrdc4	96.1067	147.225	1.53189	0.615314	8.36026e-05	0.000422695	1
Tctn1	247.277	378.586	1.53102	0.61449	2.17695e-09	2.17202e-08	1
Dnajb9	1025.59	1570.09	1.53092	0.6144	2.43282e-25	8.17451e-24	1
Cdc42ep2	186.367	285.291	1.5308	0.614286	1.669e-07	1.30951e-06	1
Vcp	8491.72	12998.3	1.53071	0.614198	1.89626e-53	1.64262e-51	1
Helq	174.27	266.71	1.53045	0.613953	2.21861e-07	1.71282e-06	1
Mrps18c	304.183	465.476	1.53025	0.613767	6.748e-11	8.02584e-10	1
Gpr137b	69.2374	105.918	1.52978	0.613323	0.0013258	0.00521071	1
Habp4	317.513	485.683	1.52965	0.613202	2.49349e-11	3.08566e-10	1
Il10rb	269.164	411.593	1.52915	0.612735	3.43463e-09	3.36855e-08	1
Dnajb1	593.139	906.429	1.52819	0.611825	1.43882e-17	3.03266e-16	1
Slc25a14	49.0161	74.8744	1.52755	0.611216	0.00482962	0.0164455	1
Tes	508.331	775.549	1.52568	0.60945	1.14524e-15	2.03107e-14	1
Slc25a39	918.067	1400.06	1.52501	0.608815	3.54907e-23	1.05111e-21	1
Lpin3	97.0341	147.877	1.52396	0.60783	0.000104986	0.000520451	1
Gdap2	245.902	374.61	1.52341	0.607307	4.65332e-09	4.47304e-08	1
Prdm2	1035.2	1576.9	1.52328	0.607182	7.18039e-25	2.35977e-23	1
Med6	277.169	422.063	1.52276	0.606692	6.83641e-10	7.32312e-09	1
LOC100125367	92.2238	140.423	1.52263	0.606566	0.000118822	0.000582489	1
Magi1	506.237	770.597	1.52221	0.606164	2.14996e-15	3.71189e-14	1
Slc25a23	169.187	257.428	1.52156	0.60555	6.84092e-07	4.95256e-06	1
Alg6	137.471	209.042	1.52062	0.60466	5.49989e-06	3.47183e-05	1
Paics	450.707	684.318	1.51832	0.602478	4.60865e-09	4.43579e-08	1
Smpx	1857.73	2820.18	1.51808	0.602245	7.70844e-17	1.54437e-15	1
Gpd2	149.956	227.627	1.51796	0.602137	2.76769e-06	1.82877e-05	1
Vps26a	1177.51	1787.2	1.51778	0.601959	7.53062e-17	1.51076e-15	1
Ndufb4	338.904	514.279	1.51748	0.601673	0.00289366	0.0104054	1
RGD1305713	57.8118	87.7244	1.51741	0.601614	0.00322061	0.0114832	1
Psmd1	3868.74	5861.68	1.51514	0.599452	6.03096e-43	3.84596e-41	1
C2cd2	615.79	932.648	1.51455	0.598894	8.9908e-12	1.15852e-10	1
Rxfp1	308.188	466.737	1.51446	0.598799	2.17808e-10	2.45973e-09	1
Spa17	62.0809	93.9899	1.51399	0.598356	0.002057	0.00773168	1
Hk1	4607.77	6975.95	1.51395	0.598322	1.63939e-18	3.67783e-17	1
Taf1a	74.3221	112.442	1.51291	0.597322	0.00117933	0.00467427	1
Uso1	2182.8	3302.09	1.51277	0.597196	1.00945e-34	5.12802e-33	1
Eaf1	900.463	1361.3	1.51178	0.596251	1.04784e-21	2.86551e-20	1
Inpp5a	2075.58	3136.95	1.51136	0.595847	6.97249e-34	3.37064e-32	1
Prkab2	73.8417	111.6	1.51134	0.595824	0.000870481	0.00353907	1
Pfkl	774.711	1170.64	1.51107	0.595566	1.06755e-19	2.58454e-18	1
Lyrm7	107.439	162.297	1.51059	0.595109	5.97767e-05	0.000309863	1
Fgfr1	818.729	1236.66	1.51046	0.594987	1.67738e-20	4.24616e-19	1
Smyd1	942.401	1422.81	1.50977	0.594328	1.32365e-14	2.18461e-13	1
Dnajb4	1773.82	2676.95	1.50914	0.593726	2.3008e-31	9.99412e-30	1
Itpr3	369.99	558.206	1.50871	0.593312	4.33237e-12	5.77111e-11	1
Chp1	363.553	548.348	1.5083	0.592923	7.43515e-12	9.65539e-11	1
Smpd4	442.613	667.561	1.50823	0.592854	1.40001e-13	2.1315e-12	1
Aldh2	2370.09	3574.33	1.5081	0.592729	3.13244e-35	1.62996e-33	1
Slc2a13	243.759	367.585	1.50798	0.592621	8.7033e-09	8.07602e-08	1
Acsl1	993.793	1498.47	1.50783	0.592477	9.23114e-17	1.83716e-15	1
Mt2A	41.0874	61.9435	1.5076	0.592258	0.0121818	0.0369771	1
Txlng	89.5657	134.975	1.507	0.591678	0.000291498	0.00131896	1
Peg3	1489.24	2244.03	1.50683	0.591517	3.01468e-28	1.14086e-26	1
Bbs10	64.6094	97.3101	1.50613	0.590846	0.00268437	0.0097428	1
Hcn2	231.858	349.138	1.50583	0.590557	1.76028e-08	1.57021e-07	1
Abcb6	632.762	952.598	1.50546	0.590203	5.15207e-17	1.05046e-15	1
Degs1	2055.55	3094.47	1.50542	0.590168	7.01102e-33	3.22292e-31	1
Etfa	1721.03	2590.3	1.50509	0.589849	3.63976e-30	1.52362e-28	1
Wars2	109.439	164.667	1.50464	0.589423	0.000115481	0.00056778	1
Cdk19	387.158	582.414	1.50433	0.589122	5.71297e-12	7.50347e-11	1
Tgfa	381.732	574.206	1.50421	0.589007	5.79335e-12	7.59573e-11	1
Cmtm4	56.6196	85.0806	1.50267	0.587527	0.00509903	0.0172492	1
Seli	558.87	839.79	1.50266	0.587517	1.42253e-15	2.50506e-14	1
Fars2	202.828	304.521	1.50138	0.586285	2.2196e-07	1.71282e-06	1
Pars2	89.2201	133.905	1.50083	0.585764	0.00142288	0.00556599	1
Ethe1	205.598	308.556	1.50077	0.585706	2.00814e-07	1.56009e-06	1
Hdx	52.7458	79.1415	1.50043	0.585379	0.00461976	0.0158099	1
Zdhhc17	529.988	349.534	0.659512	-0.600528	9.46221e-12	1.21509e-10	1
Angptl4	86.9155	57.2913	0.65916	-0.601299	0.0032555	0.0115911	1
Man2b2	576.131	379.644	0.658955	-0.601748	1.46213e-12	2.03638e-11	1
C1qtnf2	114.197	75.2297	0.658772	-0.602149	0.000650552	0.00271413	1
Ddx20	699.977	460.699	0.658162	-0.603485	1.80254e-14	2.91401e-13	1
Tapbpl	142.038	93.4805	0.658135	-0.603544	0.000137726	0.000666009	1
Klf10	1189.29	781.903	0.657453	-0.605041	2.43283e-14	3.88683e-13	1
Egfr	315.334	207.076	0.656688	-0.606719	2.42992e-08	2.13326e-07	1
Kifc1	426.559	279.975	0.656357	-0.607446	3.67715e-10	4.0519e-09	1
Ptn	256.461	168.328	0.656348	-0.607468	2.0581e-05	0.000116749	1
Car9	66.5556	43.6801	0.656295	-0.607583	0.00790109	0.0252788	1
Klf12	60.7765	39.8812	0.656194	-0.607805	0.012488	0.0377429	1
Papd7	713.276	467.708	0.655719	-0.608851	5.93786e-11	7.10174e-10	1
Cit	438.422	287.472	0.655698	-0.608897	1.56802e-10	1.79513e-09	1
Fgf12	146.969	96.291	0.655177	-0.610043	0.000125191	0.000611113	1
Fgf18	91.5027	59.9401	0.655064	-0.610291	0.0020989	0.00787535	1
Klf11	490.038	320.976	0.655003	-0.610428	3.97651e-09	3.86208e-08	1
Dvl2	422.319	276.561	0.654863	-0.610735	4.29979e-10	4.7034e-09	1
Ei24	1394.21	912.848	0.654742	-0.611001	4.16482e-13	6.07731e-12	1
Col5a2	12734.7	8335.44	0.654544	-0.611438	4.03927e-30	1.68146e-28	1
Cdon	296.174	193.802	0.654352	-0.611861	4.31715e-08	3.65932e-07	1
Dusp6	803.323	525.348	0.653968	-0.612707	1.50479e-16	2.95168e-15	1
Ap3m2	73.9744	48.361	0.653753	-0.613183	0.00449057	0.0154266	1
Rcn2	1045.21	682.381	0.652865	-0.615143	9.8531e-19	2.24065e-17	1
Rassf9	74.6377	48.7256	0.652828	-0.615224	0.0044999	0.0154481	1
Rev1	1595.57	1041.12	0.652508	-0.615933	1.45806e-25	4.94355e-24	1
Nradd	90.2998	58.9213	0.652508	-0.615933	0.00187227	0.00711043	1
RGD1564124	112.434	73.3509	0.652391	-0.616192	0.000648004	0.00270426	1
Frem2	576.25	375.836	0.65221	-0.616591	0.000363992	0.00161003	1
Fance	78.4175	51.1399	0.652149	-0.616727	0.00360391	0.0126929	1
Cyr61	3255.7	2122.74	0.652009	-0.617036	5.40812e-37	3.00171e-35	1
Btg2	5460.78	3559.18	0.651771	-0.617562	2.90947e-44	1.99093e-42	1
S1pr3	285.116	185.801	0.651666	-0.617795	3.057e-05	0.000166772	1
Hps5	861.273	560.847	0.651184	-0.618862	7.66733e-14	1.18824e-12	1
Csf2ra	91.6862	59.6568	0.650662	-0.620019	0.00175088	0.00671115	1
Snai1	93.0592	60.5135	0.650269	-0.620892	0.00210393	0.00789223	1
Rab32	809.537	526.271	0.65009	-0.621289	1.13073e-16	2.2355e-15	1
Glb1l	731.785	475.542	0.649838	-0.621848	5.11735e-16	9.50293e-15	1
Mycn	261.338	169.796	0.64972	-0.622111	2.62748e-07	2.00078e-06	1
Qtrt1	110.212	71.5789	0.649465	-0.622677	0.000515449	0.00220701	1
Sox13	188.415	122.298	0.649089	-0.623512	7.48638e-06	4.60176e-05	1
Mmp17	122.412	79.4311	0.648882	-0.623972	0.000221479	0.00102822	1
Pitpnm1	223.349	144.893	0.648731	-0.624308	1.35474e-06	9.36015e-06	1
Rragc	1100.33	713.623	0.648555	-0.624699	6.12959e-21	1.59199e-19	1
Ctgf	17862.6	11583.9	0.648502	-0.624818	1.33368e-58	1.28945e-56	1
Rasl11a	96.9846	62.8916	0.64847	-0.624888	0.00121301	0.00480014	1
Cilp	160.288	103.933	0.648412	-0.625017	0.0127764	0.0385014	1
Spef1	105.135	68.1643	0.648348	-0.625159	0.000792267	0.00325285	1
RGD1564541	180.201	116.832	0.648346	-0.625165	1.22241e-05	7.21221e-05	1
Adamts1	2550.79	1653.34	0.648169	-0.625559	4.38369e-34	2.13292e-32	1
Mn1	119.08	77.181	0.648144	-0.625614	0.000305415	0.00137487	1
Hook2	110.783	71.8009	0.64812	-0.625668	0.000577796	0.00244393	1
Dusp8	814.473	527.735	0.647947	-0.626053	2.19629e-17	4.58408e-16	1
Bora	103.324	66.9082	0.647559	-0.626917	0.000704123	0.00292137	1
St14	159.382	103.192	0.647453	-0.627153	4.02863e-05	0.000215387	1
Igf2	396.988	256.786	0.646834	-0.628532	1.01221e-09	1.05855e-08	1
Zfp111	203.252	131.433	0.646651	-0.628941	3.4628e-06	2.25428e-05	1
Slc38a7	146.193	94.5059	0.646445	-0.629401	8.11886e-05	0.000411045	1
Cdc42bpg	196.732	127.176	0.646443	-0.629404	2.98604e-06	1.96353e-05	1
Pnkp	166.636	107.717	0.646418	-0.629461	2.70075e-05	0.000148745	1
Cdkn1c	848.103	548.015	0.646165	-0.630026	8.54652e-18	1.82188e-16	1
Ccdc19	135.18	87.3115	0.645893	-0.630634	0.000120225	0.000588787	1
Klf15	145.796	94.1583	0.645823	-0.63079	9.0375e-05	0.000453267	1
Sel1l	1238.92	800.103	0.645805	-0.630829	6.06851e-23	1.78669e-21	1
Smim1	70.8249	45.7346	0.645741	-0.630973	0.00561883	0.0187871	1
Lox	2193.84	1416.49	0.645668	-0.631137	2.96075e-32	1.33243e-30	1
Nab2	489.305	315.887	0.645583	-0.631325	4.97634e-12	6.59376e-11	1
Zbtb24	224.265	144.751	0.645446	-0.631632	1.22397e-06	8.51156e-06	1
Taok3	173.487	111.841	0.644661	-0.633386	1.17868e-05	6.96516e-05	1
Bdkrb2	501.351	322.867	0.643993	-0.634882	2.3778e-12	3.2277e-11	1
Relt	66.7683	42.9831	0.643764	-0.635395	0.00886065	0.0280142	1
Phf19	97.3504	62.6368	0.643416	-0.636176	0.000964783	0.0038929	1
Atf5	668.897	430.31	0.643312	-0.636409	4.05501e-15	6.88204e-14	1
Slc38a4	176.892	113.722	0.642891	-0.637355	6.94614e-06	4.30322e-05	1
Nlrp10	122.92	79.0004	0.642699	-0.637784	0.00793793	0.0253858	1
Astn2	408.379	262.107	0.641822	-0.639756	1.76783e-10	2.01007e-09	1
Aen	2731.63	1752.9	0.641705	-0.640018	1.86823e-15	3.26309e-14	1
Anks6	152.748	97.9477	0.641235	-0.641074	7.18785e-05	0.000366385	1
Aff3	107.776	69.0943	0.641089	-0.641403	0.000453589	0.00196289	1
Slc12a4	2742.37	1755.53	0.640152	-0.643514	9.35487e-37	5.1165e-35	1
Cdk5rap2	492.025	314.546	0.639288	-0.645462	1.58485e-12	2.19746e-11	1
Atp8b1	229.882	146.922	0.63912	-0.645842	4.80362e-06	3.05808e-05	1
Inhba	1139.84	726.908	0.637726	-0.648991	4.62992e-23	1.36583e-21	1
Pspc1	605.654	386.215	0.637682	-0.64909	7.9118e-15	1.32181e-13	1
Nr2f2	216.337	137.943	0.637632	-0.649203	1.03677e-06	7.28753e-06	1
Thbd	310.05	197.689	0.637604	-0.649268	6.04399e-09	5.71814e-08	1
Tgfbr1	345.614	220.268	0.637323	-0.649903	7.20959e-06	4.45171e-05	1
Tmsbl1	130.309	83.0363	0.637224	-0.650128	6.54616e-05	0.000336129	1
Lpcat2	52.8384	33.6528	0.6369	-0.65086	0.013832	0.0411854	1
Ube2l6	516.134	328.722	0.636893	-0.650878	5.90808e-13	8.48883e-12	1
Nr4a1	338.75	215.661	0.636639	-0.651453	1.24293e-09	1.28105e-08	1
Abhd1	114.104	72.6049	0.636302	-0.652217	0.000263669	0.00120321	1
Nfatc4	122.023	77.6394	0.63627	-0.65229	0.000174696	0.000826647	1
Capg	794.138	505.244	0.636217	-0.65241	2.43414e-18	5.3882e-17	1
Lpar4	77.5526	49.3335	0.636129	-0.652608	0.00223794	0.00831313	1
Chd2	1167.57	742.421	0.635866	-0.653205	6.04865e-20	1.49827e-18	1
Eva1b	152.821	97.1604	0.63578	-0.6534	2.48567e-05	0.000138117	1
Inha	308.065	195.802	0.635587	-0.653838	0.000612389	0.00257716	1
Tmem86a	142.851	90.7446	0.635238	-0.654631	5.70249e-05	0.000296727	1
Slc43a1	103.57	65.7867	0.63519	-0.65474	0.0084009	0.0267068	1
Aig1	276.882	175.789	0.634886	-0.65543	2.13898e-08	1.89002e-07	1
Tubb2b	91.8282	58.2863	0.634733	-0.655779	0.00206458	0.00775627	1
Ccnl1	1087.99	690.163	0.634347	-0.656655	5.64609e-17	1.14496e-15	1
Colec12	476.607	302.127	0.633912	-0.657646	1.58511e-12	2.19746e-11	1
Cxxc4	539.111	341.479	0.633412	-0.658784	6.98835e-14	1.08978e-12	1
Spry2	975.707	617.632	0.63301	-0.659701	2.86547e-21	7.54692e-20	1
Cpt1c	317.321	200.737	0.632598	-0.660638	2.46561e-07	1.88711e-06	1
Cd28	89.2189	56.4392	0.632593	-0.66065	0.00116441	0.00462246	1
Gpc4	2180.72	1378.36	0.632067	-0.661851	7.85983e-23	2.30054e-21	1
Ssh3	150.455	95.0469	0.631729	-0.662621	2.42511e-05	0.000135053	1
Ntn1	79.1514	49.9852	0.631514	-0.663112	0.00225403	0.00835905	1
Plekha7	151.871	95.9067	0.631501	-0.663142	2.74765e-05	0.00015105	1
Itga8	951.735	600.808	0.631276	-0.663656	3.04556e-12	4.09701e-11	1
Hs3st1	95.6905	60.3698	0.630886	-0.664548	0.000525597	0.00224469	1
Gpnmb	7280.34	4592.18	0.630764	-0.664827	3.61852e-05	0.000195413	1
Hist1h2bh	1170.14	738.076	0.63076	-0.664837	3.57593e-24	1.12582e-22	1
Arl11	66.7502	42.0959	0.630649	-0.665091	0.0137316	0.0409272	1
Foxp1	520.74	328.336	0.630519	-0.665388	1.28088e-13	1.9587e-12	1
Neil2	51.0235	32.147	0.630042	-0.66648	0.01551	0.0454771	1
Ube2c	132.825	83.6476	0.629758	-0.667131	5.91658e-05	0.000306908	1
Nos3	60.0445	37.7868	0.629313	-0.66815	0.00601927	0.0199348	1
Clec4m	48.3361	30.415	0.629241	-0.668316	0.0118705	0.036142	1
Slc25a25	1403.56	881.848	0.628293	-0.67049	1.08545e-07	8.75016e-07	1
Ets1	949.484	596.346	0.628074	-0.670993	2.91882e-21	7.64712e-20	1
Txndc5	1799.01	1129.81	0.628016	-0.671127	2.20507e-26	7.72084e-25	1
Meis3	88.9344	55.7855	0.627266	-0.672851	0.010812	0.033346	1
Sulf1	1662.37	1042.74	0.627261	-0.672861	6.82117e-17	1.37211e-15	1
Plvap	80.9643	50.737	0.626659	-0.674248	0.00139154	0.00545336	1
Il15	57.8322	36.1665	0.62537	-0.677218	0.00760939	0.0244528	1
Plk5	43.8302	27.3949	0.625023	-0.678019	0.0168324	0.048763	1
Aqp1	3879.51	2424.47	0.624941	-0.678207	2.94214e-47	2.17196e-45	1
Cep295	655.128	409.354	0.624846	-0.678428	6.59987e-17	1.33117e-15	1
Gusb	413.802	258.56	0.624839	-0.678445	7.06282e-12	9.17983e-11	1
Bex2	81.7477	51.0671	0.624692	-0.678784	0.0120553	0.0366379	1
Ephb1	54.8674	34.2662	0.624528	-0.679162	0.00847892	0.0269377	1
Pbxip1	1585.2	989.863	0.624443	-0.679359	1.52754e-21	4.12462e-20	1
Nr4a3	384.825	240.215	0.62422	-0.679873	9.9602e-11	1.16521e-09	1
Myl6b	91.5417	57.1385	0.62418	-0.679966	0.000822705	0.00336583	1
Arl4c	352.391	219.834	0.623835	-0.680763	2.3424e-10	2.637e-09	1
Arvcf	1252.69	780.9	0.623378	-0.68182	2.01605e-13	3.02731e-12	1
Adcy2	83.5757	52.0946	0.623323	-0.681949	0.00117863	0.00467274	1
Pqlc3	840.623	523.658	0.62294	-0.682834	1.57512e-20	3.99404e-19	1
Bcl6	468.292	291.289	0.622024	-0.684959	3.62877e-09	3.54503e-08	1
Nr4a2	62.438	38.828	0.621864	-0.685329	0.00537815	0.0180913	1
Ager	47.4381	29.491	0.621672	-0.685774	0.0133561	0.0399677	1
Lrp1	7285.57	4528.89	0.621624	-0.685886	4.37106e-37	2.4442e-35	1
Adam15	523.874	325.202	0.620764	-0.687883	1.04714e-14	1.73974e-13	1
Ogfr	962.388	597.393	0.62074	-0.687938	1.8816e-22	5.41221e-21	1
Kirrel	619.907	384.756	0.620667	-0.688108	2.06033e-16	4.00989e-15	1
Slc28a2	86.0896	53.3964	0.620242	-0.689097	0.00100098	0.00402272	1
Gpr85	57.9341	35.9203	0.62002	-0.689614	0.0076103	0.0244528	1
Pcdh19	201.471	124.837	0.619627	-0.690528	4.50973e-07	3.33085e-06	1
Pdlim4	46.5916	28.8595	0.619413	-0.691026	0.0131919	0.03961	1
Prpf40b	380.967	235.9	0.619214	-0.69149	1.90571e-11	2.38788e-10	1
Cx3cl1	235.824	146.002	0.619113	-0.691725	4.35551e-08	3.68918e-07	1
Zfp949	160.992	99.599	0.618658	-0.692786	6.56266e-06	4.08592e-05	1
Slfn13	1035.53	640.264	0.618298	-0.693626	4.17897e-24	1.30743e-22	1
Lrrc32	286.747	177.232	0.618077	-0.69414	0.000838841	0.00342624	1
Bbc3	750.991	463.873	0.61768	-0.695067	3.34958e-19	7.78246e-18	1
Nrg1	866.795	535.262	0.617519	-0.695445	1.62958e-21	4.39225e-20	1
Ehd3	143.352	88.5225	0.617518	-0.695446	2.92337e-05	0.000159948	1
Scarf1	64.5375	39.853	0.617516	-0.695451	0.00327074	0.0116426	1
P3h3	723.129	446.245	0.617102	-0.696419	7.53546e-19	1.7267e-17	1
Sh2b2	74.0357	45.6757	0.616941	-0.696795	0.00216489	0.0080845	1
Ripk2	1317.81	812.978	0.616914	-0.696858	1.5359e-28	5.91697e-27	1
Lmo4	526.582	324.793	0.616794	-0.697139	7.06039e-15	1.18245e-13	1
Clcn7	732.697	451.88	0.616734	-0.697279	1.31416e-10	1.51376e-09	1
Hsd17b3	52.1156	32.1238	0.616394	-0.698074	0.0082303	0.0262145	1
Pla2r1	158.599	97.6844	0.615922	-0.699182	4.43651e-06	2.84126e-05	1
Abcb1b	2007.71	1236.54	0.615897	-0.699238	6.92519e-37	3.82955e-35	1
Fras1	439.958	270.34	0.614467	-0.702591	8.09415e-06	4.94694e-05	1
Dapk1	428.894	263.532	0.614447	-0.70264	8.24071e-13	1.17279e-11	1
Slc29a3	157.292	96.5794	0.614015	-0.703655	7.93444e-06	4.85329e-05	1
Tmem106a	145.513	89.3377	0.613949	-0.703809	1.26213e-05	7.41155e-05	1
Tmem9	245.221	150.422	0.613412	-0.705073	1.23397e-08	1.12007e-07	1
Hck	47.2847	28.9719	0.612713	-0.706718	0.0133081	0.039863	1
Irs1	801.004	490.736	0.612651	-0.706862	3.37304e-18	7.36856e-17	1
Rps6ka2	290.486	177.941	0.612563	-0.70707	8.60871e-10	9.11315e-09	1
Cd68	293.612	179.79	0.612339	-0.707598	1.12687e-09	1.16867e-08	1
Erap1	1094.71	668.661	0.610813	-0.711197	6.34915e-16	1.17034e-14	1
Cd47	950.397	580.487	0.610783	-0.711268	6.39099e-16	1.1766e-14	1
Mapk12	45.3069	27.6605	0.610515	-0.711901	0.0148697	0.0439089	1
Lfng	48.4765	29.584	0.610275	-0.712469	0.0102667	0.0318412	1
Slfn2	698.563	426.262	0.610198	-0.712652	5.27129e-08	4.4181e-07	1
Syk	83.6867	51.0304	0.609779	-0.713642	0.000512417	0.00219528	1
Cmtm3	235.794	143.722	0.609521	-0.714253	1.30857e-08	1.18419e-07	1
Il1rl1	1410.34	859.16	0.609188	-0.715041	1.58496e-30	6.70964e-29	1
Atp1a3	241.802	147.277	0.609082	-0.715291	7.72109e-05	0.000392231	1
Fst	369.69	225.159	0.609049	-0.715369	3.48239e-11	4.24285e-10	1
Efs	371.981	226.405	0.608647	-0.716323	5.27731e-12	6.9671e-11	1
Ebf1	136.912	83.2868	0.608324	-0.717087	1.41919e-05	8.25303e-05	1
Myoz1	44.3406	26.9517	0.607833	-0.718253	0.0158781	0.0463838	1
Shank3	64.3954	39.131	0.607668	-0.718644	0.0025004	0.00917733	1
Mertk	64.8126	39.371	0.607459	-0.719142	0.00287976	0.0103641	1
Fam167a	532.992	323.696	0.607319	-0.719473	1.1445e-15	2.03107e-14	1
Ptpn14	682.26	414.275	0.60721	-0.719733	2.74911e-19	6.40717e-18	1
Rassf1	779.937	473.488	0.607084	-0.720031	1.01328e-16	2.00859e-15	1
Trim25	757.939	460.097	0.607037	-0.720143	3.75044e-20	9.30531e-19	1
Hr	112.312	68.1753	0.607017	-0.720191	6.60593e-05	0.000338681	1
Tril	786.958	477.649	0.606957	-0.720335	1.38305e-09	1.41574e-08	1
Kank3	42.7103	25.903	0.606482	-0.721464	0.0145761	0.0431543	1
Zc3hav1	1199.29	726.606	0.605861	-0.722941	5.7418e-28	2.15231e-26	1
Pdia5	82.7887	50.1547	0.605816	-0.723048	0.0004981	0.00214006	1
Hist1h4b	1155.93	699.969	0.605546	-0.723692	5.03385e-12	6.65232e-11	1
Gnptg	328.997	199.119	0.605231	-0.724441	2.54918e-11	3.14938e-10	1
Pck2	471.544	285.335	0.605108	-0.724736	1.31253e-14	2.16864e-13	1
Lppr4	821.487	497.015	0.605018	-0.724949	3.78108e-17	7.74087e-16	1
Mansc1	93.1107	56.3066	0.604727	-0.725644	0.000301179	0.00135784	1
Galnt3	157.944	95.5114	0.604716	-0.72567	3.37203e-06	2.1971e-05	1
Catsperd	43.117	26.0533	0.604246	-0.726792	0.0145547	0.0431146	1
Ctrb1	126.445	76.3979	0.604198	-0.726907	2.25473e-05	0.000126647	1
Loxl1	881.734	532.428	0.603842	-0.727756	2.45823e-07	1.88242e-06	1
Plau	181.557	109.481	0.603014	-0.729736	3.59951e-07	2.68904e-06	1
Pla1a	436.482	263.132	0.602848	-0.730134	6.65785e-12	8.67604e-11	1
MGC105567	142.403	85.8331	0.602748	-0.730373	0.00142461	0.00557047	1
Sp140	638.548	384.125	0.60156	-0.733219	3.00204e-11	3.68457e-10	1
Slit2	1170.38	703.681	0.60124	-0.733988	1.57536e-26	5.54186e-25	1
Nfkbie	123.584	74.1332	0.59986	-0.737301	2.49669e-05	0.000138576	1
Tnfsf12	84.5816	50.7303	0.59978	-0.737495	0.000585645	0.00247574	1
Bmp4	461.664	276.894	0.599775	-0.737506	1.66744e-05	9.57773e-05	1
Plk1	271.755	162.967	0.599683	-0.737727	6.56846e-10	7.05121e-09	1
Tcirg1	367.59	220.407	0.599598	-0.737931	1.30726e-12	1.82408e-11	1
Il13ra2	55.5996	33.3012	0.598947	-0.7395	0.00640107	0.0210596	1
Sfrp4	45.7155	27.3612	0.59851	-0.740553	0.00855072	0.0271269	1
Pgf	126.081	75.3909	0.597956	-0.741888	1.17646e-05	6.9583e-05	1
Lima1	1224.29	731.72	0.597669	-0.742582	3.16257e-16	6.02215e-15	1
Mtmr10	596.392	356.412	0.597613	-0.742715	1.86637e-18	4.15593e-17	1
Epha2	1538.07	918.904	0.597439	-0.743137	5.99218e-35	3.08587e-33	1
2020-09-05	278.574	166.381	0.59726	-0.743569	2.53864e-10	2.84974e-09	1
Myo7a	82.5557	49.2658	0.596758	-0.744783	0.000438959	0.00190618	1
Slc16a2	57.056	33.9281	0.594646	-0.749897	0.00437842	0.0150774	1
Trim26	539.34	320.687	0.594592	-0.750029	6.41792e-17	1.29796e-15	1
Serpini1	382.673	227.488	0.59447	-0.750325	2.43379e-13	3.62553e-12	1
Mical1	220.985	131.34	0.594339	-0.750641	1.55089e-08	1.39255e-07	1
LOC100909675	609.476	362.004	0.59396	-0.751562	1.22811e-05	7.23448e-05	1
Rhbdf1	332.097	197.114	0.593544	-0.752573	5.62549e-12	7.40154e-11	1
Ikbke	59.7266	35.4159	0.592966	-0.753978	0.00302486	0.0108524	1
Smox	74.9821	44.4168	0.592365	-0.755442	0.00433213	0.0149416	1
Nuak1	1826.58	1081.98	0.592354	-0.755467	1.19831e-39	7.07004e-38	1
Col5a1	8355.38	4946.23	0.591981	-0.756377	1.89943e-72	2.33319e-70	1
Nsg1	62.2128	36.8047	0.591593	-0.757324	0.0115273	0.0352392	1
Cilp2	98.8384	58.4439	0.591308	-0.758018	0.000113713	0.000559822	1
Shroom4	256.104	151.4	0.591165	-0.758368	5.9254e-10	6.40217e-09	1
Fcgrt	351.569	207.722	0.590842	-0.759155	9.08787e-08	7.40167e-07	1
Hes6	502.579	296.848	0.590651	-0.759623	8.99911e-17	1.79575e-15	1
Slc1a5	431.089	254.558	0.5905	-0.759991	3.78521e-07	2.81514e-06	1
RT1-A3	62.8964	37.1377	0.590458	-0.760095	0.00210578	0.00789721	1
Tfpi2	134.241	79.2135	0.590083	-0.761011	6.94383e-06	4.30322e-05	1
Nptx1	88.1186	51.9407	0.589441	-0.762581	0.000279193	0.00126826	1
St8sia2	177.308	104.43	0.588974	-0.763725	1.94329e-07	1.51363e-06	1
Eif4ebp3	88.995	52.413	0.588944	-0.763798	0.000246482	0.00113237	1
Trim15	98.1954	57.8048	0.588671	-0.764466	0.000110811	0.000547516	1
Rnase4	431.097	253.663	0.588413	-0.765099	2.14917e-10	2.43075e-09	1
Robo2	547.915	322.212	0.58807	-0.765941	3.67815e-18	8.01174e-17	1
Galnt16	147.206	86.5377	0.587866	-0.76644	1.22009e-05	7.20136e-05	1
Frem1	166.791	98.0425	0.587815	-0.766566	4.64019e-05	0.000246152	1
Serpine1	24345.7	14303.7	0.587523	-0.767282	8.83305e-26	3.02911e-24	1
Gda	262.429	154.172	0.587479	-0.767391	2.63903e-09	2.61219e-08	1
Rad51d	120.107	70.5392	0.587302	-0.767825	1.75536e-05	0.000100327	1
Dpep2	41.2222	24.2048	0.587177	-0.768132	0.0106382	0.0328573	1
Tbc1d2b	554.899	325.819	0.587168	-0.768155	8.39043e-13	1.19071e-11	1
Thy1	811.96	476.439	0.586776	-0.769118	2.98851e-24	9.44847e-23	1
Slc7a7	123.958	72.7253	0.586694	-0.76932	0.00012467	0.000608765	1
Sepp1	1012.67	593.623	0.586196	-0.770546	4.27032e-28	1.61197e-26	1
Tspan6	1993.64	1168.27	0.585997	-0.771034	1.0344e-43	6.76919e-42	1
Ggta1	226.437	132.583	0.585518	-0.772213	6.2621e-09	5.89471e-08	1
Cd200r1	144.402	84.5204	0.585313	-0.772719	1.98576e-06	1.34108e-05	1
Tmem119	442.869	259.128	0.585112	-0.773216	1.1789e-15	2.08582e-14	1
Pcdh20	172.207	100.741	0.585003	-0.773485	0.00102353	0.00410564	1
St8sia6	42.1172	24.6329	0.584865	-0.773824	0.0150097	0.0442611	1
Rbak	78.0495	45.6466	0.584841	-0.773883	0.000522096	0.00223291	1
Adamts19	153.135	89.5287	0.58464	-0.77438	9.34686e-07	6.61966e-06	1
Ebf3	115.624	67.5859	0.584532	-0.774647	1.57516e-05	9.079e-05	1
Prickle2	661.641	386.743	0.584521	-0.774674	1.44358e-14	2.3695e-13	1
Chst10	50.6483	29.5634	0.583699	-0.776703	0.00392633	0.0136933	1
Zfp365	264.338	154.152	0.583163	-0.778028	1.33212e-10	1.53326e-09	1
Sirpa	711.185	414.561	0.582916	-0.77864	4.47198e-22	1.25131e-20	1
Ramp1	103.69	60.3257	0.58179	-0.781429	3.59627e-05	0.000194282	1
LOC100911177	991.041	576.203	0.581412	-0.782367	3.48513e-29	1.37442e-27	1
Slc2a9	126.57	73.5887	0.581405	-0.782384	3.90762e-06	2.52401e-05	1
Slc35f1	81.0475	47.1098	0.581262	-0.78274	0.000206464	0.000963282	1
Syt17	108.56	63.065	0.580923	-0.783582	2.6195e-05	0.000144589	1
Mok	127.729	74.1322	0.580385	-0.784918	5.97917e-06	3.75069e-05	1
Tlr2	122.755	71.1408	0.579536	-0.78703	0.00157521	0.00611084	1
Gsdmd	370.465	214.687	0.579507	-0.787101	4.8678e-14	7.67883e-13	1
Adar	1106.44	640.539	0.578919	-0.788566	7.72969e-31	3.32866e-29	1
Folr2	35.8314	20.7274	0.578471	-0.789684	0.0126226	0.0380916	1
Klhl29	115.022	66.5002	0.578154	-0.790475	1.32164e-05	7.73375e-05	1
Rasgrp2	87.0393	50.3063	0.577973	-0.790926	0.000115734	0.000568655	1
Prrx1	326.498	188.667	0.577851	-0.791231	0.00012632	0.000615418	1
MGC112715	90.4607	52.2723	0.577845	-0.791245	0.00148369	0.00578274	1
Adamts10	548.513	316.727	0.577429	-0.792284	2.42056e-19	5.65905e-18	1
Grasp	67.6054	39.0169	0.577127	-0.79304	0.000632604	0.00265032	1
Pid1	204.099	117.605	0.576213	-0.795325	7.6465e-09	7.1485e-08	1
Arhgap25	32.815	18.8995	0.575941	-0.796008	0.0160311	0.046776	1
Psmb10	189.855	109.314	0.575774	-0.796424	1.56409e-08	1.40356e-07	1
Tmem237	119.342	68.6552	0.57528	-0.797664	7.25145e-06	4.47571e-05	1
Cd300a	56.1598	32.2766	0.574728	-0.799049	0.00240815	0.00887787	1
Fam131b	88.6289	50.9163	0.574489	-0.799649	8.94949e-05	0.000449304	1
Fstl1	12714.6	7300.64	0.574194	-0.800389	7.03551e-52	5.89017e-50	1
Cyba	319.06	182.699	0.572616	-0.80436	6.66312e-13	9.56451e-12	1
Wisp2	368.108	210.693	0.572366	-0.80499	1.55887e-09	1.58489e-08	1
Osmr	632.646	362.063	0.572299	-0.805159	8.92717e-05	0.000448784	1
Pecam1	147.437	84.3662	0.572217	-0.805366	5.86841e-07	4.27951e-06	1
Axl	1557.38	890.439	0.571754	-0.806533	1.21346e-23	3.67373e-22	1
Adgrf5	162.993	93.1659	0.571595	-0.806934	2.55822e-06	1.69785e-05	1
Lnc215	285.027	162.772	0.571074	-0.808251	2.86188e-10	3.19822e-09	1
Trim34	273.385	156.094	0.570969	-0.808516	3.87447e-11	4.70526e-10	1
RGD1566401	69.7034	39.7851	0.570778	-0.808999	0.000483895	0.00208381	1
Maf	84.5206	48.186	0.570109	-0.81069	0.000190855	0.000896598	1
Akna	169.754	96.7705	0.570062	-0.810808	1.16498e-07	9.35105e-07	1
Etv4	361.729	206.175	0.569972	-0.811037	2.32557e-14	3.72737e-13	1
Ddit3	1133.48	645.587	0.56956	-0.81208	9.9826e-34	4.77953e-32	1
Cthrc1	117.213	66.76	0.569559	-0.812083	5.91791e-06	3.71692e-05	1
Mrc1	279.432	159.062	0.569233	-0.81291	0.00666708	0.0218151	1
Zfp498	419.933	238.68	0.568377	-0.815081	1.00557e-10	1.17345e-09	1
Zfp503	249.121	141.366	0.567461	-0.817408	2.3237e-06	1.55391e-05	1
Pmaip1	335.713	190.47	0.567361	-0.817661	2.13964e-13	3.20006e-12	1
Serpinb9	929.456	526.46	0.566418	-0.820062	1.34678e-29	5.44012e-28	1
Tnfaip8l2	41.4757	23.4743	0.565977	-0.821185	0.00654631	0.0214737	1
Bdnf	944.889	534.456	0.565628	-0.822074	2.40421e-30	1.01491e-28	1
Itgb4	88.3236	49.9577	0.565622	-0.82209	5.24897e-05	0.000275135	1
Pknox2	39.2964	22.2181	0.565398	-0.82266	0.00740713	0.0238717	1
Lekr1	50.8811	28.7092	0.56424	-0.825619	0.00283953	0.0102464	1
Ccdc102a	143.665	80.9711	0.563611	-0.827228	5.49334e-05	0.000286641	1
Psat1	595.621	335.644	0.563519	-0.827465	7.0082e-18	1.5025e-16	1
Cpm	131.437	74.064	0.563493	-0.827531	3.05907e-06	2.00714e-05	1
Igsf6	60.4811	34.0417	0.562849	-0.829179	0.00296908	0.0106658	1
Csf1	2076.76	1168.67	0.562735	-0.829473	5.95636e-43	3.81462e-41	1
Amotl2	3492.88	1964.22	0.56235	-0.830459	2.32528e-44	1.60583e-42	1
Gpx7	315.669	177.439	0.562106	-0.831086	4.71519e-13	6.84044e-12	1
Col4a4	349.052	196.005	0.561537	-0.832547	1.66374e-14	2.70421e-13	1
Dusp26	89.546	50.2681	0.561366	-0.832987	0.000126225	0.00061518	1
Kif26a	80.1806	45	0.561232	-0.83333	0.000147625	0.000708167	1
C1qtnf5	391.753	219.85	0.561196	-0.833423	3.19947e-16	6.08468e-15	1
Atg16l2	59.9819	33.6432	0.560888	-0.834215	0.0012562	0.00495274	1
Camkk2	73.5454	41.2402	0.560744	-0.834586	0.000297355	0.00134182	1
Flt1	740.283	414.93	0.560501	-0.835211	2.62834e-26	9.13882e-25	1
Sdk2	113.583	63.6448	0.560335	-0.835637	8.02305e-06	4.90548e-05	1
Pi16	63.1624	35.3851	0.560225	-0.835923	0.000644505	0.0026919	1
Ramp3	75.9426	42.5144	0.559822	-0.836959	0.000129618	0.000629849	1
Asb13	51.391	28.7614	0.559659	-0.837379	0.00248628	0.00913445	1
Chst14	108.104	60.4874	0.55953	-0.837712	4.42636e-05	0.000235225	1
Sp100	415.868	232.424	0.558889	-0.839366	1.48883e-16	2.9242e-15	1
Inpp5b	47.7945	26.7024	0.558692	-0.839876	0.00308351	0.011039	1
Slc2a8	117.733	65.7661	0.558604	-0.840102	3.81004e-06	2.46747e-05	1
Ifitm2	456.28	254.494	0.557757	-0.842291	2.35599e-14	3.77211e-13	1
Plg	427.988	238.679	0.557677	-0.842499	3.24085e-17	6.68052e-16	1
Chac1	505.457	281.849	0.557612	-0.842667	9.54838e-20	2.3267e-18	1
Dpf1	41.5587	23.1653	0.557412	-0.843185	0.00409388	0.0142082	1
Kctd17	142.77	79.5793	0.557395	-0.843229	3.7668e-07	2.80423e-06	1
Mettl7a	76.3586	42.5607	0.557379	-0.843268	0.000149229	0.000715403	1
Phgdh	839.557	467.832	0.557237	-0.843638	1.07455e-28	4.16105e-27	1
Hmcn1	645.114	359.361	0.557051	-0.844119	3.28634e-24	1.03682e-22	1
C1qtnf1	277.235	154.302	0.556575	-0.845352	2.55544e-12	3.46255e-11	1
Dmrta2	56.4458	31.4053	0.556379	-0.84586	0.00203379	0.00765405	1
LOC500877	99.8272	55.4378	0.555337	-0.848564	2.02872e-05	0.000115248	1
Aard	188.129	104.429	0.55509	-0.849206	9.72926e-09	8.97248e-08	1
Bicc1	473.632	262.896	0.555064	-0.849275	4.42488e-13	6.44424e-12	1
Trpv2	302.205	167.372	0.553837	-0.852467	5.05176e-06	3.20244e-05	1
Cndp1	37.4115	20.7143	0.553689	-0.852851	0.0157306	0.045998	1
Ifi27	3392.85	1877.11	0.553255	-0.853984	5.96988e-68	6.98943e-66	1
Ackr3	303.287	167.795	0.553254	-0.853986	1.40099e-13	2.1315e-12	1
Slc27a3	649.121	358.728	0.552637	-0.855597	2.01887e-24	6.42351e-23	1
Def6	77.959	43.0726	0.552504	-0.855944	9.88511e-05	0.00049199	1
Cpxm1	142.854	78.92	0.552452	-0.856078	2.14202e-06	1.43818e-05	1
Rcn3	781.53	431.076	0.55158	-0.858358	3.09895e-23	9.25117e-22	1
Tmtc2	159.829	88.0856	0.551123	-0.859552	5.36315e-08	4.49007e-07	1
Itgb3	148.182	81.6665	0.551123	-0.859553	1.16611e-07	9.35511e-07	1
Alox5	89.4033	49.2699	0.551097	-0.859623	2.61132e-05	0.00014419	1
Ntrk2	321.127	176.844	0.550698	-0.860666	2.38514e-14	3.8147e-13	1
Grem2	54.1636	29.8096	0.550363	-0.861546	0.00102962	0.00412673	1
Galnt13	535.225	294.551	0.550331	-0.861628	1.24835e-21	3.40142e-20	1
Prr16	197.76	108.797	0.550148	-0.862108	1.20587e-09	1.24678e-08	1
Rarres1	65.1289	35.7977	0.549644	-0.863431	0.000359598	0.00159295	1
Sox17	51.8089	28.457	0.54927	-0.864414	0.00153734	0.00597008	1
RGD1564171	100.999	55.4348	0.548863	-0.865482	1.12405e-05	6.70579e-05	1
Nmi	169.022	92.7629	0.54882	-0.865594	2.3167e-08	2.03506e-07	1
Tlr3	174.382	95.697	0.548778	-0.865706	2.69066e-06	1.78102e-05	1
Phyhipl	125.366	68.7631	0.548498	-0.866441	1.08367e-06	7.58873e-06	1
C1qa	55.6202	30.4748	0.547908	-0.867994	0.00107568	0.00429526	1
Tp53i13	58.9525	32.2896	0.547723	-0.868481	0.000743694	0.00307448	1
Slit3	224.299	122.814	0.547545	-0.868951	0.000176773	0.000835804	1
Fam212b	556.261	304.495	0.547395	-0.869345	1.98907e-21	5.33241e-20	1
Cd4	110.488	60.4537	0.547152	-0.869986	3.40722e-06	2.21906e-05	1
Nfkb2	250.026	136.732	0.546869	-0.870733	6.9738e-06	4.31679e-05	1
Mmp19	316.377	172.022	0.543724	-0.879053	2.18747e-14	3.5098e-13	1
Col1a1	92091.1	50010.9	0.543058	-0.880821	1.28195e-124	3.04942e-122	1
Kif21b	157.233	85.3614	0.542897	-0.881249	2.55437e-06	1.69629e-05	1
Lmo2	99.9992	54.2817	0.542822	-0.88145	1.05436e-05	6.31521e-05	1
Dse	846.376	458.8	0.542076	-0.883433	2.15396e-31	9.38351e-30	1
F2r	1243.71	673.849	0.541804	-0.884157	1.01041e-32	4.6306e-31	1
Tnfaip2	518.764	280.728	0.541147	-0.885907	5.23545e-08	4.3909e-07	1
Cd34	184.767	99.9417	0.540905	-0.886552	2.40626e-07	1.84546e-06	1
Ifi47	202.989	109.677	0.540308	-0.888145	3.85292e-10	4.23313e-09	1
Bmper	72.8619	39.3411	0.53994	-0.889129	0.000125771	0.000613341	1
Dlg4	384.056	207.309	0.539789	-0.889533	3.74148e-17	7.6808e-16	1
Asns	1823.7	983.501	0.539288	-0.890872	2.28363e-36	1.23547e-34	1
Crip1	206.667	111.376	0.538913	-0.891876	1.48233e-10	1.70089e-09	1
Cpq	256.886	138.278	0.538285	-0.893558	8.89542e-11	1.04719e-09	1
Wbscr17	169.32	91.099	0.538029	-0.894244	2.987e-08	2.59949e-07	1
Gas7	308.988	166.095	0.537544	-0.895545	0.000188614	0.000887463	1
Col8a1	1760.28	945.767	0.537283	-0.896247	5.15859e-53	4.39242e-51	1
Ctsz	475.223	255.089	0.536777	-0.897606	2.21999e-12	3.02446e-11	1
Apol9a	935.523	502.026	0.536626	-0.898011	1.49056e-34	7.49579e-33	1
Metrn	85.753	45.9682	0.536053	-0.899551	3.53798e-05	0.000191409	1
C2	336.287	179.849	0.534809	-0.902904	0.00217857	0.0081295	1
Ppic	1485.01	793.287	0.534196	-0.904558	2.58845e-34	1.276e-32	1
Capn6	56.7507	30.2879	0.533701	-0.905897	0.0025026	0.00918089	1
Pltp	337.137	179.922	0.533675	-0.905967	4.82907e-16	8.98988e-15	1
Dgkg	158.842	84.6756	0.533081	-0.907573	7.75354e-09	7.24405e-08	1
Myh9	157.084	83.6446	0.532484	-0.90919	0.00122193	0.00483162	1
Naaladl1	60.9612	32.4248	0.531892	-0.910794	0.000300825	0.00135665	1
Pros1	1008.15	535.509	0.531182	-0.912721	2.23156e-16	4.32628e-15	1
Coro1a	58.912	31.2843	0.531035	-0.913122	0.00695122	0.0226262	1
Cyp26b1	189.894	100.68	0.530191	-0.915415	2.00528e-10	2.27315e-09	1
Pcdh11x	63.1621	33.4469	0.529541	-0.917186	0.00264052	0.00960923	1
Cpz	68.175	36.1012	0.529537	-0.917195	0.00014478	0.000696523	1
Cebpd	249.793	132.217	0.529309	-0.917818	8.3897e-13	1.19071e-11	1
Pdgfb	54.9991	29.1087	0.529258	-0.917957	0.00052963	0.00225805	1
Irak3	460.358	243.626	0.529209	-0.91809	4.13806e-08	3.51369e-07	1
Mbnl3	103.376	54.6058	0.528228	-0.920768	1.49216e-06	1.02435e-05	1
Col4a3	305.617	161.369	0.528011	-0.921359	4.42943e-15	7.48358e-14	1
Naaa	45.6231	24.0746	0.527685	-0.922251	0.00196712	0.00742178	1
Bst1	101.062	53.3034	0.527433	-0.922939	3.11395e-06	2.04048e-05	1
Ptpro	49.353	25.9829	0.526471	-0.925575	0.0069729	0.0226869	1
Tmem26	68.3393	35.9425	0.525941	-0.927026	8.87654e-05	0.000446989	1
Plxnd1	277.268	145.793	0.525819	-0.927362	0.000834676	0.00341016	1
Pcdh18	321.616	168.861	0.525038	-0.929505	4.35818e-16	8.15377e-15	1
Rasal3	39.2245	20.5796	0.524663	-0.930537	0.00303246	0.0108751	1
Prx	331.091	173.588	0.524291	-0.931561	7.06103e-05	0.000360623	1
Arsj	41.9448	21.9895	0.524249	-0.931676	0.00240162	0.00885599	1
Rgs7	78.1218	40.9513	0.524198	-0.931816	2.98822e-05	0.000163376	1
Hcn1	34.312	17.9805	0.524029	-0.932282	0.0058225	0.0193644	1
Prom1	50.0254	26.2031	0.523796	-0.932924	0.000829283	0.00338997	1
Pdlim2	79.763	41.7672	0.523642	-0.933347	2.78187e-05	0.000152763	1
Adcy7	162.621	85.0925	0.523256	-0.934411	0.00511549	0.0172932	1
Mov10	328.209	171.599	0.522834	-0.935576	2.405e-16	4.63853e-15	1
Slc17a9	34.6188	18.0639	0.521794	-0.938448	0.00506249	0.0171372	1
B2m	10960.1	5706.27	0.520639	-0.941646	6.41916e-16	1.18034e-14	1
Tinag	36.8996	19.2039	0.520437	-0.942206	0.00541473	0.0181981	1
Id4	257.357	133.918	0.520359	-0.94242	7.30095e-14	1.13616e-12	1
Rhoj	207.463	107.795	0.519586	-0.944565	1.37004e-11	1.73261e-10	1
Irak2	29.4717	15.306	0.519346	-0.945231	0.00956709	0.0299254	1
Tmem229b	60.5938	31.4611	0.519214	-0.945598	0.000200391	0.000936699	1
Card9	34.0366	17.6715	0.519191	-0.945662	0.00569903	0.0190298	1
Nat8l	158.617	82.2091	0.518287	-0.948176	2.6696e-09	2.63896e-08	1
Psmb9	195.315	101.211	0.518194	-0.948435	4.99383e-11	6.01105e-10	1
Bcl2a1	142.466	73.7782	0.517864	-0.949354	0.00170836	0.00657123	1
Mcam	2857.19	1477.72	0.517192	-0.951227	1.79413e-76	2.33799e-74	1
Wt1	41.862	21.6464	0.517089	-0.951516	0.00350215	0.0123694	1
Cdh11	1172.64	606.008	0.516789	-0.952354	4.10404e-44	2.77041e-42	1
Fli1	105.78	54.6606	0.516737	-0.952497	6.96421e-07	5.03452e-06	1
Eng	2910.87	1503.35	0.516462	-0.953267	2.60918e-77	3.52263e-75	1
Aebp1	2938.9	1516.38	0.515969	-0.954643	6.80505e-29	2.66267e-27	1
Fbn1	7570.22	3903.9	0.515691	-0.95542	1.80861e-32	8.23826e-31	1
Ddr2	1084.43	559.061	0.515533	-0.955863	2.19348e-20	5.5061e-19	1
Pear1	280.978	144.72	0.515058	-0.957194	3.84096e-15	6.52614e-14	1
Eif2ak2	4500.99	2316.61	0.514689	-0.958226	1.46542e-19	3.48584e-18	1
Sned1	49.9255	25.6453	0.513672	-0.961082	0.000500002	0.00214762	1
Ptafr	84.7446	43.4831	0.513108	-0.962666	0.00463978	0.0158748	1
Sema3d	828.62	424.826	0.512691	-0.963839	3.18532e-36	1.71094e-34	1
Ctsk	268.787	137.719	0.512373	-0.964735	5.76026e-09	5.46913e-08	1
Egr1	128.149	65.5707	0.511674	-0.966702	3.07815e-08	2.67189e-07	1
Fbln5	450.571	230.389	0.511328	-0.96768	0.00590424	0.0195971	1
RGD1564053	80.3341	41.0503	0.510995	-0.96862	1.1738e-05	6.9528e-05	1
Npr2	191.655	97.9325	0.510984	-0.968649	2.26809e-07	1.74664e-06	1
Kcnmb4	28.2074	14.4051	0.510685	-0.969495	0.0106299	0.0328385	1
Lcat	168.749	86.1226	0.510359	-0.970417	7.54049e-10	8.04283e-09	1
Fmnl1	44.5029	22.6542	0.509051	-0.974118	0.00108562	0.00433036	1
Birc3	64.0888	32.6193	0.50897	-0.974349	0.000842973	0.0034375	1
Adcy4	196.169	99.6516	0.507988	-0.977135	6.44864e-07	4.68441e-06	1
Hpx	24.7438	12.5616	0.507669	-0.97804	0.0132803	0.0398196	1
Irgm	436.651	221.585	0.507465	-0.978618	1.85905e-20	4.69019e-19	1
Ciart	184.645	93.6532	0.507206	-0.979356	6.13431e-11	7.325e-10	1
Igfbp3	340.396	172.606	0.507073	-0.979736	0.00570316	0.0190351	1
Twist2	58.8912	29.8211	0.506375	-0.981721	0.000217322	0.00100955	1
Ccbl2	175.267	88.6636	0.505876	-0.983144	1.26309e-10	1.45942e-09	1
Fcer1g	141.466	71.4657	0.505179	-0.985135	0.000207883	0.000969	1
Adgrb2	50.9441	25.7257	0.504979	-0.985705	0.0003541	0.00156998	1
Svop	143.445	72.4214	0.504872	-0.986012	4.54319e-09	4.37559e-08	1
Hic1	25.5478	12.8908	0.504576	-0.986855	0.0109222	0.0336307	1
Apobec3b	70.6734	35.644	0.504349	-0.987507	2.34028e-05	0.000130815	1
Ptprv	306.334	154.441	0.504158	-0.988053	2.02622e-15	3.51447e-14	1
Il1rl2	226.019	113.833	0.503644	-0.989523	1.62515e-13	2.46005e-12	1
Efna2	24.57	12.3621	0.503139	-0.990971	0.0158905	0.0464109	1
Abcg4	35.7795	17.994	0.502914	-0.991616	0.00358241	0.0126231	1
Rgs4	98.2786	49.4256	0.502913	-0.991619	7.02635e-07	5.07699e-06	1
Cd93	279.603	140.507	0.502522	-0.992742	1.85178e-12	2.55296e-11	1
Cd200	75.7971	38.0789	0.502379	-0.993151	0.000145709	0.000700318	1
Col3a1	26672.4	13399.4	0.50237	-0.993176	1.92112e-24	6.13856e-23	1
Smoc1	106.483	53.4885	0.50232	-0.993321	3.50842e-07	2.62754e-06	1
Ifi35	274.228	137.723	0.50222	-0.993608	8.05092e-09	7.50317e-08	1
Mxra8	990.494	496.895	0.501664	-0.995207	5.81689e-43	3.74128e-41	1
Il33	257.61	128.984	0.500695	-0.997997	1.89486e-06	1.28548e-05	1
Mitd1	272.62	136.481	0.500627	-0.998192	1.03898e-15	1.8536e-14	1
Gfra1	51.554	25.7871	0.500196	-0.999434	0.00161977	0.00627557	1
Aldh1l2	301.39	150.734	0.500127	-0.999633	3.94951e-17	8.07468e-16	1
Slc22a18	23.8159	11.9074	0.499979	-1.00006	0.0151087	0.0444919	1
Emb	427.424	213.594	0.499724	-1.0008	4.30539e-17	8.79027e-16	1
Cntf	47.5489	23.7521	0.499531	-1.00135	0.000582474	0.00246302	1
Mpeg1	798.069	398.505	0.499336	-1.00192	2.10551e-05	0.000119204	1
Rnasel	77.7132	38.8043	0.499327	-1.00194	1.12571e-05	6.71037e-05	1
Cytip	25.202	12.5752	0.498975	-1.00296	0.0136502	0.040733	1
Cdh5	223.309	111.406	0.498889	-1.00321	2.7959e-05	0.000153421	1
Slc15a3	75.0855	37.4066	0.498187	-1.00524	9.58974e-06	5.77852e-05	1
Ccl2	1039.8	517.546	0.497738	-1.00654	0.00736998	0.0237724	1
Anpep	404.131	201.151	0.497737	-1.00655	0.000148564	0.000712441	1
RT1-CE4	49.9645	24.8615	0.497583	-1.00699	0.000472512	0.00203654	1
Rbpjl	28.6249	14.2262	0.496988	-1.00872	0.00892761	0.0282077	1
Tmeff2	37.4003	18.5795	0.496774	-1.00934	0.00146906	0.00573016	1
Col15a1	47.1017	23.3939	0.496667	-1.00965	0.000480482	0.00206971	1
Arhgef25	299.311	148.568	0.496368	-1.01052	2.79993e-17	5.79913e-16	1
Vof16	222.933	110.483	0.495588	-1.01279	1.13436e-13	1.73819e-12	1
Pkhd1l1	97.3021	48.1896	0.495258	-1.01375	7.66985e-06	4.70874e-05	1
Postn	4513.46	2234	0.494963	-1.01461	9.89214e-09	9.11707e-08	1
Aif1	66.7387	32.9367	0.493518	-1.01883	3.72268e-05	0.000200677	1
Gadd45g	4839.34	2387.79	0.493413	-1.01913	1.43923e-26	5.07489e-25	1
Rorb	24.132	11.9049	0.493326	-1.01939	0.0125891	0.0380057	1
Penk	1400.84	690.638	0.493019	-1.02029	6.96024e-23	2.04522e-21	1
Angpt2	51.5541	25.4057	0.492797	-1.02093	0.000319149	0.00142855	1
Khdrbs2	92.3277	45.4702	0.492487	-1.02184	0.000174294	0.000825315	1
Fat4	637.561	313.521	0.49175	-1.024	1.26729e-24	4.12861e-23	1
Mmp14	2508.92	1233.58	0.49168	-1.02421	3.09558e-41	1.90907e-39	1
Adamts15	168.453	82.7261	0.491093	-1.02593	4.06743e-11	4.93559e-10	1
Rnf39	153.237	75.2507	0.491075	-1.02598	3.63626e-10	4.00979e-09	1
Hsh2d	59.2388	29.0684	0.490698	-1.02709	0.000106743	0.000528637	1
Rbm43	123.421	60.5471	0.490574	-1.02746	1.05503e-08	9.66422e-08	1
Dram1	256.62	125.702	0.489838	-1.02962	1.27055e-15	2.2427e-14	1
Evc2	142.741	69.9031	0.489721	-1.02997	1.64572e-09	1.66415e-08	1
Stat1	2867.83	1404.37	0.489697	-1.03004	3.69253e-18	8.01974e-17	1
Ccrl2	40.0284	19.6004	0.489662	-1.03014	0.00114626	0.00456009	1
Myct1	155.255	75.986	0.489429	-1.03083	4.57146e-08	3.86395e-07	1
Lct	33.9868	16.6254	0.489172	-1.03159	0.00264956	0.00963511	1
Fzd10	34.7702	17.0043	0.489047	-1.03196	0.00270098	0.00979596	1
Igsf10	162.123	79.2678	0.488937	-1.03228	0.0160035	0.0467046	1
Synpr	70.9469	34.6803	0.488821	-1.03262	1.23438e-05	7.26567e-05	1
Esam	75.3496	36.8287	0.488771	-1.03277	9.63816e-06	5.80537e-05	1
Irf8	32.3343	15.7808	0.488053	-1.03489	0.00333818	0.0118433	1
Hs3st2	32.2641	15.714	0.487042	-1.03788	0.00348944	0.0123361	1
Tlr7	75.8897	36.9458	0.486835	-1.0385	0.00175805	0.0067278	1
Zfp354c	46.9887	22.8568	0.486431	-1.03969	0.000467244	0.00201616	1
Unc5c	96.7611	47.0652	0.486406	-1.03977	2.41045e-07	1.84772e-06	1
LOC290595	31.316	15.2256	0.486193	-1.0404	0.00393378	0.0137097	1
P4ha2	1042.93	506.956	0.48609	-1.0407	7.50537e-49	5.8581e-47	1
Thbs4	41.5978	20.2189	0.486056	-1.04081	0.00104743	0.00419141	1
RGD1563349	92.664	45.0311	0.485961	-1.04109	5.24039e-05	0.000274877	1
Ppp1r14a	83.4018	40.5072	0.485687	-1.0419	1.42903e-06	9.83712e-06	1
Agtr1a	82.6572	40.1182	0.485357	-1.04288	2.40318e-06	1.60347e-05	1
Kcnk2	238.463	115.683	0.485118	-1.04359	3.00454e-15	5.12825e-14	1
Irf9	567.917	275.376	0.484887	-1.04428	1.17322e-30	5.00908e-29	1
Trib3	410.177	198.478	0.483884	-1.04727	2.06266e-08	1.82905e-07	1
B3galt1	119.424	57.6912	0.483081	-1.04966	1.83554e-08	1.63442e-07	1
Adra2a	242.03	116.787	0.482532	-1.0513	1.93991e-15	3.37649e-14	1
Myo1f	175.512	84.5001	0.481449	-1.05454	1.73e-05	9.9029e-05	1
Snx20	52.5538	25.2866	0.481156	-1.05542	0.0001156	0.000568182	1
Cpxm2	40.6402	19.5516	0.481091	-1.05562	0.000994438	0.00400071	1
Smarca1	35.2286	16.9369	0.480772	-1.05658	0.00225303	0.00835739	1
Sema3g	135.078	64.7069	0.479033	-1.0618	1.09433e-09	1.13728e-08	1
Samsn1	36.7277	17.5936	0.47903	-1.06181	0.00139037	0.00545019	1
Slc2a10	30.0409	14.3895	0.478998	-1.06191	0.0113344	0.0347498	1
Tap1	1209.92	577.931	0.477662	-1.06594	2.55832e-45	1.80844e-43	1
Loxl3	535.292	255.521	0.477348	-1.06689	2.87504e-30	1.20687e-28	1
Slc7a2	169.113	80.5778	0.476473	-1.06953	6.95365e-11	8.25078e-10	1
Krt23	157.058	74.8103	0.476322	-1.06999	7.0293e-08	5.80392e-07	1
Apbb1ip	237.327	113.007	0.476165	-1.07047	6.60967e-08	5.49071e-07	1
Igfbp4	355.218	169.041	0.47588	-1.07133	5.90074e-16	1.09171e-14	1
Scara3	54.7035	25.99	0.475107	-1.07368	0.000292239	0.00132191	1
Fam50a	210.878	100.189	0.475102	-1.07369	1.33488e-14	2.20072e-13	1
Stat2	1923.31	913.702	0.475068	-1.07379	2.00428e-15	3.48446e-14	1
Hsd11b1	174.313	82.6528	0.474164	-1.07654	1.6549e-05	9.51115e-05	1
Flrt2	2070.61	981.418	0.473975	-1.07712	4.18989e-80	5.81386e-78	1
Chrnb2	44.1463	20.8575	0.472463	-1.08173	0.000378545	0.00166751	1
RT1-N3	162.615	76.7962	0.472258	-1.08235	8.32034e-09	7.74464e-08	1
Psd4	43.8712	20.6967	0.471761	-1.08387	0.00211494	0.00792725	1
Scn7a	35.6373	16.8068	0.471607	-1.08434	0.00125567	0.00495196	1
Olfm2	32.3769	15.2412	0.470743	-1.08699	0.00187735	0.00712603	1
Prg4	195.488	92.0042	0.470638	-1.08731	1.62264e-13	2.45873e-12	1
Akr1c3	43.8412	20.6314	0.470594	-1.08744	0.000305405	0.00137487	1
Myh3	1116.61	525.027	0.470197	-1.08866	2.10829e-05	0.000119316	1
Irf5	87.3964	41.0116	0.469259	-1.09154	4.60738e-07	3.39794e-06	1
Tekt3	21.4817	10.077	0.469098	-1.09204	0.0152889	0.0449273	1
Scarf2	242.599	113.703	0.468686	-1.09331	2.73693e-16	5.23827e-15	1
B4galnt1	31.4583	14.7322	0.468309	-1.09447	0.00252532	0.00924615	1
Tenm3	840.969	393.653	0.468095	-1.09513	1.35391e-38	7.89485e-37	1
Ssc5d	117.917	55.1936	0.46807	-1.0952	5.14583e-09	4.91807e-08	1
Prl8a2	32.3253	15.1297	0.468044	-1.09528	0.00225949	0.00837721	1
Col6a2	3662.67	1711.24	0.467212	-1.09785	1.6381e-32	7.48431e-31	1
Bgn	10874.6	5080.72	0.467211	-1.09785	4.15678e-35	2.15548e-33	1
Sp110	827.17	386.133	0.466812	-1.09909	8.4764e-45	5.93586e-43	1
Gpc3	783.199	365.414	0.466566	-1.09985	8.55787e-43	5.41132e-41	1
Pde7b	22.7053	10.5679	0.465438	-1.10334	0.0111772	0.0343239	1
Osr1	66.8533	31.1146	0.465416	-1.10341	0.00495014	0.016791	1
Rgs9	44.1964	20.5304	0.464527	-1.10617	0.00036298	0.0016065	1
Sp6	43.6267	20.2635	0.464476	-1.10632	0.000369497	0.00163197	1
Chrd	40.1005	18.6065	0.463998	-1.10781	0.000629173	0.00263816	1
Hgf	58.7493	27.2311	0.463514	-1.10932	0.000153992	0.000736584	1
LOC100912214	104.882	48.593	0.46331	-1.10995	2.63214e-08	2.3027e-07	1
Hcls1	103.049	47.7418	0.463293	-1.11	3.53714e-08	3.03769e-07	1
Gabra1	58.0354	26.8792	0.463153	-1.11044	4.10922e-05	0.000219461	1
Tyrobp	81.7001	37.8044	0.462722	-1.11178	5.09419e-07	3.74407e-06	1
Srpx	309.531	143.076	0.462236	-1.1133	1.51987e-20	3.86702e-19	1
Bmp3	358.346	165.605	0.462138	-1.1136	1.21142e-23	3.67373e-22	1
Trem2	67.2898	31.0797	0.461879	-1.11441	6.03757e-06	3.78198e-05	1
Dchs1	221.741	102.417	0.461876	-1.11442	6.14805e-16	1.13606e-14	1
Thbs2	561.519	259.097	0.461422	-1.11584	2.69474e-06	1.78293e-05	1
Edn1	442.959	204.342	0.461311	-1.11619	2.73662e-28	1.04089e-26	1
Prss12	59.6567	27.514	0.461206	-1.11652	7.50126e-05	0.000381711	1
Car8	356.609	164.405	0.461023	-1.11709	2.9039e-21	7.62133e-20	1
Gal3st4	19.6779	9.07171	0.46101	-1.11713	0.0161182	0.0469996	1
Olfml1	45.5103	20.9766	0.460921	-1.11741	0.0002569	0.00117457	1
Htr4	47.6726	21.971	0.460872	-1.11756	0.000113549	0.000559201	1
Hhip	123.438	56.8842	0.460834	-1.11768	1.21443e-08	1.10366e-07	1
Reck	226.332	104.201	0.460388	-1.11908	6.38269e-06	3.98214e-05	1
Cd300le	26.0985	11.9904	0.459427	-1.12209	0.00482105	0.0164313	1
RT1-M3-1	51.31	23.5597	0.459165	-1.12292	6.3925e-05	0.00032909	1
Nkd2	276.045	126.74	0.459127	-1.12304	2.4691e-19	5.76355e-18	1
Il18bp	90.3702	41.4729	0.458922	-1.12368	1.52347e-07	1.20392e-06	1
Fam64a	65.6684	30.1165	0.458615	-1.12464	7.77958e-06	4.76829e-05	1
Pdgfrb	1527.33	699.087	0.457717	-1.12747	2.99983e-07	2.2634e-06	1
Antxr1	548.231	250.547	0.45701	-1.1297	8.08587e-21	2.07847e-19	1
Ndst3	148.163	67.7009	0.456934	-1.12994	2.16055e-11	2.68921e-10	1
Icam2	52.1376	23.8195	0.456858	-1.13018	0.00397269	0.0138356	1
Tie1	221.23	100.776	0.455526	-1.13439	3.00526e-16	5.7445e-15	1
Il2rg	41.0285	18.6331	0.45415	-1.13876	0.00409232	0.0142061	1
Itgb2	283.94	128.885	0.453914	-1.13951	0.00287668	0.010358	1
Itgam	183.768	83.3611	0.453621	-1.14044	0.00173824	0.00667244	1
Olr63	137.981	62.5071	0.453011	-1.14238	6.41167e-10	6.89277e-09	1
Mgat5b	35.1068	15.9034	0.453	-1.14242	0.000922069	0.00373463	1
Sp5	19.1585	8.67726	0.45292	-1.14267	0.0156054	0.0457	1
Dpep1	65.6611	29.7111	0.452492	-1.14404	0.000415477	0.00181367	1
Card10	28.2592	12.7852	0.452425	-1.14425	0.00300755	0.0107955	1
Cd53	166.261	75.1678	0.452108	-1.14526	0.0107392	0.033142	1
Igf1	214.338	96.8701	0.451951	-1.14576	2.2062e-05	0.000124387	1
Ifit1	1044.87	471.975	0.451705	-1.14655	5.14612e-13	7.43681e-12	1
Tf	94.4678	42.6391	0.451361	-1.14765	4.45715e-06	2.85326e-05	1
Hmha1	55.8956	25.2243	0.451275	-1.14792	2.59249e-05	0.000143362	1
Nlrp1a	125.03	56.3723	0.450871	-1.14921	3.93763e-08	3.35471e-07	1
Ntm	47.7538	21.5293	0.45084	-1.14931	7.06278e-05	0.000360623	1
Plekha4	75.3404	33.9412	0.450504	-1.15039	9.6324e-07	6.80901e-06	1
Slc36a4	70.284	31.6219	0.449916	-1.15227	0.000236534	0.00109068	1
Car3	148.612	66.7962	0.449466	-1.15372	5.00029e-12	6.61965e-11	1
Spon2	93.9593	42.1562	0.448664	-1.15629	3.34211e-08	2.88484e-07	1
Epha3	179.966	80.6399	0.448084	-1.15816	1.70727e-10	1.94416e-09	1
Casp12	330.484	147.561	0.446501	-1.16327	1.47728e-21	3.99614e-20	1
Fn1	102400	45705.2	0.446339	-1.16379	2.56323e-215	1.47741e-212	1
Cadm4	102.459	45.6743	0.445779	-1.1656	6.00765e-05	0.000311201	1
Actg2	634.332	282.658	0.445599	-1.16618	9.81851e-18	2.09006e-16	1
Camk2n1	55.2226	24.4977	0.443618	-1.17261	2.38881e-05	0.000133279	1
Gpc2	35.4336	15.714	0.443477	-1.17307	0.000631704	0.00264803	1
RGD1561157	37.0232	16.3707	0.442174	-1.17731	0.000460849	0.00199098	1
Lgals9	1620.85	716.641	0.442138	-1.17743	1.02651e-48	7.92951e-47	1
Fcgr1a	140.614	62.0956	0.441603	-1.17918	0.000606576	0.00255485	1
Adgre1	58.0247	25.5267	0.439927	-1.18466	0.000309584	0.00139179	1
Ctss	310.765	136.711	0.439918	-1.18469	4.76845e-05	0.00025233	1
Sele	18.5985	8.17878	0.439756	-1.18523	0.0116411	0.0355084	1
Slamf9	81.8924	35.9816	0.439377	-1.18647	1.52968e-07	1.20715e-06	1
Dtx3l	409.957	180.112	0.439343	-1.18658	1.00002e-14	1.6633e-13	1
Cxcl16	483.881	212.472	0.4391	-1.18738	9.76696e-12	1.25101e-10	1
Emcn	56.4052	24.7571	0.438915	-1.18799	3.92817e-05	0.000210617	1
Slc7a3	94.0294	41.1934	0.438091	-1.1907	2.53509e-08	2.22169e-07	1
Arhgef19	34.7908	15.2412	0.438081	-1.19073	0.00069522	0.00288603	1
Hist1h2an	33.4157	14.5819	0.43638	-1.19634	0.00078436	0.00322409	1
Lgals3bp	7508.19	3273.7	0.436018	-1.19754	5.98265e-85	9.05616e-83	1
Inhbb	171.642	74.7945	0.435758	-1.1984	1.46948e-09	1.49807e-08	1
Prelp	329.058	143.344	0.435619	-1.19886	1.63178e-24	5.24762e-23	1
Dcn	757.014	329.501	0.435265	-1.20003	7.18494e-05	0.000366361	1
Lama1	71.3447	31.0154	0.434726	-1.20182	1.15454e-06	8.03619e-06	1
Sod3	344.03	149.511	0.434587	-1.20228	1.11378e-14	1.8484e-13	1
Rprm	62.6227	27.2109	0.434521	-1.2025	2.8921e-06	1.90678e-05	1
Serpinb6b	58.5863	25.4121	0.433756	-1.20505	9.02976e-06	5.45645e-05	1
Esm1	504.75	218.827	0.433536	-1.20578	1.00368e-30	4.29748e-29	1
Hk3	121.391	52.62	0.433476	-1.20598	0.000219853	0.00102099	1
Cntn2	160.707	69.554	0.432801	-1.20822	1.64901e-13	2.49365e-12	1
Arhgap30	72.609	31.4178	0.432699	-1.20857	2.58892e-06	1.71671e-05	1
Trim21	420.062	181.694	0.43254	-1.20909	1.22036e-30	5.19556e-29	1
Siglec1	158.934	68.7349	0.432475	-1.20931	1.51008e-05	8.73411e-05	1
Vav1	105.106	45.4457	0.432382	-1.20962	2.16339e-09	2.15993e-08	1
Gpm6b	254.358	109.746	0.431463	-1.21269	1.01189e-19	2.45374e-18	1
Clec7a	125.814	54.2325	0.431054	-1.21406	3.8499e-05	0.000206865	1
Tmem132e	107.736	46.3782	0.43048	-1.21598	9.66098e-10	1.016e-08	1
Rem1	69.6738	29.8951	0.429072	-1.22071	5.78709e-07	4.22432e-06	1
Znfx1	590.986	253.385	0.42875	-1.22179	9.65606e-17	1.91917e-15	1
Acss3	80.029	34.3045	0.428651	-1.22213	8.37086e-08	6.85121e-07	1
Msr1	223.56	95.6536	0.427864	-1.22477	5.06231e-05	0.000266469	1
Rapgef3	53.1654	22.5894	0.424889	-1.23484	1.24307e-05	7.30812e-05	1
Efcab1	16.5396	7.02319	0.424629	-1.23573	0.0145767	0.0431543	1
Arhgap20	97.9922	41.6069	0.424594	-1.23585	4.45628e-08	3.76873e-07	1
Fap	53.0012	22.485	0.424236	-1.23706	1.41308e-05	8.22707e-05	1
Isg20	566.36	239.519	0.422909	-1.24158	1.05518e-06	7.40309e-06	1
Tm4sf19	35.9221	15.1557	0.421906	-1.24501	0.00583761	0.0194104	1
Gucy1a2	95.6892	40.3574	0.421754	-1.24553	6.84678e-09	6.43297e-08	1
Tnc	9001.02	3794.55	0.421569	-1.24616	7.67942e-100	1.47543e-97	1
Rbp1	168.432	71.0056	0.421569	-1.24616	3.8947e-06	2.51795e-05	1
Rassf4	356.418	150.165	0.421317	-1.24702	2.66323e-06	1.76364e-05	1
Cfb	57.6697	24.2696	0.420838	-1.24866	5.03025e-06	3.19016e-05	1
Angptl2	296.927	124.924	0.420724	-1.24905	5.69368e-24	1.75206e-22	1
Gpr176	360.249	151.082	0.419383	-1.25366	2.04521e-28	7.81876e-27	1
Tnnt1	125.193	52.4547	0.41899	-1.25501	4.34794e-09	4.19834e-08	1
Sema5b	30.4899	12.7721	0.418898	-1.25533	0.00107741	0.00430102	1
Tnfaip6	70.5702	29.5137	0.418217	-1.25768	2.99278e-07	2.25944e-06	1
Gabra4	85.0524	35.5657	0.418162	-1.25787	1.30779e-08	1.18419e-07	1
Hist3h2ba	34.8516	14.5533	0.41758	-1.25988	0.000420144	0.00183084	1
Laptm5	210.499	87.7766	0.416992	-1.26191	0.000956027	0.00385965	1
Ccdc80	6877.49	2866.26	0.41676	-1.26271	1.68319e-167	6.15226e-165	1
Mmp23	356.876	148.689	0.416641	-1.26312	1.98938e-28	7.64432e-27	1
Figf	64.8944	26.9718	0.415626	-1.26664	8.10604e-07	5.80007e-06	1
Neurl3	22.43	9.27715	0.413605	-1.27368	0.00391991	0.0136772	1
Matn4	79.5783	32.8504	0.412806	-1.27646	5.09836e-08	4.29477e-07	1
Oasl	1152	475.25	0.412543	-1.27738	2.08288e-13	3.12453e-12	1
Ntng1	335.957	138.467	0.412157	-1.27873	8.92747e-28	3.31156e-26	1
Gna15	25.2726	10.4041	0.411676	-1.28042	0.00799274	0.0255393	1
Ngfr	40.8956	16.8249	0.411411	-1.28135	0.00258492	0.00943209	1
Btk	32.9371	13.5425	0.411162	-1.28222	0.00461542	0.0158023	1
Tcap	279.085	114.554	0.410464	-1.28467	7.24443e-24	2.22014e-22	1
RT1-Da	31.2755	12.8058	0.409452	-1.28823	0.0005768	0.00244041	1
Adamts4	37.9699	15.5216	0.408786	-1.29058	0.0103627	0.0320858	1
Parp14	1517.78	620.223	0.408638	-1.29111	6.30901e-16	1.16437e-14	1
Nr1h4	62.51	25.4116	0.406522	-1.2986	7.54783e-07	5.43024e-06	1
Cybb	403.009	163.634	0.406031	-1.30034	1.43326e-09	1.46413e-08	1
Cntn4	26.9543	10.9443	0.40603	-1.30034	0.00149298	0.00581289	1
Clec14a	400.75	162.415	0.405278	-1.30302	1.48495e-33	7.02001e-32	1
Rnf144a	46.8261	18.9673	0.405058	-1.3038	2.22497e-05	0.000125116	1
C5ar1	98.7895	40.0147	0.40505	-1.30383	0.00932798	0.0292507	1
C1qc	17.8335	7.22066	0.404893	-1.30439	0.00983575	0.0306442	1
Ltbp2	2925.6	1183.15	0.404413	-1.3061	9.7975e-45	6.82909e-43	1
Cth	48.7115	19.6366	0.403121	-1.31072	9.9503e-06	5.98135e-05	1
Dcdc2	54.5812	21.9352	0.401882	-1.31516	3.94529e-06	2.54516e-05	1
Plek	30.2757	12.1516	0.401365	-1.31701	0.00663896	0.0217322	1
Stap2	68.6223	27.4964	0.400691	-1.31944	2.60723e-05	0.000144071	1
Cd302	81.229	32.4855	0.399925	-1.3222	2.01709e-06	1.36162e-05	1
Meox1	28.7377	11.4734	0.399246	-1.32465	0.000655798	0.0027345	1
Apol3	18.4654	7.36586	0.398901	-1.3259	0.00622408	0.0205404	1
Grik2	18.0681	7.20255	0.398633	-1.32687	0.00789048	0.025261	1
Tmem204	162.734	64.8583	0.398553	-1.32715	6.67476e-16	1.22283e-14	1
Parp9	1621.56	645.356	0.397985	-1.32922	2.72913e-50	2.19886e-48	1
Hist1h2ail1	20.7275	8.23104	0.397106	-1.3324	0.0051325	0.0173468	1
Ptprc	157.078	62.301	0.396624	-1.33416	0.000222811	0.00103408	1
Matn3	18.0883	7.16888	0.396326	-1.33524	0.0078947	0.0252637	1
Bco2	21.441	8.49078	0.396006	-1.33641	0.00436937	0.0150562	1
Fcgr3a	86.7019	34.2573	0.395116	-1.33965	0.00103808	0.00415733	1
Fndc1	241.521	95.3436	0.394764	-1.34094	0.00754239	0.0242711	1
Erg	58.4436	23.0377	0.394187	-1.34305	4.77346e-05	0.000252506	1
Adm2	29.0113	11.4321	0.394058	-1.34352	0.00854766	0.0271269	1
Cdh23	28.0761	11.0588	0.393887	-1.34415	0.000840609	0.00342879	1
Isg15	1261.99	494.565	0.391894	-1.35146	1.03655e-34	5.24789e-33	1
Opcml	16.743	6.50164	0.388321	-1.36468	0.0109817	0.0337998	1
Stc2	170.792	66.1509	0.387318	-1.36841	1.10284e-09	1.14533e-08	1
Acvrl1	137.851	53.3467	0.386988	-1.36964	4.36354e-12	5.80746e-11	1
Srpx2	381.276	147.374	0.386528	-1.37136	2.08496e-21	5.56955e-20	1
Mcoln2	28.3905	10.9729	0.386498	-1.37147	0.000937348	0.00378934	1
Col14a1	5165.77	1995.29	0.386252	-1.37239	2.71496e-64	2.94829e-62	1
Ifi44	882.441	340.321	0.385658	-1.37461	1.01152e-29	4.11919e-28	1
Lilrb4	231.889	89.2433	0.384854	-1.37762	0.000124606	0.000608655	1
Tnfsf13	56.3536	21.6755	0.384633	-1.37844	1.25576e-06	8.70839e-06	1
Iqch	15.867	6.07558	0.382908	-1.38493	0.00958573	0.0299712	1
Scara5	50.7095	19.3773	0.382124	-1.38789	2.41378e-05	0.000134572	1
Gbp4	279.653	106.723	0.381628	-1.38976	3.18474e-25	1.05824e-23	1
Prl8a9	367.1	140.01	0.381396	-1.39064	1.05009e-33	5.01166e-32	1
Nog	86.5587	32.9519	0.380688	-1.39332	1.27468e-09	1.31198e-08	1
Nkain4	16.6208	6.31975	0.380231	-1.39505	0.00813434	0.0259475	1
Arg1	123.867	47.0631	0.379948	-1.39613	1.89928e-12	2.61605e-11	1
Aldh1a2	114.419	43.4423	0.379678	-1.39715	4.73614e-12	6.28661e-11	1
Dmrt2	25.8433	9.78614	0.378672	-1.40098	0.000928718	0.00375851	1
Cd38	253.664	95.9912	0.378419	-1.40194	2.98133e-12	4.01421e-11	1
Elovl4	73.2201	27.6556	0.377705	-1.40467	1.93692e-08	1.72061e-07	1
Bcl3	24.8143	9.34197	0.376475	-1.40937	0.00719476	0.0233126	1
Cxcl10	1183.49	444.931	0.375948	-1.41139	6.0278e-41	3.67206e-39	1
Itga11	260.992	98.0553	0.375702	-1.41234	2.74958e-07	2.08846e-06	1
Apln	17.7723	6.66036	0.374761	-1.41596	0.00745305	0.0240035	1
Ifi27l2b	1255.56	469.202	0.373698	-1.42005	9.70819e-48	7.3109e-46	1
Slamf6	39.4873	14.7322	0.373088	-1.42241	0.00971505	0.0303249	1
Slc6a12	39.2136	14.595	0.372191	-1.42588	0.000111616	0.000550766	1
Rgcc	32.8447	12.224	0.372177	-1.42594	0.000256943	0.00117457	1
Gja5	141.377	52.5266	0.371536	-1.42842	1.50411e-15	2.64251e-14	1
Pf4	171.692	63.6536	0.370743	-1.43151	1.35522e-05	7.91169e-05	1
Plac9	228.671	84.6802	0.370315	-1.43318	4.82189e-24	1.49608e-22	1
Atf7ip2	74.4439	27.5561	0.37016	-1.43378	4.39027e-09	4.23648e-08	1
Cd14	150.708	55.7488	0.369913	-1.43474	0.00074249	0.00307205	1
Casp4	295.253	109.026	0.369263	-1.43728	2.36428e-29	9.39819e-28	1
Pdgfrl	60.9002	22.4779	0.369094	-1.43794	1.41267e-07	1.12009e-06	1
Tdrd5	25.7216	9.48765	0.368859	-1.43886	0.000688531	0.00285985	1
Ncam2	115.808	42.5957	0.367814	-1.44295	0.00181598	0.00692475	1
C1r	2069.53	759.279	0.366884	-1.4466	3.45804e-10	3.81888e-09	1
Themis2	45.3995	16.5897	0.365415	-1.45239	7.39697e-06	4.55614e-05	1
Rassf2	33.2825	12.1225	0.364232	-1.45707	7.58942e-05	0.000385935	1
St8sia1	54.4999	19.8451	0.36413	-1.45747	5.28445e-07	3.8763e-06	1
LOC100910973	1227.49	446.639	0.363864	-1.45853	2.5329e-95	4.46565e-93	1
Ifih1	1012.23	367.548	0.363107	-1.46154	1.45365e-36	7.92158e-35	1
Cd274	26.4756	9.60884	0.362931	-1.46223	0.000302242	0.00136182	1
Rasl12	29.9301	10.8453	0.362354	-1.46453	0.00044149	0.00191496	1
Arhgap9	30.9594	11.204	0.361893	-1.46636	0.000168804	0.000802315	1
Selp	94.17	34.0161	0.36122	-1.46905	2.31203e-08	2.03334e-07	1
Ddx58	2410.63	865.323	0.358962	-1.4781	1.82326e-41	1.12906e-39	1
Cd300lf	60.3795	21.6212	0.358088	-1.48162	0.000242379	0.00111591	1
Clip3	19.8202	7.0413	0.355259	-1.49306	0.00218654	0.00815518	1
Ifit2	1428.4	505.008	0.353548	-1.50002	1.49388e-73	1.89722e-71	1
Tac1	80.5281	28.452	0.353317	-1.50096	2.3456e-10	2.637e-09	1
Serpinf1	417.723	146.763	0.351339	-1.50906	5.94073e-33	2.73932e-31	1
Ccl6	91.6235	32.1781	0.351199	-1.50964	7.55506e-07	5.43283e-06	1
Zbp1	29.614	10.3755	0.350358	-1.5131	0.000406022	0.00177602	1
Cadm3	63.8541	22.283	0.348967	-1.51884	5.57134e-05	0.000290306	1
RGD1562284	179.029	61.7545	0.344942	-1.53557	6.78979e-21	1.75132e-19	1
Grid2	15.7948	5.43948	0.344385	-1.53791	0.00628862	0.0207306	1
Uba7	237.076	81.5875	0.344141	-1.53893	3.20152e-12	4.29141e-11	1
Hdc	47.7335	16.3551	0.342634	-1.54526	7.6383e-07	5.48742e-06	1
Phf11	93.9878	31.9238	0.339659	-1.55784	0.00354563	0.0125111	1
Lcn2	190.156	64.1659	0.337438	-1.5673	1.59375e-06	1.09009e-05	1
Slitrk2	77.6631	26.087	0.335899	-1.5739	1.92136e-10	2.18132e-09	1
Foxs1	68.4097	22.9477	0.335445	-1.57585	2.27381e-09	2.26414e-08	1
Il1rn	123.641	41.4346	0.335121	-1.57725	0.00809398	0.0258297	1
Tnfsf15	22.4298	7.49598	0.334197	-1.58123	0.000602688	0.00254062	1
Mmp12	1529.48	509.038	0.332818	-1.58719	0.00146801	0.00572758	1
Ch25h	49.0276	16.2309	0.331057	-1.59485	3.67915e-07	2.74581e-06	1
Gbp2	1433.22	473.725	0.330533	-1.59713	2.40779e-19	5.63799e-18	1
Lyz2	783.389	258.178	0.329565	-1.60136	1.62518e-07	1.27713e-06	1
Psmb8	139.471	45.8874	0.329009	-1.6038	4.38087e-18	9.44629e-17	1
LOC500956	71.5293	23.4541	0.327895	-1.60869	4.18522e-10	4.58477e-09	1
Ccl3	40.8549	13.2735	0.324895	-1.62195	1.30658e-05	7.65757e-05	1
Csf2rb	122.113	39.5516	0.323892	-1.62642	2.84116e-09	2.79748e-08	1
Fes	29.7674	9.60425	0.322643	-1.63199	8.94538e-05	0.000449247	1
Il6	108.884	35.0723	0.322107	-1.63439	4.66134e-05	0.000247099	1
Drd1	18.4856	5.94594	0.321652	-1.63643	0.00167341	0.00645833	1
Cox4i2	29.9502	9.61776	0.321125	-1.63879	6.61613e-05	0.000338972	1
Slfn3	1213.43	388.756	0.320376	-1.64216	7.90505e-12	1.0239e-10	1
Ifit3	1033.04	329.45	0.318914	-1.64876	2.75961e-34	1.35592e-32	1
Fgf10	40.3152	12.8551	0.318864	-1.64899	0.000113243	0.00055806	1
Enpp2	39.4375	12.5571	0.318404	-1.65107	0.00507913	0.0171897	1
Dhx58	348.308	110.833	0.318204	-1.65198	4.99418e-42	3.1315e-40	1
Rgs1	32.0501	10.1776	0.317552	-1.65494	0.0122592	0.0371757	1
Igtp	392.937	124.776	0.317548	-1.65495	4.73244e-22	1.32068e-20	1
Itga4	398.765	125.124	0.313777	-1.67219	1.22179e-48	9.38962e-47	1
Cyp7b1	56.5277	17.6921	0.312981	-1.67585	7.90023e-08	6.47664e-07	1
Oasl2	534.967	167.074	0.312307	-1.67896	9.99102e-62	1.03976e-59	1
Usp18	1607.99	499.939	0.31091	-1.68543	1.5176e-18	3.40972e-17	1
Ccl4	33.5783	10.4248	0.310461	-1.68752	1.05515e-05	6.31741e-05	1
Plxdc1	23.5205	7.30105	0.310412	-1.68775	0.00725224	0.0234633	1
Icam1	1180.21	365.296	0.309517	-1.69191	1.11403e-35	5.92016e-34	1
Dennd2d	22.2469	6.84178	0.307539	-1.70116	0.000291174	0.00131829	1
Ptger2	12.4531	3.82209	0.306919	-1.70407	0.0085648	0.0271645	1
Oas1b	844.315	258.531	0.306202	-1.70744	1.47983e-24	4.80017e-23	1
Clec2g	22.3078	6.79759	0.304718	-1.71446	0.000290823	0.0013171	1
Gria2	13.9207	4.22958	0.303834	-1.71864	0.0042032	0.0145371	1
Brinp2	49.3746	14.997	0.303739	-1.71909	3.57434e-08	3.06436e-07	1
Mx1	802.075	240.451	0.299786	-1.738	1.41635e-07	1.12185e-06	1
Trem1	21.9919	6.58203	0.299293	-1.74037	0.000253939	0.00116306	1
Fgr	48.7523	14.5845	0.299154	-1.74104	1.2427e-06	8.6258e-06	1
Ly6e	634.48	189.554	0.298755	-1.74297	5.72617e-26	1.98181e-24	1
Il1a	18.2309	5.44201	0.298506	-1.74417	0.000996961	0.00400871	1
Cxcl11	53.4797	15.8929	0.297175	-1.75061	1.03499e-08	9.48646e-08	1
Cldn1	10.6696	3.1679	0.296909	-1.75191	0.0154891	0.0454247	1
Ifitm3	1063.99	313.411	0.294561	-1.76336	1.63382e-15	2.86367e-14	1
Armc3	21.258	6.25746	0.294358	-1.76435	0.000293079	0.00132482	1
Helz2	657.835	193.297	0.293838	-1.76691	1.78125e-39	1.04682e-37	1
Stx1b	18.4563	5.40581	0.292898	-1.77153	0.00237052	0.00875853	1
RT1-S3	776.267	227.172	0.292647	-1.77277	1.2763e-24	4.14895e-23	1
Ccr5	76.2872	22.1975	0.290973	-1.78104	2.49371e-05	0.000138462	1
Cxcl12	668.796	193.392	0.289164	-1.79004	5.99468e-83	8.72196e-81	1
Cd37	15.5212	4.45819	0.287233	-1.79971	0.00160656	0.00622597	1
Cd74	78.2535	22.405	0.286313	-1.80433	1.16752e-08	1.06233e-07	1
RT1-T24-3	145.347	40.9799	0.281945	-1.82651	2.3439e-10	2.637e-09	1
Tcf21	77.2848	21.7669	0.281645	-1.82805	2.22001e-12	3.02446e-11	1
Olr1	459.726	126.397	0.274941	-1.86281	5.58527e-06	3.51832e-05	1
Naalad2	38.5407	10.57	0.274254	-1.86641	3.06924e-07	2.31134e-06	1
Clec10a	14.2868	3.91806	0.274243	-1.86647	0.0163439	0.0475396	1
C1qtnf7	13.4106	3.62717	0.270469	-1.88646	0.00311693	0.0111454	1
Akr1c14	19.9237	5.35656	0.268854	-1.89511	0.000192685	0.000904348	1
Rtp4	264.907	70.9673	0.267895	-1.90026	2.55597e-40	1.53215e-38	1
Rgs16	107.246	28.5134	0.265869	-1.91121	2.63339e-18	5.8033e-17	1
Ppfia2	52.8384	14.0237	0.265407	-1.91372	1.12809e-09	1.16913e-08	1
Cmpk2	416.113	110.262	0.26498	-1.91605	9.09878e-49	7.06499e-47	1
Bst2	1019.3	269.398	0.264296	-1.91977	3.89447e-127	9.56762e-125	1
Nmu	12.372	3.26386	0.263811	-1.92242	0.00369465	0.012972	1
Pnoc	15.1128	3.98541	0.26371	-1.92298	0.00113098	0.00450169	1
Rarres2	76.1445	20.0088	0.262775	-1.9281	3.10717e-13	4.59212e-12	1
Gdf6	150.324	39.0822	0.259986	-1.94349	3.34448e-25	1.10641e-23	1
Cst7	9.05995	2.33434	0.257655	-1.95649	0.0138417	0.0412061	1
Grem1	1319.85	335.312	0.254053	-1.9768	5.42389e-24	1.67248e-22	1
C3	94.2535	23.7088	0.251543	-1.99112	1.80068e-11	2.25816e-10	1
Serping1	404.822	101.062	0.249644	-2.00205	0.000112287	0.000553711	1
Oas1a	178.783	43.8393	0.245209	-2.02791	6.50145e-20	1.60512e-18	1
LOC100912312	8.5905	2.09017	0.243312	-2.03912	0.0154192	0.045264	1
Rsad2	1213.23	288.556	0.23784	-2.07193	4.26871e-15	7.2202e-14	1
Irf7	4055.78	964.518	0.237814	-2.0721	2.64818e-27	9.6091e-26	1
MGC108823	39.5001	9.3264	0.236111	-2.08247	6.7561e-06	4.19589e-05	1
C1s	499.622	117.083	0.234343	-2.09331	0.000201779	0.000942602	1
Tmem132d	31.7542	7.43116	0.234021	-2.09529	5.42228e-07	3.96963e-06	1
Oas2	95.3532	22.3116	0.233989	-2.09549	2.15128e-10	2.43131e-09	1
Arsi	62	14.2333	0.22957	-2.12299	7.57126e-13	1.07957e-11	1
Fmo4	11.6474	2.66144	0.228502	-2.12972	0.0033806	0.0119852	1
Ccl7	368.219	82.2387	0.223342	-2.16268	8.61654e-07	6.14893e-06	1
Sost	11.8414	2.6303	0.222128	-2.17054	0.0025189	0.00923393	1
Tpsab1	10.9654	2.41727	0.220444	-2.18151	0.00282033	0.010182	1
Gbp5	585.127	128.958	0.220394	-2.18185	1.58634e-55	1.44078e-53	1
Clec5a	26.8621	5.8676	0.218434	-2.19473	0.00137082	0.00537498	1
Rtp3	85.1323	18.3935	0.216058	-2.21051	1.51681e-17	3.18806e-16	1
Ceacam19	8.61088	1.83042	0.21257	-2.23399	0.00905329	0.0285206	1
Mcemp1	12.2999	2.59662	0.21111	-2.24393	0.00181717	0.00692669	1
Ccl9	83.4196	17.5419	0.210285	-2.24958	5.24238e-05	0.000274886	1
Abca13	11.6678	2.36802	0.202953	-2.30078	0.00196213	0.00740668	1
Mx2	4207.99	847.316	0.201359	-2.31216	1.7671e-24	5.67062e-23	1
Ccl12	95.3854	19.1934	0.201219	-2.31316	0.00369358	0.012972	1
Cxcl3	15.5306	2.97297	0.191427	-2.38514	0.000166504	0.000792137	1
Fcgr2b	94.6495	18.0976	0.191206	-2.3868	0.000212905	0.000990252	1
Ptx3	331.624	63.0158	0.190022	-2.39576	9.18333e-12	1.18029e-10	1
Clec12a	40.8234	7.72711	0.189282	-2.40139	4.64243e-10	5.06343e-09	1
Ism1	8.34654	1.51889	0.181979	-2.45816	0.00514587	0.0173841	1
C4b	23.0306	4.14919	0.18016	-2.47265	2.31637e-06	1.5497e-05	1
Dpp6	12.1169	2.13942	0.176565	-2.50173	0.000550442	0.00233747	1
Gucy2c	44.2592	7.79193	0.176052	-2.50592	1.67455e-10	1.91125e-09	1
Gdap1l1	12.9727	2.07207	0.159725	-2.64633	0.000267982	0.0012214	1
St6galnac5	11.4442	1.7475	0.152698	-2.71125	0.000567978	0.00240716	1
RGD1309362	9.59967	1.45408	0.151471	-2.72288	0.0017238	0.00662212	1
Trim31	9.5183	1.43597	0.150864	-2.72868	0.00175252	0.00671351	1
Il1b	11.5773	1.73193	0.149597	-2.74084	0.00274682	0.00993097	1
Tmprss2	61.1444	9.01234	0.147394	-2.76225	3.27042e-17	6.73222e-16	1
Cdh9	51.779	7.52965	0.145419	-2.78171	5.47443e-15	9.20761e-14	1
C4a	12.239	1.43597	0.117328	-3.09138	0.000134368	0.000650822	1
Oas1e	5.57425	0.571275	0.102485	-3.28652	0.0112863	0.0346238	1
Hoxb4	5.55394	0.555703	0.100056	-3.32113	0.0113714	0.0348418	1
Oas1h	9.34453	0.833554	0.0892024	-3.48677	0.000473828	0.00204163	1
Dlgap3	8.36676	0.620521	0.0741651	-3.75312	0.000397304	0.00174179	1
