# Supplementary material for: Nrf1 promotes heart regeneration and repair by regulating proteostasis and redox balance
Source: Nat Commun. 2021 Sep 6;12:5270. doi: 10.1038/s41467-021-25653-w (PMC8421386; doi:10.1038/s41467-021-25653-w)
Supplement: Supplementary file 6 — Supplementary Data 3 [file 41467_2021_25653_MOESM6_ESM.xlsx]

## Sheet: Sheet1
Note:: Columns E-J depict normalized peptide counts in each sample
Log2FoldChange was calculated as Nrf1 samples over LacZ samples
Cutoffs of absolate fold-change greater than 1.5 and p-adj less than 0.05 werer used to select differentially expressed genes.
gene	geneId	keggGene	orthology	LacZ-1	LacZ-2	LacZ-3	Nrf1-1	Nrf1-2	Nrf1-3	log2FoldChange	LR	p-value	p-adj
Nfe2l1	18023	mmu:18023	K09040	4.95483	5.03302	4.82812	9.39777	9.42111	9.46489	4.51515	2275.74	0	0
Hmox1	15368	mmu:15368	K00510	5.6805	5.81066	5.71394	8.66398	8.78685	8.85004	3.04836	976.793	1.98906e-214	4.20985e-211
Wwc3				1.18998	1.26527	1.51479	4.01939	2.0994	1.57396	1.94517	16.6457	4.50526e-05	0.000411895
Sqstm1	18412	mmu:18412	K14381	5.99313	5.70053	6.25236	7.66124	7.75887	7.67237	1.71649	217.608	3.0074e-49	1.06086e-46
Ptgfr	19220	mmu:19220	K04262	2.0513	1.2842	1.12518	2.83045	2.95825	2.79608	1.57815	17.59	2.74031e-05	0.00027039
Alas1	11655	mmu:11655	K00643	3.5358	3.54472	3.46572	4.81512	5.16368	4.78344	1.46043	60.4671	7.48174e-15	4.06028e-13
Gramd1b	235283	mmu:235283		2.51348	2.20948	2.66714	2.12725	2.54221	4.76177	1.31133	7.12457	0.00760346	0.0300799
Uchl1	22223	mmu:22223	K05611	3.77058	3.60616	3.77774	5.03039	4.99777	4.85169	1.28646	51.4943	7.18056e-13	3.04461e-11
Mapk12	29857	mmu:29857	K04441	2.93505	2.62018	3.24337	2.63186	3.39074	5.14878	1.27255	8.19571	0.00419895	0.0189692
Maoa	17161	mmu:17161	K00274	8.63192	8.64965	8.66278	9.83257	9.86901	9.95356	1.24012	374	2.5191e-83	1.52333e-80
Gpat3	231510	mmu:231510	K13506	5.97101	5.87838	5.94969	7.06745	7.11601	7.08147	1.16573	141.062	1.55935e-32	3.1432e-30
RGD1310352				3.38443	3.45572	3.52813	4.47709	4.65039	4.42063	1.10491	30.582	3.20057e-08	6.60879e-07
Adrm1	56436	mmu:56436	K06691	5.35233	5.17158	5.29237	6.34657	6.32095	6.40377	1.10437	87.9631	6.66853e-21	6.56463e-19
Mgst1	56615	mmu:56615	K00799	5.13086	4.82264	5.19066	6.1023	6.15487	6.06204	1.07279	70.1511	5.49313e-17	3.75039e-15
Blvrb	233016	mmu:233016	K05901	4.7503	4.63639	4.34006	5.74503	5.65086	5.52503	1.0707	54.4576	1.58836e-13	7.55452e-12
tgn41				3.98608	4.15593	3.60587	4.95135	4.89394	5.00095	1.042	35.902	2.07491e-09	5.48944e-08
Ghitm	66092	mmu:66092	K21890	6.86098	6.66228	6.81461	7.86041	7.87445	7.69898	1.03623	123.339	1.1755e-28	1.91381e-26
Flvcr1	226844	mmu:226844	K08220	1.85721	2.68569	1.65907	2.83926	3.01591	3.20751	0.985276	9.47244	0.00208582	0.0107937
Ints7	77065	mmu:77065	K13144	1.88659	2.16933	1.31142	2.4251	2.90691	2.65433	0.962754	6.97158	0.00828144	0.0324427
Bag3	29810	mmu:29810	K09557	8.21784	7.97594	7.93909	9.0029	8.94564	9.02763	0.945981	117.195	2.60243e-27	4.08003e-25
Hspa13	110920	mmu:110920	K09491	7.00899	6.89588	6.90739	7.81816	7.85793	7.94693	0.944424	125.625	3.71416e-29	6.28882e-27
Ufd1	22230	mmu:22230	K14016	4.62518	4.40747	4.1668	5.3909	5.38929	5.15849	0.917959	34.658	3.93024e-09	9.9621e-08
Zbed5	71970	mmu:71970		5.77189	5.60499	5.7273	6.62264	6.74665	6.45305	0.914732	63.1795	1.88705e-15	1.10943e-13
Them6	223626	mmu:223626		3.71435	3.94918	3.75384	4.65224	4.48522	4.84312	0.899009	23.6902	1.13157e-06	1.61277e-05
Ckmt1	12716	mmu:12716	K00933	4.45422	4.52348	4.37182	5.36978	5.24344	5.25341	0.854447	31.5228	1.97108e-08	4.15104e-07
Mllt11	56772	mmu:56772		1.46778	2.08552	2.09938	2.47116	2.17368	3.01336	0.839242	5.37421	0.0204366	0.0662897
Tatdn1	69694	mmu:69694	K03424	3.84729	3.83512	3.39534	4.47427	4.53115	4.51862	0.828633	18.6099	1.60385e-05	0.00017101
Ubxn4	67812	mmu:67812		7.68713	7.69209	7.74429	8.56126	8.53174	8.50042	0.824997	140.373	2.2065e-32	4.24551e-30
Coq4	227683	mmu:227683	K18586	5.4441	5.35726	5.53613	6.26067	6.29955	6.21537	0.822559	49.7944	1.70734e-12	6.94921e-11
Lgals8	56048	mmu:56048	K06832	3.77058	3.8574	4.06685	4.74889	4.70401	4.63442	0.821134	20.5764	5.72976e-06	6.92974e-05
Aup1	11993	mmu:11993	K19716	6.40326	6.21982	6.16818	7.0203	6.99525	7.19361	0.816856	62.0146	3.40929e-15	1.89888e-13
Ttc1	66827	mmu:66827		4.77996	4.33446	4.17883	5.09616	5.22784	5.37375	0.815684	26.1553	3.15037e-07	5.08721e-06
Dnajb2	56812	mmu:56812	K09508	5.27112	5.38272	5.05213	6.06243	5.86437	6.18177	0.814275	39.317	3.60291e-10	1.0518e-08
Des	13346	mmu:13346	K07610	10.7776	10.8484	10.8601	11.6439	11.6166	11.6302	0.801269	251.098	1.49626e-56	6.33366e-54
Nes	18008	mmu:18008	K07609	8.12961	8.10292	8.17248	8.93597	8.95896	8.90224	0.798732	150.663	1.24166e-34	2.76628e-32
Myh14	71960	mmu:71960	K10352	7.07905	7.17657	7.0451	7.83201	7.88361	7.96502	0.796577	90.9509	1.47279e-21	1.52056e-19
Dsc2	13506	mmu:13506	K07601	3.6213	3.47644	3.46572	4.12039	4.18833	4.45928	0.796327	15.0148	0.000106669	0.000868327
Asf1a	66403	mmu:66403	K10753	4.14038	3.99297	3.87331	4.69896	4.85835	4.75995	0.7932	20.326	6.53062e-06	7.78707e-05
Ttc37	218343	mmu:218343	K12600	6.38665	6.4556	6.54657	6.13397	6.83798	8.07214	0.78443	5.59393	0.0180228	0.0604106
Fgfr1	14182	mmu:14182	K04362	3.24395	3.02072	3.13648	3.71412	4.00926	3.86196	0.783477	11.215	0.000811387	0.00484429
Tax1bp1	52440	mmu:52440	K21347	4.35525	4.31159	4.47779	5.13959	5.15637	5.12917	0.781577	24.7985	6.36466e-07	9.76145e-06
Nsfl1c	386649	mmu:386649	K14012	6.74246	6.51688	6.59559	7.29536	7.36138	7.4996	0.777133	62.5386	2.61278e-15	1.49458e-13
Chd8	67772	mmu:67772	K04494	2.15151	1.78699	2.03471	2.25122	2.72127	2.83118	0.759713	4.5278	0.0333486	0.0976241
Tmem205	235043	mmu:235043		6.48716	6.31777	6.39701	7.14053	7.16143	7.14457	0.753891	65.2233	6.68726e-16	4.10249e-14
Nbr1	17966	mmu:17966	K17987	2.97662	3.10295	2.4161	3.41747	3.65725	3.60639	0.747951	8.45172	0.00364698	0.0170394
Chchd6	66098	mmu:66098	K17564	5.80497	5.97907	5.87315	6.5654	6.69777	6.61437	0.741808	48.7391	2.92379e-12	1.16595e-10
Pex13	72129	mmu:72129	K13344	2.11474	1.8391	2.32167	2.66196	2.88939	2.66215	0.741649	4.65392	0.0309827	0.0924891
Slc4a2	20535	mmu:20535	K13855	3.40995	3.48055	3.49004	4.23829	4.22722	4.03451	0.735664	12.159	0.000488528	0.00315716
Arfgef2	99371	mmu:99371	K18442	4.90904	4.92565	4.6431	5.42933	5.41401	5.74251	0.727973	25.3759	4.71776e-07	7.3964e-06
Psmc6	67089	mmu:67089	K03064	8.67478	8.4368	8.40212	9.25151	9.23462	9.21859	0.726789	73.4293	1.04306e-17	7.48351e-16
Gprc5a	232431	mmu:232431	K08468	3.60371	3.43894	3.6367	4.24161	4.44979	4.03752	0.71425	12.0088	0.000529504	0.00336545
Fis1	66437	mmu:66437	K17969	6.93885	6.95722	7.02026	7.69832	7.71602	7.6204	0.707726	73.0949	1.23563e-17	8.71735e-16
Lmtk2	231876	mmu:231876	K08898	3.99285	3.87311	4.16378	4.59098	4.76774	4.69093	0.701014	15.4365	8.53252e-05	0.000715211
Bag5	70369	mmu:70369	K09559	5.15671	5.16138	4.72531	5.59319	5.60864	5.89792	0.695381	23.9421	9.92767e-07	1.43917e-05
Psmc1	19179	mmu:19179	K03062	8.83276	8.77941	8.70222	9.48979	9.48386	9.41833	0.691907	111.262	5.18327e-26	7.07768e-24
Txn1	22166	mmu:22166	K03671	7.24454	6.89126	6.84746	7.63745	7.7101	7.69303	0.679755	40.491	1.97523e-10	6.19344e-09
Ubqln1	56085	mmu:56085	K04523	4.38643	4.35698	4.24607	4.88484	4.94996	5.10643	0.678687	17.5012	2.87125e-05	0.000281342
Psmd11	69077	mmu:69077	K03036	9.03529	9.014	8.95238	9.64486	9.6469	9.73834	0.677874	114.901	8.27135e-27	1.25045e-24
Mrps10	64657	mmu:64657	K02946	6.19375	6.2604	6.15074	6.82075	6.89343	6.9041	0.675215	47.571	5.30473e-12	2.02296e-10
Rab3gap2	98732	mmu:98732	K19937	7.95947	7.85004	7.85332	8.57335	8.53615	8.57258	0.675065	92.0815	8.3179e-22	8.80242e-20
Lonp2	66887	mmu:66887	K01338	5.89806	5.81311	5.78938	6.57268	6.45134	6.46203	0.668133	38.4871	5.51174e-10	1.57643e-08
Cmas	12764	mmu:12764	K21749	6.6598	6.85454	6.74456	7.40436	7.41825	7.4369	0.665872	56.2941	6.24019e-14	3.14461e-12
LOC103692976				5.87718	5.6125	5.83282	6.39218	6.55779	6.35033	0.665233	33.4981	7.13322e-09	1.69634e-07
Vcp	269523	mmu:269523	K13525	10.2384	10.2636	10.1877	10.8223	10.8385	11.0105	0.663499	83.9755	5.00947e-20	4.71224e-18
Psma7	26444	mmu:26444	K02731	7.98197	7.91881	7.89126	8.53321	8.55329	8.67973	0.662846	76.9797	1.72727e-18	1.35399e-16
Golga1	76899	mmu:76899	K16731	3.51244	3.03755	3.19092	3.98011	3.95132	3.6967	0.657153	8.17758	0.00424112	0.0191393
Tmem68	72098	mmu:72098		2.93505	3.10295	2.83606	3.61503	3.58288	3.54429	0.656596	6.78272	0.00920447	0.035133
Srp14	20813	mmu:20813	K03104	5.24867	5.34942	5.34666	5.87063	6.12523	5.89544	0.655735	27.3538	1.69434e-07	2.97599e-06
Abcb6	74104	mmu:74104	K05661	5.89264	5.86115	6.01903	6.56871	6.59813	6.54524	0.652097	38.3266	5.98401e-10	1.6775e-08
Pip5k1a	18720	mmu:18720	K00889	5.23874	5.05247	5.15307	5.88239	5.82919	5.65805	0.649749	24.6833	6.75666e-07	1.03252e-05
Yipf3	28064	mmu:28064	K22941	5.10922	4.95103	4.96804	5.62155	5.72065	5.59512	0.645815	23.2236	1.44213e-06	1.98845e-05
Map1a	17754	mmu:17754	K10429	8.91325	8.81359	8.59753	9.61832	9.34179	9.27958	0.64017	32.7272	1.0604e-08	2.40037e-07
Acox1	11430	mmu:11430	K00232	6.3303	6.14611	6.32852	6.96	6.88848	6.86017	0.639626	41.2562	1.33531e-10	4.34797e-09
Psmd5	66998	mmu:66998	K06692	7.51352	7.21621	7.22143	7.99015	7.92934	7.95073	0.637038	45.2552	1.72964e-11	6.1013e-10
A0A0G2K4W2				4.7241	4.82264	4.16982	5.12346	4.92653	5.50887	0.63057	13.5114	0.000237122	0.00173058
Trim54	58522	mmu:58522	K10653	5.10141	5.18674	4.94006	5.59189	5.67918	5.8118	0.630211	22.3227	2.30463e-06	3.05814e-05
Rnaseh2a	69724	mmu:69724	K10743	5.19538	5.20547	4.7796	5.75321	5.61131	5.71741	0.628558	21.3578	3.81067e-06	4.82951e-05
Dhrs1	52585	mmu:52585	K11163	5.92839	6.13833	5.84419	6.54603	6.54315	6.70089	0.627736	31.9515	1.58071e-08	3.41385e-07
Pgrmc2	70804	mmu:70804	K17278	7.47626	7.38868	7.26825	7.96043	8.02824	8.02043	0.625312	58.2117	2.35381e-14	1.23008e-12
Psmd2	21762	mmu:21762	K03028	9.37548	9.37851	9.21678	9.94611	9.91697	9.98297	0.623839	82.1706	1.24835e-19	1.12431e-17
Tp53bp1	27223	mmu:27223	K20915	7.12098	7.09219	7.10931	7.7386	7.73913	7.70845	0.623481	62.7078	2.39759e-15	1.39027e-13
Hbegf	15200	mmu:15200	K08523	3.92013	3.38298	3.73767	4.2712	4.45576	4.12498	0.622215	9.54425	0.00200577	0.0104177
Ube4a	140630	mmu:140630	K10596	5.73401	5.99567	5.53145	6.38091	6.36995	6.41365	0.621608	26.8986	2.14414e-07	3.63046e-06
Psmd7	17463	mmu:17463	K03038	6.89118	6.74314	6.86245	7.41212	7.54887	7.38735	0.620378	46.6437	8.51384e-12	3.16132e-10
Psmd1	70247	mmu:70247	K03032	9.33384	9.21958	9.19891	9.88196	9.83916	9.87989	0.616227	94.1688	2.89733e-22	3.14472e-20
Lsm14a	67070	mmu:67070	K18749	4.94089	5.14465	4.85833	5.4837	5.51031	5.74987	0.614372	19.5415	9.8437e-06	0.000110234
Bod1l1				3.27205	3.43047	3.37981	4.06515	3.84169	3.91854	0.61288	7.62875	0.0057445	0.0243896
Pomgnt1	68273	mmu:68273	K09666	3.63434	3.39609	3.45092	4.17707	4.04136	4.00407	0.610221	8.21057	0.00416471	0.0188548
Epb41	269587	mmu:269587	K06107	7.58246	7.56222	7.61368	8.12704	8.2854	8.16517	0.609033	61.6021	4.20375e-15	2.31097e-13
Psma5	26442	mmu:26442	K02729	7.0481	7.02628	6.89878	7.55397	7.47185	7.74526	0.608939	39.235	3.75737e-10	1.08938e-08
Nacc1	66830	mmu:66830	K10486	2.71525	3.0037	2.80537	3.28191	3.3845	3.53154	0.607548	5.27048	0.0216901	0.0695034
Zwint	52696	mmu:52696	K19943	5.6074	5.29448	5.38608	5.98219	6.12429	5.98075	0.605067	23.9626	9.82261e-07	1.4336e-05
Psmd4	19185	mmu:19185	K03029	8.05697	7.77678	7.82037	8.59399	8.46952	8.40361	0.602747	40.1034	2.40871e-10	7.38845e-09
Coq10a	210582	mmu:210582	K18588	2.54146	2.61272	2.5972	3.18159	3.01591	3.16962	0.602641	4.26868	0.0388212	0.110316
vamp2				6.04616	6.14222	6.02237	6.64541	6.70342	6.65461	0.598452	34.5982	4.05276e-09	1.01511e-07
Rab3gap1	226407	mmu:226407	K18270	7.56041	7.54442	7.5143	8.07416	8.18123	8.14125	0.594763	63.7589	1.40618e-15	8.5034e-14
Krt2	16681	mmu:16681	K07605	2.07701	3.12411	2.3644	3.51963	2.9156	3.00108	0.593096	4.19136	0.0406304	0.114185
Elac2	68626	mmu:68626	K00784	6.73844	6.6372	6.71236	7.2424	7.29679	7.29263	0.58645	44.3796	2.70496e-11	9.38533e-10
Tmem165	21982	mmu:21982	K23541	5.09356	4.83713	4.57423	5.41024	5.51318	5.35216	0.583175	16.0672	6.11348e-05	0.000539132
M0RDY6				3.138	3.45989	3.09268	3.70451	3.71808	3.9283	0.583164	6.32283	0.0119193	0.0432975
Klc2	16594	mmu:16594	K10407	3.29414	2.78202	3.15486	3.86406	3.7378	3.24963	0.575462	5.39803	0.0201595	0.0656958
Rap2c	72065	mmu:72065	K07839	6.32226	6.52087	5.98777	6.78871	6.86849	6.93791	0.573562	21.9531	2.79402e-06	3.61816e-05
Vezt	215008	mmu:215008		2.47532	2.69279	1.91045	2.94096	2.94134	2.89228	0.57273	3.35582	0.066968	0.166848
Zdhhc6	66980	mmu:66980	K20031	3.71024	3.72518	3.9313	4.24824	4.48813	4.28036	0.572363	8.62763	0.00331102	0.0157359
Ttc19	72795	mmu:72795	K18169	3.48389	3.38737	3.77379	3.94382	3.98472	4.27782	0.572156	7.34523	0.00672408	0.027421
Psmd3	22123	mmu:22123	K03033	8.56294	8.59825	8.4018	9.12768	9.0918	9.06755	0.571846	59.2459	1.39147e-14	7.4558e-13
Entpd5	12499	mmu:12499	K01511	4.13733	3.90096	4.13013	4.52701	4.62414	4.65023	0.571826	10.1821	0.00141808	0.0078059
Pgd	110208	mmu:110208	K00033	8.02265	7.70903	7.68442	8.39219	8.37056	8.3804	0.569932	34.3697	4.5577e-09	1.13487e-07
Bag2	213539	mmu:213539	K09556	7.26041	7.24728	7.08437	7.79966	7.65088	7.83898	0.56951	40.3772	2.09371e-10	6.51667e-09
Rab11a	53869	mmu:53869	K07904	4.8071	4.43736	4.69215	5.10349	5.45182	5.04497	0.568112	13.2581	0.000271398	0.0019389
Pcmt1	18537	mmu:18537	K00573	5.7075	5.7093	5.51495	6.29388	6.10164	6.22464	0.567806	23.8834	1.02352e-06	1.4787e-05
Eed	13626	mmu:13626	K11462	3.49824	3.70074	3.36935	3.96006	4.24455	4.02847	0.567567	7.20019	0.00728959	0.0291653
Krt18	16668	mmu:16668	K07604	5.6763	6.64729	5.84513	6.72479	6.56884	6.7631	0.566183	8.44212	0.00366629	0.0171107
Basp1	70350	mmu:70350	K17272	6.7207	6.70941	6.8418	7.47458	7.37876	7.09561	0.565202	26.6162	2.48159e-07	4.152e-06
Rtn4	68585	mmu:68585	K20720	10.852	10.9376	10.8818	11.4061	11.4642	11.4896	0.562962	103.655	2.40825e-24	3.18566e-22
Ctdp1	67655	mmu:67655	K15732	2.49453	2.47128	2.5237	2.74866	2.97496	3.18598	0.562345	3.42968	0.0640343	0.161143
Xrn1	24127	mmu:24127	K12618	2.11474	1.6183	2.29982	2.78559	2.33773	2.34999	0.56151	2.36886	0.123778	0.256344
Cat	12359	mmu:12359	K03781	9.11162	9.17884	9.12219	9.66736	9.72361	9.70608	0.561411	94.3507	2.64287e-22	2.98673e-20
Camlg	12328	mmu:12328	K22385	5.27668	5.31878	4.99718	5.77861	5.7132	5.78072	0.558857	18.4794	1.71751e-05	0.000180851
Pitrm1	69617	mmu:69617	K06972	9.11152	9.0412	9.12802	9.65175	9.69852	9.60165	0.557524	79.5574	4.68427e-19	3.9657e-17
Nploc4	217365	mmu:217365	K14015	6.05508	6.0847	6.11912	6.47645	6.4446	6.91601	0.557045	18.5832	1.62648e-05	0.000172987
Srd5a3	57357	mmu:57357	K12345	6.15202	6.09344	6.20171	6.60983	6.64979	6.81355	0.556241	28.5105	9.31919e-08	1.76108e-06
G4	114585	mmu:114585		4.60543	4.36144	4.42073	4.96951	5.0908	4.94917	0.553078	12.0964	0.000505194	0.00323034
Exosc6	72544	mmu:72544	K12587	2.72342	2.66418	2.29982	2.652	3.06357	3.34985	0.550685	3.47695	0.0622292	0.157923
LOC100360846				6.47089	6.51538	6.40215	7.08468	7.01861	6.93751	0.550058	33.3688	7.62354e-09	1.7829e-07
Mdc1	240087	mmu:240087	K20780	4.36049	4.11688	4.18778	4.64472	4.84932	4.75995	0.549977	10.3458	0.0012977	0.00724691
Hspb8	80888	mmu:80888	K08879	6.91142	7.01783	7.11402	7.5088	7.61334	7.56674	0.549228	39.5904	3.13215e-10	9.27159e-09
Slc31a2	20530	mmu:20530	K14687	2.86298	2.54373	2.8809	3.47512	3.32707	2.9949	0.547637	3.90937	0.0480177	0.129787
Sumo4				6.57324	6.47529	6.52789	6.8902	7.11365	7.1746	0.547057	29.1496	6.70004e-08	1.30697e-06
Tmem115	56395	mmu:56395		5.70132	5.60969	5.62008	6.20639	6.24203	6.11213	0.546955	22.8156	1.78309e-06	2.41145e-05
Coasy	71743	mmu:71743	K02318	4.92682	4.8291	4.79726	5.3924	5.42165	5.35216	0.546395	14.9321	0.00011145	0.000898603
Stxbp1	20910	mmu:20910	K15292	7.03012	7.09118	7.0081	7.52526	7.64632	7.59305	0.546371	43.0143	5.4342e-11	1.82563e-09
Psmc2	19181	mmu:19181	K03061	9.12449	9.04371	8.99709	9.65518	9.56225	9.58638	0.546341	69.4901	7.68002e-17	5.16024e-15
Psmd13	23997	mmu:23997	K03039	8.33469	8.43349	8.21906	8.88318	8.81758	8.92252	0.543819	48.2028	3.84333e-12	1.49255e-10
Ube2g2	22213	mmu:22213	K04555	3.57242	3.7458	3.52813	4.01162	3.89096	4.39973	0.542474	6.8365	0.00893137	0.0344008
Pnpla8	67452	mmu:67452	K16815	6.19522	6.57949	6.10973	6.86455	6.74421	6.9367	0.541453	19.3218	1.10439e-05	0.000122379
Leng8	232798	mmu:232798	K23802	5.84011	5.81392	5.95668	6.27616	6.45952	6.4553	0.537739	23.7282	1.10943e-06	1.58656e-05
Ppp1r8	100336	mmu:100336	K13216	6.91098	6.7576	6.55582	7.26709	7.24304	7.32684	0.534833	28.4986	9.37664e-08	1.76406e-06
Q6PEC5				8.15962	7.88338	7.86848	8.52231	8.53984	8.45683	0.531389	33.2906	7.93637e-09	1.84586e-07
Hagh	14651	mmu:14651	K01069	5.32576	5.11589	5.14697	5.68278	5.74399	5.72583	0.530553	16.8032	4.14622e-05	0.000385735
Mapre3	100732	mmu:100732	K10436	3.75473	3.61366	3.76982	4.17011	4.2026	4.25474	0.527391	6.90046	0.00861737	0.0334347
Nfs1	18041	mmu:18041	K04487	6.50147	6.55341	6.53668	6.99737	7.07735	7.08511	0.527004	33.0051	9.19156e-09	2.10398e-07
Psmc3	19182	mmu:19182	K03065	8.71206	8.81043	8.57141	9.2807	9.16895	9.23186	0.526386	43.0475	5.34279e-11	1.80928e-09
Nop53	68077	mmu:68077	K14840	5.28911	4.95251	5.2069	5.67296	5.72436	5.60833	0.52547	15.5262	8.13697e-05	0.000693034
Safb2	224902	mmu:224902		6.24568	6.14611	6.2149	6.69538	6.68513	6.77306	0.524562	27.6679	1.44034e-07	2.59979e-06
Rb1cc1	12421	mmu:12421	K17589	3.71024	3.71126	3.77379	4.2712	4.14099	4.26761	0.524207	6.90901	0.00857623	0.0333414
Slc29a2	13340	mmu:13340	K15014	5.03573	4.90135	5.0716	5.5334	5.57203	5.44686	0.522998	14.6501	0.000129425	0.00102403
Fundc2	67391	mmu:67391		6.88392	6.55097	6.74203	7.32584	7.36257	7.05202	0.522488	20.7262	5.29862e-06	6.46371e-05
Dnajb4	67035	mmu:67035	K09510	8.63747	8.58281	8.55045	9.01826	9.11331	9.19554	0.522367	51.2624	8.08076e-13	3.38672e-11
Cwc22	80744	mmu:80744	K13100	4.93388	4.72734	4.87505	5.41761	5.37046	5.2854	0.522169	13.3307	0.000261101	0.00187329
Tmem230	70612	mmu:70612		5.37971	5.21166	5.27986	5.76018	5.90309	5.75262	0.522077	16.9702	3.79705e-05	0.000356384
Gaa	14387	mmu:14387	K12316	6.68143	7.09788	6.67942	7.35301	7.19749	7.49194	0.520625	17.1138	3.52054e-05	0.000333388
Ndufab1	70316	mmu:70316	K03955	5.2515	5.70755	5.27567	5.71304	5.63911	6.34245	0.520312	8.36904	0.00381667	0.0176568
Ube2j1	56228	mmu:56228	K10578	4.9874	4.74794	4.73145	5.45534	5.37204	5.18722	0.520308	12.7239	0.000361008	0.00246874
Slc27a4	26569	mmu:26569	K08745	6.20836	6.23935	6.06185	6.6429	6.73627	6.69041	0.519915	26.1414	3.17304e-07	5.08768e-06
Tomm22	223696	mmu:223696	K17769	4.54454	4.5175	4.69005	5.02461	5.06176	5.16125	0.519068	11.3799	0.000742412	0.00448947
Tmem9b	56786	mmu:56786		5.40022	5.29098	5.13004	5.86093	5.80952	5.708	0.518603	16.3957	5.1401e-05	0.000463924
Pvr	52118	mmu:52118	K06539	5.53966	5.36949	5.50543	6.09405	6.05131	5.80917	0.518336	17.2579	3.26345e-05	0.000314674
Cog7	233824	mmu:233824	K20294	5.56601	5.68726	5.72012	6.08667	6.19822	6.22067	0.518027	20.3126	6.5767e-06	7.81999e-05
ratASCT1				7.17816	7.06953	7.08955	7.67729	7.68715	7.52179	0.51713	35.244	2.90882e-09	7.55401e-08
Psmc5	19184	mmu:19184	K03066	9.55923	9.7698	9.46168	10.1068	9.98713	10.2511	0.516794	26.2476	3.00327e-07	4.87082e-06
Gabarapl2	93739	mmu:93739	K08341	5.79628	5.45547	5.48015	6.11686	6.08538	6.07088	0.51504	18.017	2.1894e-05	0.000221716
Stx5	56389	mmu:56389	K08490	5.88538	5.66126	5.69941	6.27128	6.24806	6.25533	0.514953	20.787	5.1329e-06	6.31615e-05
Arid1b	239985	mmu:239985	K11653	2.65678	2.06378	2.29982	2.9162	2.77951	2.71572	0.513955	2.52044	0.112379	0.238447
Ttn	22138	mmu:22138	K12567	7.7786	7.68476	7.43508	8.22669	8.10451	8.12402	0.513196	28.2036	1.09201e-07	2.03634e-06
Psmb7	19177	mmu:19177	K02739	7.17146	7.16991	7.10696	7.65502	7.62331	7.6966	0.512019	40.7698	1.71259e-10	5.45067e-09
Kdm5c	20591	mmu:20591	K11446	3.22107	3.14496	3.16698	3.36964	3.57194	3.90213	0.511733	4.51223	0.0336533	0.0984482
Psmd8	57296	mmu:57296	K03031	7.04037	7.35635	6.80009	7.70044	7.39243	7.67068	0.511119	14.2397	0.000160939	0.00124544
Krt10	16661	mmu:16661	K07604	8.2046	9.44157	8.54828	9.23804	9.07288	9.64667	0.51078	4.19934	0.0404396	0.113741
Rrp7a	74778	mmu:74778	K14545	5.1324	5.01897	4.76173	5.49629	5.44883	5.49689	0.510435	13.4952	0.000239171	0.00174253
Gpr107	277463	mmu:277463	K22985	5.63687	5.70668	5.64195	6.12229	6.1749	6.19799	0.509145	20.0821	7.41879e-06	8.58025e-05
Golga4	54214	mmu:54214	K20283	7.98897	7.91843	7.94217	8.4662	8.49763	8.40682	0.507552	52.364	4.61105e-13	2.05459e-11
Ctsd	13033	mmu:13033	K01379	8.84345	8.70259	8.74125	9.29537	9.26286	9.24689	0.505985	58.2874	2.26493e-14	1.19843e-12
LOC683313				5.6074	6.53723	5.66029	6.23753	6.56333	6.67986	0.504441	5.93119	0.0148752	0.0521249
Exoc2	66482	mmu:66482	K17637	4.10956	4.22365	4.16076	4.26141	4.16667	5.19936	0.504423	5.58955	0.018068	0.0604121
Gpkow	209416	mmu:209416	K13101	4.60984	4.54129	4.52564	4.91432	5.12115	5.09637	0.503498	10.5047	0.00119073	0.00676559
Setd1a	233904	mmu:233904	K11422	2.8103	2.32362	2.26641	2.83045	2.90691	3.01946	0.503455	2.66447	0.102612	0.22406
Cnot2	72068	mmu:72068	K12605	4.40685	4.42462	4.15772	4.72057	4.79388	4.9331	0.502198	9.10377	0.00255084	0.0127331
Wapl	218914	mmu:218914		6.10515	6.20066	6.1995	6.49469	6.59948	6.85932	0.501781	19.5323	9.89106e-06	0.000110472
D4AA59				3.73468	3.46405	3.11787	3.77047	3.89096	4.08773	0.501177	5.1983	0.0226089	0.0716992
Tmem132a	98170	mmu:98170	K17599	3.32666	3.10295	2.83606	3.44081	3.72798	3.5358	0.500868	4.10303	0.0428065	0.11921
Cdc5l	71702	mmu:71702	K12860	8.09973	8.22086	8.05184	8.59854	8.65742	8.61776	0.497959	45.7067	1.37354e-11	4.96941e-10
Paf1	54624	mmu:54624	K15174	6.83201	6.77107	6.82708	7.25274	7.27629	7.37074	0.497293	32.1079	1.45842e-08	3.18221e-07
Sptbn2	20743	mmu:20743	K23932	4.16756	4.73424	4.12081	4.74889	4.7868	5.02389	0.497259	8.42355	0.00370392	0.0172673
Dhx8	217207	mmu:217207	K12818	3.60813	3.6174	3.61475	4.10951	4.23764	3.93153	0.49618	5.66321	0.0173244	0.0589029
Psmd14	59029	mmu:59029	K03030	8.01165	7.96883	7.92175	8.42126	8.41334	8.54298	0.495869	44.4717	2.58066e-11	9.02803e-10
Snrpc	20630	mmu:20630	K11095	5.13393	5.03162	5.18769	5.5656	5.57752	5.65119	0.494985	13.9561	0.000187128	0.00141197
Pkp4	227937	mmu:227937		2.406	2.35975	2.70919	3.0436	3.01591	2.76737	0.494279	2.58331	0.107996	0.231827
Tgm1	21816	mmu:21816	K05619	5.2515	5.28981	5.41939	5.8248	5.84177	5.75901	0.492709	15.4203	8.6059e-05	0.000717102
Usp14	59025	mmu:59025	K11843	6.94628	6.9686	6.80252	7.36296	7.39437	7.4349	0.492075	31.6004	1.89391e-08	4.0286e-07
Rbm17	76938	mmu:76938	K12840	7.82628	7.67135	7.78394	8.27759	8.29708	8.17545	0.490062	38.4124	5.72687e-10	1.62697e-08
Chp1	56398	mmu:56398	K17610	4.13733	3.89482	4.0733	4.58051	4.57566	4.37616	0.489948	7.17238	0.00740345	0.0294538
Rmnd1	66084	mmu:66084	K23499	4.6891	4.85147	4.73756	5.24443	5.30422	5.19263	0.489617	11.1828	0.000825585	0.0049014
Pgrmc1	53328	mmu:53328	K17278	4.89646	4.75981	4.82621	5.27883	5.37046	5.27013	0.488993	11.569	0.00067061	0.00409623
Lsg1	224092	mmu:224092	K14539	4.73019	4.69413	4.58782	5.10532	5.13236	5.19936	0.488203	10.5687	0.00115019	0.00655281
Cib1	23991	mmu:23991	K17259	4.81667	5.2674	4.96109	5.30926	5.49591	5.68612	0.487032	11.1713	0.000830709	0.00492492
LOC108348180				7.52232	7.43941	7.42754	7.88269	7.97938	7.96798	0.483032	38.7691	4.77013e-10	1.3736e-08
Gcc2	70297	mmu:70297	K20282	5.51988	5.46587	5.41304	5.8566	5.92476	6.0269	0.482533	15.845	6.87487e-05	0.000596338
RGD1562987				5.73704	5.53957	5.84608	6.25656	6.32748	5.97055	0.481014	14.4889	0.00014099	0.00110726
Palmd	114301	mmu:114301	K16519	6.44458	6.49978	6.53784	6.94427	7.03912	6.9367	0.480574	26.2597	2.9846e-07	4.85915e-06
Sar1b	66397	mmu:66397	K07953	7.92493	8.23749	7.92711	8.22501	8.38196	8.85953	0.479595	9.83874	0.00170875	0.00906406
Phf24	230085	mmu:230085		4.12505	3.80923	4.38745	4.60396	4.57292	4.55267	0.479115	7.06447	0.00786277	0.0310187
Zim1	22776	mmu:22776	K09228	4.25744	4.25036	4.13938	4.62703	4.62943	4.76359	0.478497	7.70344	0.00551156	0.0235661
Dpm1	13480	mmu:13480	K00721	5.84011	5.55912	5.92848	6.23336	6.36362	6.16123	0.478224	15.7793	7.11772e-05	0.000614884
Lnpk	69605	mmu:69605	K23292	3.93074	3.54079	3.81673	4.14191	4.21672	4.27782	0.477711	5.72942	0.016683	0.0571352
Arfrp1	76688	mmu:76688	K07952	5.88811	5.91905	5.80788	6.43928	6.36995	6.24039	0.477469	18.6123	1.60185e-05	0.00017101
Spart	229285	mmu:229285	K19366	4.10332	4.13263	4.24321	4.6622	4.58385	4.61441	0.477123	7.39432	0.006543	0.0269805
Cherp	27967	mmu:27967	K12841	8.39343	8.31702	8.41504	8.80918	8.91715	8.82381	0.476093	47.162	6.53553e-12	2.47008e-10
Psmb2	26445	mmu:26445	K02734	8.37476	8.15075	8.15128	8.74281	8.61357	8.74491	0.474841	30.2112	3.87461e-08	7.90283e-07
Srp68	217337	mmu:217337	K03107	7.98155	7.98825	7.75412	8.383	8.36106	8.41363	0.474564	32.3916	1.26033e-08	2.80788e-07
Nova2	384569	mmu:384569	K14944	5.8155	5.59082	5.68368	6.19442	6.1866	6.11854	0.474014	16.9529	3.83184e-05	0.000358854
Cnnm4	94220	mmu:94220	K16302	2.73961	2.8084	2.78978	3.03596	3.23987	3.32051	0.473747	2.91215	0.0879143	0.201375
Nop16	28126	mmu:28126		4.82996	4.63823	4.27994	5.03231	5.03212	5.11072	0.471542	9.02917	0.00265705	0.0130935
Eif3g	53356	mmu:53356	K03248	6.84703	6.70854	6.46608	7.21644	7.16554	7.0749	0.470725	19.9521	7.94066e-06	9.08454e-05
Ubac2	68889	mmu:68889		2.54146	2.55156	2.58821	2.93275	3.28077	2.74546	0.470492	2.43884	0.118364	0.247547
Coa6	67892	mmu:67892	K18179	2.76356	2.69985	3.08631	3.32644	3.4093	3.13633	0.470371	3.00852	0.0828277	0.1936
Rbm27	225432	mmu:225432	K13193	6.9221	6.92594	6.95579	7.43337	7.39243	7.37996	0.469188	31.5897	1.90438e-08	4.03062e-07
Tsfm	66399	mmu:66399	K02357	7.30495	7.39549	7.24842	7.57851	7.77864	7.96166	0.467977	19.824	8.4909e-06	9.63592e-05
Pex14	56273	mmu:56273	K13343	6.14747	6.23206	6.18094	6.68748	6.6743	6.59663	0.465573	21.4516	3.62874e-06	4.64889e-05
Fam169a	320557	mmu:320557		5.18063	5.38491	5.15307	5.64309	5.81301	5.66876	0.465123	12.7732	0.000351616	0.00241622
Nvl	67459	mmu:67459	K14571	4.82238	4.86881	4.89523	5.42641	5.34497	5.19263	0.463598	10.4258	0.00124266	0.0070136
Hspbp1	66245	mmu:66245	K09562	2.06422	2.22914	2.28877	2.49365	2.76997	2.54018	0.462956	1.79717	0.180055	0.334286
Psma1	26440	mmu:26440	K02725	8.19013	8.04967	8.10675	8.6193	8.51559	8.59318	0.462738	39.9623	2.58906e-10	7.82822e-09
Maco1	66146	mmu:66146		3.73468	3.73209	3.84718	4.05763	4.28867	4.26761	0.462187	5.39066	0.0202448	0.0658188
Scfd1	76983	mmu:76983	K19998	8.42365	8.34179	8.3582	8.8431	8.84255	8.82229	0.462107	52.0975	5.28117e-13	2.32867e-11
Dcp1a	75901	mmu:75901	K12610	5.75606	5.6153	5.77757	6.14644	6.25919	6.11356	0.461608	16.1781	5.76554e-05	0.000512721
Psmb5	19173	mmu:19173	K02737	7.59308	7.47998	7.31188	7.92312	7.93789	7.91927	0.461481	27.9272	1.25968e-07	2.30833e-06
Tinagl1	94242	mmu:94242		5.34176	5.45443	5.44947	5.79794	5.85199	5.94835	0.461163	14.0605	0.000177019	0.00134528
Zeb2	24136	mmu:24136	K23560	2.10228	2.33274	2.27764	2.72034	2.5196	2.67766	0.460138	1.84006	0.174944	0.327526
Mrpl21	353242	mmu:353242	K02888	7.7737	7.61688	7.71931	8.23631	8.16698	8.08092	0.459015	31.8583	1.65843e-08	3.56352e-07
Ncbp3	66874	mmu:66874		4.55143	4.60287	4.69843	5.03614	4.99777	5.14041	0.458673	8.93206	0.00280208	0.0136336
Lyar	17089	mmu:17089	K15263	5.83824	5.85563	5.87222	6.28343	6.30617	6.33023	0.457378	17.793	2.46288e-05	0.000245882
Cdk9	107951	mmu:107951	K02211	5.10454	5.06209	5.02741	5.61387	5.45777	5.4682	0.45609	11.3842	0.000740704	0.00448555
Ankle2	71782	mmu:71782	K21412	5.41163	5.14336	5.20836	5.67296	5.67279	5.74895	0.454313	12.2787	0.000458152	0.0029892
Yars2	70120	mmu:70120	K01866	6.61223	6.4068	6.58434	7.09988	6.98394	6.87413	0.45403	19.888	8.21142e-06	9.36899e-05
Srrm2	75956	mmu:75956	K13172	8.15416	7.98211	8.12239	8.54284	8.58578	8.49098	0.453752	35.2847	2.84865e-09	7.44341e-08
Dipk2a	68861	mmu:68861		6.66298	6.95759	7.23805	7.15029	7.50171	7.57505	0.453016	9.72041	0.00182233	0.00954692
Psmd12	66997	mmu:66997	K03035	8.39758	8.39539	8.22578	8.84747	8.71902	8.81277	0.452896	33.806	6.0891e-09	1.4645e-07
Rab3d	19340	mmu:19340	K07884	7.31376	7.32186	7.33792	7.71427	7.75796	7.84329	0.452621	32.4114	1.24755e-08	2.79412e-07
Banf1	23825	mmu:23825	K21870	5.15822	5.22641	5.14849	5.58928	5.50169	5.74712	0.452579	11.7298	0.000615079	0.00380647
Sart1	20227	mmu:20227	K11984	7.62938	7.6368	7.5863	8.07439	8.09999	8.03066	0.45046	37.9445	7.27846e-10	2.01371e-08
Isca2	74316	mmu:74316	K22072	4.15252	4.25036	4.03414	4.49392	4.71648	4.55687	0.450416	6.47414	0.0109455	0.0403593
Clic5	224796	mmu:224796	K05025	7.41332	7.73698	7.67012	7.91689	7.97809	8.26272	0.450223	15.0884	0.00010259	0.000836728
Kdr	16542	mmu:16542	K05098	3.75075	3.60616	3.73767	4.17707	4.09586	4.10217	0.450215	4.86372	0.0274271	0.0841906
Zc3h18	76014	mmu:76014	K13092	6.23644	6.19379	6.43133	6.80734	6.78388	6.6189	0.449689	18.0307	2.1737e-05	0.000220654
Psmb4	19172	mmu:19172	K02736	7.42431	7.4874	7.34959	7.89778	7.81912	7.8921	0.449462	32.2397	1.3628e-08	3.00455e-07
Srsf4	57317	mmu:57317	K12893	7.3965	7.36859	7.373	7.77606	7.89105	7.81157	0.448623	33.2492	8.10745e-09	1.87535e-07
Plaa	18786	mmu:18786	K14018	6.85866	6.65775	6.65004	7.08097	7.1486	7.25854	0.446719	21.0095	4.5701e-06	5.68977e-05
P3h2	210530	mmu:210530	K22459	4.80325	4.78162	4.68163	5.23612	5.13794	5.20338	0.44657	9.1879	0.00243621	0.0123355
Get4	67604	mmu:67604	K23387	6.02897	5.93485	5.81175	6.40632	6.36837	6.33696	0.445273	16.7472	4.27043e-05	0.000394688
Hexim1	192231	mmu:192231	K15189	4.32874	4.36144	4.36395	4.86557	4.72885	4.75448	0.444149	7.13805	0.00754651	0.0299105
Gclm	14630	mmu:14630	K11205	5.04064	4.78494	4.60351	5.37736	5.26399	5.13058	0.443121	8.85024	0.0029305	0.0141124
Arl8b	67166	mmu:67166	K07955	4.22906	4.03267	4.13322	4.66468	4.65817	4.36662	0.4419	6.07436	0.0137158	0.0488711
Ubr1	22222	mmu:22222	K10625	3.22107	3.01507	2.92439	3.41747	3.23987	3.65422	0.441693	3.03558	0.0814573	0.190924
Akap5	238276	mmu:238276	K16522	5.69718	5.32678	5.63651	6.06618	6.05229	5.86443	0.441563	12.162	0.000487722	0.00315677
Hmgn5b				5.56827	5.69965	5.72628	6.08389	6.08922	6.12986	0.440562	14.6541	0.000129155	0.00102381
Aplp2	11804	mmu:11804	K08117	4.90006	4.60099	4.72326	5.16258	5.2348	5.12494	0.440467	8.69108	0.00319772	0.0152604
Plp2	18824	mmu:18824		2.76356	2.80185	3.16698	3.08862	3.70812	3.13633	0.440344	2.7174	0.0992595	0.218836
Nacad	192950	mmu:192950		2.21078	1.9734	1.82124	2.29029	2.42546	2.41621	0.44001	1.38881	0.238607	0.403202
Usp5	22225	mmu:22225	K11836	7.52816	7.11284	7.22107	7.70767	7.7955	7.69969	0.439913	16.599	4.61762e-05	0.000421258
Odr4	226499	mmu:226499		5.72082	5.95196	5.61012	6.1667	6.1327	6.30611	0.439336	13.6031	0.000225812	0.00165374
Ubxn1	225896	mmu:225896		3.48389	3.62484	3.2203	3.67037	3.86877	4.02847	0.438387	3.91853	0.0477566	0.129254
Tbc1d23	67581	mmu:67581	K22555	6.6012	6.70415	6.55927	7.00277	6.96472	7.1882	0.438377	19.6928	9.09424e-06	0.000102293
Chmp6	208092	mmu:208092	K12195	3.01037	2.55935	3.10533	3.43501	3.31399	3.15861	0.438232	2.65868	0.102986	0.22448
Dnajb6	23950	mmu:23950	K09512	4.73019	4.59153	4.7697	5.20749	5.1979	4.97921	0.438016	8.33735	0.00388383	0.0178504
Dnajb12	56709	mmu:56709	K09518	4.63819	4.65469	4.41312	5.1126	4.89174	4.99322	0.436862	7.77981	0.00528332	0.0227975
Bcap31	27061	mmu:27061	K14009	9.26656	9.13595	9.18267	9.65619	9.70534	9.53069	0.436296	34.7203	3.80636e-09	9.70622e-08
Stx11	74732	mmu:74732	K08487	5.36413	5.54252	5.24169	5.81255	5.69566	5.93227	0.435977	11.6005	0.000659335	0.00403903
Mrm3	67390	mmu:67390	K20095	5.05849	5.03721	5.01908	5.49629	5.53024	5.37969	0.433999	10.1148	0.00147086	0.00806498
Ap1s2	108012	mmu:108012	K12394	4.53297	4.286	4.37182	4.75589	4.92007	4.77625	0.432343	6.86082	0.0088106	0.0340285
Gtpbp6	107999	mmu:107999		5.64226	5.14076	5.44076	5.85985	5.98788	5.68132	0.432315	9.88008	0.00167078	0.00890732
Ube3a	22215	mmu:22215	K10587	3.06921	3.05968	3.10533	3.57868	3.63639	3.24443	0.431652	2.92878	0.0870132	0.200286
Eef1a2	13628	mmu:13628	K03231	8.00308	7.85598	7.53344	8.38168	8.08516	8.24054	0.431282	12.5117	0.000404409	0.00270436
Med16	216154	mmu:216154	K15159	4.82238	4.65832	4.63221	5.26582	5.06566	5.04796	0.430707	8.11559	0.00438862	0.0195437
Virma	66185	mmu:66185	K22910	5.3177	5.26025	5.17424	5.41024	5.77295	5.79501	0.430489	10.3046	0.00132697	0.00738117
Pex11b	18632	mmu:18632	K13352	5.59966	5.45443	5.68789	5.97921	6.15945	5.88211	0.43031	12.2558	0.000463821	0.00301128
Bnip3	12176	mmu:12176	K15464	4.9857	4.80637	4.90792	5.38941	5.34658	5.22993	0.42859	9.02463	0.00266366	0.0131108
Dtnb	13528	mmu:13528		5.24016	5.19676	5.34399	5.56427	5.77773	5.68995	0.427556	10.9011	0.00096108	0.00559594
Psmb1	19170	mmu:19170	K02732	7.5144	7.47046	7.38115	7.86904	7.90856	7.87054	0.426944	30.3571	3.59398e-08	7.38511e-07
Sarnp	66118	mmu:66118	K18732	6.61278	6.56167	6.71597	7.05616	7.10893	7.00053	0.426497	20.9687	4.66851e-06	5.79525e-05
Rrp1	18114	mmu:18114	K14849	4.25463	4.26948	4.06685	4.38986	4.54521	4.82408	0.425258	5.79788	0.0160455	0.055355
Sec62	69276	mmu:69276	K12275	6.93138	6.71727	6.81365	7.27765	7.23353	7.22132	0.425221	21.7391	3.12361e-06	4.03117e-05
Pdss2	71365	mmu:71365	K12505	5.50457	5.43339	5.5616	5.86955	6.01541	5.87287	0.425065	12.3082	0.00045097	0.00296883
Tomm6	66119	mmu:66119	K17772	4.19424	4.06312	4.39777	4.44859	4.61351	4.77264	0.425013	5.86868	0.0154126	0.0537411
Vps13a	271564	mmu:271564	K19525	5.88902	5.95122	5.92224	6.22331	6.40121	6.38971	0.42454	15.1357	0.000100056	0.000822401
Dsg2	13511	mmu:13511	K07597	8.39997	8.29678	8.44708	8.72688	8.92281	8.75899	0.423609	27.0332	1.99989e-07	3.42912e-06
Abhd4	105501	mmu:105501	K13698	4.16456	3.86685	3.97332	4.5078	4.52549	4.21277	0.423224	5.10443	0.0238649	0.0749407
Cisd2	67006	mmu:67006	K23882	7.67218	7.49096	7.55176	8.0195	8.03024	7.93488	0.423072	27.0322	2.00093e-07	3.42912e-06
Ddrgk1	77006	mmu:77006	K23344	5.52922	5.46172	5.57417	5.97222	5.92798	5.91274	0.422177	12.4791	0.000411536	0.00273474
Sptlc2	20773	mmu:20773	K00654	6.50384	6.44303	6.37563	6.83072	6.90601	6.84652	0.421496	19.515	9.9811e-06	0.000111184
LOC102555167				8.2281	8.06479	8.1255	8.58371	8.64801	8.44866	0.421167	25.7589	3.86833e-07	6.13282e-06
Rmdn3	67809	mmu:67809	K23293	6.59287	7.05961	6.56958	7.14008	7.0788	7.30485	0.419213	10.2043	0.00140116	0.0077228
Ythdf1	228994	mmu:228994	K20102	3.22107	2.9573	3.00762	3.44081	3.3008	3.55693	0.41712	2.69798	0.100475	0.220761
Ophn1	94190	mmu:94190	K20650	3.71435	3.92225	3.82057	4.1736	4.16303	4.31052	0.416291	4.47295	0.0344355	0.100114
Ctnnbl1	66642	mmu:66642	K12864	7.59252	7.57259	7.85262	8.05302	8.1229	8.09759	0.416072	20.77	5.17889e-06	6.35427e-05
Sc5d	235293	mmu:235293	K00227	3.99958	3.65423	4.00067	4.34418	4.18833	4.30054	0.415949	4.5999	0.0319737	0.0943827
Gga3	260302	mmu:260302	K12404	3.82849	3.99009	4.13938	4.20119	4.29201	4.59617	0.415482	4.86641	0.0273844	0.0841206
Sf3b4	107701	mmu:107701	K12831	5.09356	5.28277	4.9663	5.43078	5.43832	5.68899	0.41512	9.03181	0.00265322	0.0130898
Coa3	52469	mmu:52469	K18175	3.58143	3.71126	4.72941	4.56732	4.57292	4.3425	0.414303	3.77806	0.0519289	0.137588
Nrdc	230598	mmu:230598	K01411	4.44685	4.20392	4.0175	4.52973	4.71897	4.64433	0.41395	5.62225	0.0177339	0.0597196
Lactb2	212442	mmu:212442	K16639	4.90904	4.8483	4.75773	5.35143	5.14534	5.23124	0.413868	8.1267	0.00436181	0.0195437
Cops7a	26894	mmu:26894	K12180	5.45518	5.27333	5.00901	5.64435	5.52031	5.78789	0.411542	9.1594	0.00247443	0.0124842
Spryd7	66674	mmu:66674		6.56247	6.92217	6.69101	7.01302	7.14768	7.25726	0.411306	13.8477	0.000198238	0.00148784
Rab8a	17274	mmu:17274	K07901	7.26601	7.10721	7.31529	7.67206	7.64828	7.59612	0.410108	22.5194	2.08027e-06	2.79549e-05
Srp19	66384	mmu:66384	K03105	5.79435	5.89155	5.86201	6.11686	6.1631	6.4389	0.409769	12.1221	0.000498268	0.00320542
Higd2a	67044	mmu:67044		5.21143	5.40017	4.78355	5.59059	5.43983	5.64528	0.409468	8.0438	0.00456597	0.0201121
Stn1	108689	mmu:108689	K23312	4.79359	5.04	4.61019	5.09064	5.20145	5.37017	0.408219	7.43069	0.00641209	0.0265741
Hmgcr	15357	mmu:15357	K00021	4.72002	4.77494	4.78355	5.00908	5.25717	5.19532	0.408013	7.52764	0.00607595	0.0254397
Dnajc11	230935	mmu:230935	K09531	8.31187	8.42219	8.3076	8.76682	8.70672	8.7911	0.407581	34.0681	5.32157e-09	1.30209e-07
Rcor3	214742	mmu:214742		2.43612	3.04866	2.79759	2.84801	3.26047	3.31556	0.407044	2.12051	0.145338	0.288023
Fkbp8	14232	mmu:14232	K09574	7.72701	7.79997	7.77209	8.13912	8.26176	8.11763	0.406129	28.2225	1.08138e-07	2.02544e-06
Gk	14933	mmu:14933	K00864	7.65441	7.62479	7.76612	8.10461	8.11138	8.04568	0.405667	28.0473	1.18385e-07	2.19212e-06
Exoc8	102058	mmu:102058	K19986	3.64727	3.21566	3.39018	3.84232	3.58832	3.91527	0.404836	3.21277	0.0730657	0.177473
Arfip1	99889	mmu:99889	K20314	5.93016	5.82688	5.96278	6.24584	6.3291	6.33513	0.404681	13.7588	0.000207845	0.00154891
Apob	238055	mmu:238055	K14462	4.35262	4.84511	4.93829	4.77207	5.17638	5.35337	0.404583	5.96789	0.0145687	0.0513911
Golga5	27277	mmu:27277		7.26601	7.10388	7.04057	7.59745	7.51784	7.51155	0.404465	20.813	5.06369e-06	6.24915e-05
Emc10	69683	mmu:69683	K23570	5.98721	5.76593	5.70877	6.29549	6.23337	6.14946	0.404104	12.3051	0.000451711	0.00296909
Ccdc58	381045	mmu:381045		6.37568	6.26398	6.48618	6.81015	6.79392	6.72488	0.402874	16.1891	5.73237e-05	0.000510845
Pex16	18633	mmu:18633	K13335	5.10766	5.14982	5.0924	5.51702	5.5471	5.48372	0.402838	9.10634	0.00254725	0.0127302
Prcc	94315	mmu:94315	K13105	6.78354	6.87653	6.7486	7.11944	7.16508	7.31139	0.401642	18.4367	1.75644e-05	0.000184035
Crat	12908	mmu:12908	K00624	8.47894	8.51021	8.52124	8.89511	8.933	8.88668	0.401497	42.1771	8.33725e-11	2.73578e-09
Tmco1	68944	mmu:68944	K21891	5.8448	5.65401	5.83947	6.25656	6.25662	6.02235	0.401419	11.6039	0.000658143	0.00403757
Ccdc51	66658	mmu:66658		5.53039	5.34154	5.53963	5.80583	5.97859	5.81268	0.401145	10.4639	0.00121732	0.00689813
Utp15	105372	mmu:105372	K14549	6.37892	6.31087	6.18765	6.67523	6.64523	6.74342	0.399218	15.7216	7.33814e-05	0.000630068
Card19	68480	mmu:68480		5.30687	5.33134	5.58211	5.71544	5.85312	5.8284	0.398204	9.91251	0.00164159	0.00878491
Lars2	102436	mmu:102436	K01869	6.93402	7.02382	7.06426	7.38494	7.3586	7.46063	0.397722	21.4383	3.65391e-06	4.65873e-05
Rab5b	19344	mmu:19344	K07888	6.06073	6.08941	6.0586	6.51819	6.54105	6.34427	0.39744	13.9141	0.000191359	0.00143876
Mrpl42	67270	mmu:67270	K17423	5.07613	4.96576	4.96457	5.36674	5.48428	5.3327	0.397439	8.20183	0.00418481	0.0189256
Iscu	66383	mmu:66383	K22068	6.67986	6.66454	6.77656	7.18309	7.04061	7.07746	0.396918	18.636	1.58205e-05	0.00017038
Uimc1	20184	mmu:20184	K20775	3.06279	3.25456	3.06704	2.82159	3.33357	3.9855	0.396781	2.48561	0.114892	0.242126
Akap2	677884	mmu:677884	K16519	8.8452	8.80061	8.77752	9.17095	9.20592	9.23236	0.396481	42.6769	6.45714e-11	2.1354e-09
Cyb5r3	109754	mmu:109754	K00326	9.04529	9.40853	9.23363	9.52664	9.59235	9.76807	0.396353	14.2102	0.000163484	0.00126053
Tasor	218850	mmu:218850	K21873	5.19244	5.23251	5.17424	5.60744	5.67023	5.50778	0.39622	9.11855	0.00253031	0.0126644
Tor1aip2	240832	mmu:240832	K11794	5.48429	5.49052	5.37044	5.85008	5.86885	5.8118	0.3961	10.5014	0.00119285	0.00676854
Htt	15194	mmu:15194	K04533	5.09198	5.05385	4.85459	5.40284	5.43832	5.35095	0.396024	8.11697	0.00438527	0.0195437
Dhrs4	28200	mmu:28200	K11147	8.47759	8.31271	8.46038	8.82825	8.87978	8.72755	0.394913	25.2249	5.1018e-07	7.96505e-06
Golga7	57437	mmu:57437		3.8209	3.77953	3.92775	4.33175	4.17393	4.15576	0.394744	4.03049	0.0446849	0.122825
Hcfc1	15161	mmu:15161	K14966	7.66901	7.52889	7.56756	7.92234	8.02499	7.99551	0.394605	25.2188	5.11811e-07	7.96505e-06
Thrap3	230753	mmu:230753	K13112	7.76803	7.95782	7.75713	8.24607	8.21811	8.21203	0.393277	23.5983	1.18692e-06	1.67346e-05
Mtus1	102103	mmu:102103		3.98608	4.14043	4.00742	4.49392	4.45873	4.34978	0.393196	4.56587	0.0326151	0.0958749
Slc12a2	20496	mmu:20496	K10951	5.84293	5.60781	5.81271	6.13307	6.2472	6.05315	0.392724	11.2373	0.000801677	0.00479308
Dcaf7	71833	mmu:71833	K11805	6.53026	6.42076	6.5155	6.81963	6.93139	6.87791	0.391896	16.9324	3.87349e-05	0.000361953
Nup62	18226	mmu:18226	K14306	7.01689	7.14198	6.78837	7.40547	7.3446	7.39587	0.391475	15.4862	8.31099e-05	0.000706434
Baz2a	116848	mmu:116848	K15224	4.44438	4.47901	4.51857	4.81735	4.81724	4.92987	0.391317	5.89667	0.0151696	0.0529531
Fcgbp	215384	mmu:215384		6.15881	7.00256	6.18392	6.76464	6.91416	6.9986	0.390021	4.34988	0.0370117	0.106289
Napg	108123	mmu:108123	K21198	6.66298	6.52684	6.54657	6.99983	6.96367	6.93751	0.389997	17.4778	2.9068e-05	0.000283514
Dnajc5	13002	mmu:13002	K09525	8.09601	7.91843	8.01334	8.4262	8.46121	8.30999	0.389769	23.2417	1.42867e-06	1.97633e-05
Gpat4	102247	mmu:102247	K13506	4.44685	4.63455	4.72326	4.92263	4.99981	5.02692	0.389296	6.23435	0.0125295	0.0452539
Rnf121	75212	mmu:75212	K15698	3.95521	3.86685	3.80902	4.26795	4.3699	4.13344	0.389064	3.99654	0.0455937	0.124676
Ccnyl1	227210	mmu:227210		6.59842	6.58665	6.74102	6.96303	7.07977	7.03932	0.388735	17.1922	3.37822e-05	0.000324263
Ptpn1	19246	mmu:19246	K05696	7.0988	7.06577	7.0963	7.47529	7.52424	7.4246	0.388364	22.1761	2.4875e-06	3.28025e-05
Timm8b	30057	mmu:30057	K17780	3.97928	4.09561	4.27715	4.49949	4.46466	4.51431	0.387626	4.61977	0.0316055	0.0938324
Mcm6	17219	mmu:17219	K02542	7.53976	7.63381	7.6831	7.93344	7.99355	8.08183	0.387359	22.9755	1.64082e-06	2.23331e-05
Taf4	228980	mmu:228980	K03129	4.61863	4.70294	4.45078	4.84385	5.17638	4.90538	0.386039	5.97608	0.0145012	0.0512811
Gja1	14609	mmu:14609	K07372	7.22095	7.09487	7.15719	7.5439	7.64404	7.43718	0.384888	18.7402	1.49792e-05	0.000162999
Cul4b	72584	mmu:72584	K10609	5.46129	5.42383	5.35065	5.68766	5.8722	5.80917	0.384381	9.54146	0.00200882	0.0104208
Cgn	70737	mmu:70737	K06102	4.61205	4.48106	4.6344	4.99732	5.048	4.81534	0.384118	5.91622	0.0150021	0.0525261
Hspb7	29818	mmu:29818	K09546	6.41591	6.2723	6.2488	6.75245	6.57776	6.73742	0.384087	14.0981	0.000173522	0.00132507
Setd2	235626	mmu:235626	K11423	2.55066	2.05279	2.56091	2.52674	2.84462	2.7818	0.383572	1.3889	0.238591	0.403202
Phldb2	208177	mmu:208177	K23794	6.06073	5.79426	6.06833	6.38467	6.36837	6.31295	0.383311	11.759	0.000605508	0.00375273
Krt1	16678	mmu:16678	K07605	6.683	7.55906	6.85638	7.49179	7.48321	7.43233	0.382731	4.60862	0.0318116	0.094101
Atp5if1				7.82676	7.66347	7.89034	8.20662	8.3136	8.00033	0.382285	14.3599	0.000150987	0.00117487
Kif1b	16561	mmu:16561	K10392	5.22587	4.89367	5.10977	5.29172	5.40633	5.60732	0.382265	7.34147	0.00673816	0.027452
Krt14	16664	mmu:16664	K07604	5.58517	6.69004	5.8648	6.29068	6.49327	6.70893	0.38187	3.04151	0.0811604	0.190545
Chd2	244059	mmu:244059	K20091	2.07701	2.21934	2.48549	2.60112	2.67087	2.54018	0.381859	1.25465	0.262667	0.430456
A0A0G2K3Z9				9.59603	9.2711	9.28258	9.80136	9.78577	9.7286	0.381538	15.8148	6.98527e-05	0.000604676
Abcd3	19299	mmu:19299	K05677	7.92803	8.03769	7.97443	8.39798	8.38392	8.30797	0.38134	27.7133	1.40689e-07	2.55596e-06
Golgb1	224139	mmu:224139	K20478	8.72774	8.64943	8.65809	9.06065	9.07796	9.03912	0.381006	37.8583	7.60724e-10	2.091e-08
Hax1	23897	mmu:23897	K16220	5.8476	5.72063	5.73037	6.13397	6.19822	6.10067	0.380695	11.3012	0.000774564	0.00465729
Snap23	20619	mmu:20619	K08508	6.50028	6.26696	6.45253	6.75012	6.82364	6.77756	0.38045	14.3649	0.000150585	0.0011739
Psmc4	23996	mmu:23996	K03063	8.45616	8.5999	8.4508	8.85468	8.82336	8.96689	0.379989	24.2408	8.50107e-07	1.26708e-05
Ppih	66101	mmu:66101	K09567	3.5358	3.42195	3.42593	3.82469	3.6727	3.91854	0.379905	2.90134	0.088506	0.201966
Xrcc6	14375	mmu:14375	K10884	5.53619	5.69081	5.24313	5.83804	5.799	5.98699	0.379277	8.57031	0.00341689	0.0161606
Fxr2	23879	mmu:23879	K15516	7.75216	7.67516	7.68811	8.10118	8.08804	8.06091	0.378997	27.3695	1.68061e-07	2.96417e-06
Trim33	94093	mmu:94093	K08883	3.54043	3.44735	3.5468	3.87695	3.84169	3.87883	0.378931	2.98432	0.0840744	0.195435
Zc3h14	75553	mmu:75553	K23038	4.0876	3.756	4.05059	4.21817	4.47056	4.29048	0.378715	3.95508	0.04673	0.127208
Cxxc1	74322	mmu:74322	K14960	4.19717	4.01295	3.99728	4.4572	4.52265	4.33763	0.377907	4.23628	0.0395688	0.111663
2020-09-06	56526	mmu:56526	K16939	6.41465	6.29754	6.39379	6.76001	6.78328	6.68802	0.377091	14.7958	0.000119802	0.000962281
Cttn	13043	mmu:13043	K06106	8.64877	8.64016	8.81206	9.04634	9.11931	9.06875	0.377004	26.4733	2.67212e-07	4.4012e-06
Uqcc1	56046	mmu:56046	K17662	4.13427	4.24071	4.3021	4.66468	4.62414	4.50129	0.376393	4.64087	0.0312192	0.0929332
Arsb	11881	mmu:11881	K01135	3.22682	3.24493	3.09268	3.24924	3.4093	3.82413	0.374758	2.34039	0.126058	0.259913
Tbc1d15	66687	mmu:66687	K20168	4.40432	4.55693	4.38745	4.79036	4.75812	4.89214	0.374536	5.2771	0.0216077	0.0694033
Pcid2	234069	mmu:234069		5.04227	5.03721	5.05049	5.3864	5.50313	5.35095	0.374293	7.4296	0.00641595	0.0265741
Ywhab	54401	mmu:54401	K16197	6.46785	6.4937	6.2651	6.65105	6.57981	7.05425	0.37418	8.33346	0.00389214	0.0178692
Arhgap35	232906	mmu:232906	K05732	3.51714	3.77953	3.4608	3.97212	4.04136	3.87547	0.374132	3.07654	0.0794292	0.187625
Ppil1	68816	mmu:68816	K12733	5.67945	5.60593	5.69732	5.98418	6.1567	5.95234	0.373843	10.0758	0.00150229	0.00820543
Card6	239319	mmu:239319	K12797	2.32248	1.99653	2.06093	2.58026	2.68109	2.09666	0.371974	1.06287	0.302561	0.468965
Rad23b	19359	mmu:19359	K10839	6.33697	6.32407	6.15911	6.5943	6.56884	6.75215	0.371932	12.7247	0.000360851	0.00246874
Trappc13	66975	mmu:66975	K20310	6.27861	6.18627	6.13231	6.56937	6.54315	6.58896	0.371717	13.3964	0.000252101	0.00181487
Tmem161b	72745	mmu:72745		6.02733	6.04295	5.92135	6.28987	6.44009	6.37075	0.371459	11.9477	0.000547139	0.00346194
Nmnat1	66454	mmu:66454	K06210	4.86359	4.49331	4.73145	5.05328	5.22784	4.90867	0.371321	5.71059	0.0168629	0.0576171
Dysf	26903	mmu:26903	K18261	9.84238	9.88167	9.84089	10.2118	10.2262	10.2404	0.371251	53.97	2.03579e-13	9.36683e-12
Dst	13518	mmu:13518	K10382	10.552	10.5107	10.5039	10.8652	10.9016	10.9098	0.370311	57.2994	3.74268e-14	1.90877e-12
Tacc1	320165	mmu:320165	K14281	2.2565	2.43787	2.16128	2.75798	2.29843	2.72321	0.369815	1.20025	0.273272	0.441343
LOC103689975				2.72342	2.62018	2.35384	2.9813	2.95825	2.80317	0.369464	1.47511	0.224542	0.386403
Erh	13877	mmu:13877		6.72376	6.72638	6.62445	7.08004	6.99934	7.09453	0.369313	16.469	4.94519e-05	0.000447504
Ranbp10	74334	mmu:74334	K23334	2.94904	2.78866	2.67564	3.05876	2.99967	3.30561	0.368577	1.73545	0.187716	0.344517
Snrnp70	20637	mmu:20637	K11093	8.09069	8.11816	8.17904	8.47753	8.50538	8.50667	0.368164	29.8733	4.61216e-08	9.2091e-07
Hsd17b8	14979	mmu:14979	K13370	7.0854	6.91839	7.02817	7.34839	7.44136	7.34061	0.367651	17.5023	2.86968e-05	0.000281342
Cpsf3	54451	mmu:54451	K14403	5.98975	6.07522	5.91327	6.36727	6.34687	6.36837	0.367615	11.8207	0.000585767	0.00366798
Cstb	13014	mmu:13014	K13907	6.67092	6.50231	6.10028	6.75128	6.5312	7.07636	0.367404	5.59375	0.0180247	0.0604106
Ddx46	212880	mmu:212880	K12811	7.86208	7.7158	7.88554	8.16781	8.12968	8.25564	0.367093	20.6637	5.47431e-06	6.65884e-05
Lsm2	27756	mmu:27756	K12621	6.9056	6.86204	6.82899	7.15118	7.26104	7.27202	0.366788	17.4027	3.02393e-05	0.000293585
Coa7	69893	mmu:69893	K18180	6.99346	6.94017	7.17418	7.39206	7.48795	7.33022	0.366767	15.2758	9.28989e-05	0.000768049
Ablim1	226251	mmu:226251	K07520	8.54952	8.60767	8.58939	8.93597	8.9255	8.9819	0.366668	34.6251	3.99722e-09	1.00716e-07
Ddr1	12305	mmu:12305	K05124	3.64727	3.84471	3.86217	3.88973	4.32498	4.17228	0.36644	3.31125	0.068807	0.169831
Taco1	70207	mmu:70207	K18189	4.79553	4.54522	4.80309	5.19382	5.18359	4.84998	0.3664	5.58712	0.018093	0.0604179
Bcat1	12035	mmu:12035	K00826	3.79014	3.34294	3.53282	4.01939	3.88655	3.81714	0.36639	2.84698	0.0915459	0.206161
Prpf19	28000	mmu:28000	K10599	8.78358	8.67508	8.75562	9.12756	9.08928	9.09245	0.365684	33.0043	9.1953e-09	2.10398e-07
Dhrsx	236082	mmu:236082	K11170	5.76598	5.60781	5.58098	6.00096	6.16401	5.88545	0.365635	9.13726	0.00250455	0.0125763
Tmx2	66958	mmu:66958		7.25936	7.19387	7.16476	7.62413	7.62166	7.4704	0.365479	18.3011	1.88596e-05	0.000195668
Scamp2	24044	mmu:24044	K19995	5.97187	6.06432	5.81175	6.16407	6.73933	5.95314	0.365321	4.78321	0.0287385	0.0876667
Prpf31	68988	mmu:68988	K12844	6.67566	6.433	6.67518	6.96051	7.03265	6.88544	0.365154	13.086	0.000297514	0.00210951
Fnbp4	55935	mmu:55935		6.22499	6.07046	6.21198	6.56074	6.5564	6.47652	0.364603	12.3801	0.000433932	0.00286557
Atf7ip	54343	mmu:54343		4.86912	4.73939	4.78748	5.16609	5.25717	5.05242	0.364446	6.05718	0.0138498	0.0493073
Bag6	224727	mmu:224727	K23390	6.66669	6.56651	6.46608	6.95495	6.84539	6.98035	0.364354	14.1634	0.000167599	0.00128756
Fyco1	17281	mmu:17281	K21954	7.50969	7.48382	7.41712	7.87468	7.81651	7.81201	0.364167	22.4959	2.10591e-06	2.8118e-05
Txnl4a	27366	mmu:27366	K12859	4.20885	4.01579	3.9664	4.31606	4.33148	4.54634	0.361258	3.83086	0.0503171	0.134211
Amt	434437	mmu:434437	K00605	3.91657	3.69368	3.96987	3.97612	4.19191	4.3714	0.361128	3.34132	0.0675602	0.167664
Snrnp40	66585	mmu:66585	K12857	7.38658	7.24336	7.36118	7.73742	7.69946	7.63338	0.360569	19.0472	1.27523e-05	0.000139846
Ufl1	67490	mmu:67490	K22755	8.18497	8.12523	8.1222	8.47929	8.53033	8.49851	0.359342	28.8806	7.69781e-08	1.47443e-06
Prpf18	67229	mmu:67229	K12817	3.82849	4.17379	3.77774	4.2906	4.18833	4.37616	0.359104	3.50395	0.0612228	0.15593
Baiap2l1	66898	mmu:66898	K20127	3.50772	3.37418	3.55143	3.7189	4.00113	3.72684	0.358627	2.58612	0.107804	0.231642
Ykt6	56418	mmu:56418	K08516	5.02256	4.5991	4.7026	5.12346	5.20854	5.06722	0.358625	5.59705	0.0179908	0.0603926
Emc2	66736	mmu:66736	K23563	7.5861	7.41386	7.431	7.86662	7.84094	7.80032	0.358614	19.2797	1.12898e-05	0.000124452
Pisd	320951	mmu:320951	K01613	6.41275	6.58188	6.54308	6.88967	6.84652	6.87958	0.358546	14.1259	0.000170973	0.0013111
Akr1b8	14187	mmu:14187	K00011	6.2343	5.97398	6.0207	6.47998	6.38723	6.42862	0.358314	10.8707	0.00097695	0.00568054
Alg11	207958	mmu:207958	K03844	6.31755	6.39161	6.42441	6.78871	6.74116	6.6789	0.358066	13.406	0.000250821	0.00181182
Sh3pxd2a	14218	mmu:14218	K24032	5.0126	4.95842	4.90972	5.37282	5.19255	5.35095	0.357752	6.42484	0.0112535	0.0413107
Dnajc19	67713	mmu:67713	K09539	8.06863	7.93274	7.9573	8.38262	8.36463	8.28552	0.357711	22.7707	1.82529e-06	2.46065e-05
Mcm4	17217	mmu:17217	K02212	7.38818	7.57883	7.35887	7.63934	7.76729	7.97231	0.357044	11.5716	0.000669656	0.00409623
Mto1	68291	mmu:68291	K03495	3.60371	3.37859	3.48036	3.97212	3.75726	3.74167	0.356989	2.58099	0.108154	0.231923
Twnk	226153	mmu:226153	K17680	2.64823	2.75515	2.43627	3.10332	2.75069	2.95727	0.356971	1.42275	0.232951	0.396653
Mtg1	212508	mmu:212508	K19828	5.78463	5.65128	5.93204	6.15264	6.27614	6.00631	0.356673	8.87548	0.00289026	0.0139982
Psmb3	26446	mmu:26446	K02735	7.55442	7.79049	7.41171	7.99557	7.77596	8.06128	0.356188	9.94848	0.00160982	0.0086697
M0R7E6				7.32387	7.34344	7.38505	7.55397	7.71104	7.82838	0.356162	15.4536	8.45549e-05	0.000711351
Vamp8	22320	mmu:22320	K08512	2.8103	2.79527	2.54242	2.9653	3.11726	3.05552	0.355871	1.51887	0.21779	0.379697
Snrpb2	20639	mmu:20639	K11094	5.9442	5.90918	5.96278	6.35504	6.35965	6.16742	0.355863	10.3812	0.00127302	0.00716583
Pspc1	66645	mmu:66645		7.86485	7.86327	7.87311	8.20726	8.25536	8.20435	0.355723	26.3436	2.85759e-07	4.68844e-06
Stx2	13852	mmu:13852	K08486	6.23573	6.00568	5.95231	6.40187	6.49761	6.36657	0.355247	10.3515	0.00129367	0.00724691
Psmd6	66413	mmu:66413	K03037	7.65814	7.7975	7.63183	8.1119	7.94427	8.09109	0.353929	17.5462	2.8041e-05	0.000276041
Nup50	18141	mmu:18141	K14295	8.21911	8.07841	8.19392	8.52896	8.53315	8.48906	0.353625	24.4139	7.77056e-07	1.17895e-05
A0A0G2K3Z5				5.32308	5.33134	5.33328	5.72497	5.64565	5.65902	0.352373	7.73118	0.00542751	0.0232773
Cltb	74325	mmu:74325	K04645	6.78354	6.81971	6.88967	7.13964	7.10134	7.28347	0.352278	14.6202	0.0001315	0.00103851
LOC100911485				4.11888	4.06858	4.17583	4.42246	4.5619	4.40207	0.352198	3.77767	0.0519409	0.137588
Smim12	80284	mmu:80284		6.72121	6.63812	6.5911	7.05285	6.986	6.96542	0.351804	14.5554	0.000136099	0.00107083
Ints5	109077	mmu:109077	K13142	2.86298	3.06516	3.33754	3.30752	3.68291	3.29056	0.351678	1.91925	0.16594	0.315412
Ethe1	66071	mmu:66071	K17725	5.67945	5.72063	5.83472	6.10047	6.03944	6.12845	0.351225	9.43736	0.0021261	0.0109887
Tmem69	230657	mmu:230657		4.52365	4.11424	4.30484	4.72533	4.66334	4.58798	0.351136	4.16832	0.0411866	0.115306
Son	20658	mmu:20658	K23718	7.50821	7.49096	7.44445	7.8596	7.87806	7.76036	0.350483	20.0588	7.50974e-06	8.66178e-05
Vps26b	69091	mmu:69091	K18466	3.31049	2.81492	3.20862	3.40566	3.26047	3.58187	0.349673	1.91535	0.16637	0.315804
Noc4l	100608	mmu:100608	K14771	3.64298	3.86998	3.45587	3.56281	3.84169	4.3927	0.349387	2.67526	0.101919	0.223138
Mat2b	108645	mmu:108645	K00789	4.25463	4.05212	4.24607	4.65224	4.45873	4.44802	0.349329	3.83697	0.050134	0.13406
Bmpr2	12168	mmu:12168	K04671	3.3159	3.39174	3.4755	3.62015	3.6727	3.838	0.348923	2.32088	0.127648	0.261279
Cav3	12391	mmu:12391	K12959	5.61948	5.4586	5.42065	5.87919	5.89981	5.76538	0.348489	8.03042	0.00459982	0.0202102
Rab18	19330	mmu:19330	K07910	7.51822	7.62688	7.6269	7.94852	7.91885	7.95013	0.348485	21.2076	4.12117e-06	5.14599e-05
Ap3b1	11774	mmu:11774	K12397	7.73435	7.87775	7.60396	8.092	8.03498	8.14369	0.347971	15.478	8.34705e-05	0.000707327
Scamp1	107767	mmu:107767	K19995	6.81826	6.62148	6.75765	7.16788	7.13658	6.93307	0.347647	11.9354	0.000550772	0.00347973
Afg3l1	114896	mmu:114896	K08956	6.34228	6.19192	6.20097	6.67277	6.65304	6.45249	0.347513	10.6984	0.0010723	0.00615046
Rad50	19360	mmu:19360	K10866	5.59076	5.54644	5.61566	5.79455	5.98891	5.97684	0.34672	8.35657	0.00384295	0.0177396
Eif1	20918	mmu:20918	K03113	4.02952	4.36588	3.94896	4.37782	4.21672	4.71368	0.346377	3.53941	0.0599267	0.153646
Fmc1	66117	mmu:66117		5.01426	4.83873	5.03735	5.31716	5.45629	5.14321	0.346242	5.79834	0.0160413	0.055355
Rbm6	19654	mmu:19654		5.46007	5.25307	5.44325	5.81813	5.79076	5.57869	0.346239	7.20644	0.00726424	0.0290913
Srsf2	20382	mmu:20382	K12891	5.62493	5.62739	5.66243	5.79002	5.98582	6.11925	0.345647	8.11516	0.00438967	0.0195437
Srp54a	24067	mmu:24067	K03106	7.62257	7.75765	7.54887	7.97124	7.94983	8.04904	0.345581	17.1806	3.39886e-05	0.000325506
Sugp1	70616	mmu:70616	K13096	4.43695	4.64007	4.60574	4.79263	4.95208	4.95077	0.345462	4.73946	0.0294784	0.0895137
Ubr5	70790	mmu:70790	K10593	4.11268	3.99009	4.04074	4.37782	4.39496	4.36423	0.345006	3.46243	0.0627779	0.158914
Lsm4	50783	mmu:50783	K12623	5.58853	5.43868	5.51138	5.8468	5.82574	5.87624	0.34492	8.0887	0.0044542	0.0197394
GST				4.32338	3.83191	3.76982	4.28738	4.32823	4.3425	0.344502	3.25766	0.0710907	0.174047
Ccnh	66671	mmu:66671	K06634	2.28987	1.74663	2.13684	2.44832	2.28509	2.32065	0.344495	0.857609	0.354409	0.52145
Ik	24010	mmu:24010	K13109	7.41174	7.43756	7.39313	7.72797	7.7327	7.80386	0.343553	19.811	8.54884e-06	9.67573e-05
Ywhag	22628	mmu:22628	K16198	7.43895	7.63542	7.19097	7.67453	7.6551	7.97093	0.343158	7.51889	0.00610553	0.0255064
Slc25a22	68267	mmu:68267	K15107	6.6518	6.50735	6.59671	6.91853	6.9579	6.9008	0.342739	13.3995	0.000251698	0.00181487
Trappc6b	78232	mmu:78232	K20304	4.23192	4.05763	4.08931	4.43413	4.55635	4.388	0.342486	3.56879	0.0588752	0.151593
Pcbd2	72562	mmu:72562	K01724	4.86728	4.80473	5.00226	5.28045	5.25204	5.15295	0.341971	5.59057	0.0180574	0.0604121
Nudt9	74167	mmu:74167	K13988	6.84189	6.74954	6.86245	7.10992	7.17867	7.17836	0.341956	14.858	0.000115914	0.000932818
Cisd3	217149	mmu:217149	K23886	7.45987	7.32529	7.32783	7.76282	7.76128	7.61562	0.34162	15.9734	6.42372e-05	0.000562973
Ptpn9	56294	mmu:56294	K18038	3.16822	3.09226	2.99408	3.41158	3.34647	3.43901	0.341565	1.79949	0.179774	0.333912
Csnk2a1	12995	mmu:12995	K03097	7.70965	8.00081	7.75588	8.05254	8.09713	8.3368	0.341452	10.1168	0.00146921	0.00806498
A0A0G2K7N7				5.48789	5.43762	5.43826	5.78547	5.75975	5.81969	0.34136	7.7482	0.00537662	0.0231528
Rbm34	52202	mmu:52202	K14837	3.63001	3.28306	3.18497	3.90239	3.74756	3.4526	0.340583	2.15445	0.142157	0.283044
Stub1	56424	mmu:56424	K09561	5.92309	5.86037	5.75968	6.25821	6.14475	6.15778	0.340483	9.25605	0.00234718	0.0119562
Sdad1	231452	mmu:231452	K14856	6.51447	6.37571	6.3526	6.76348	6.82882	6.67407	0.340381	11.6309	0.000648667	0.003991
Cwc15	66070	mmu:66070	K12863	6.34493	6.4835	6.55004	6.74661	6.82882	6.8188	0.339125	11.9539	0.000545327	0.00345564
Timm29	69773	mmu:69773		3.73871	3.67946	3.76982	3.88122	4.0334	4.1859	0.338966	2.71245	0.0995679	0.219288
Sfswap	231769	mmu:231769		4.88377	4.47696	4.69843	5.04378	5.13423	4.89048	0.338102	4.69638	0.0302263	0.0910013
Cc2d1b	319965	mmu:319965	K18260	3.23255	2.99224	3.385	3.47512	3.70812	3.38334	0.33795	1.89502	0.168637	0.319678
Lactb	80907	mmu:80907	K17382	7.95904	7.99095	7.91683	8.27516	8.26367	8.3368	0.337854	23.0241	1.59979e-06	2.18449e-05
Cnpy2	56530	mmu:56530	K22936	5.35233	5.43974	5.47163	5.70944	5.76817	5.78162	0.337193	7.38084	0.00659225	0.0270195
Sart3	53890	mmu:53890	K22611	7.41898	7.43993	7.46392	7.55029	7.74736	7.98405	0.335757	9.64826	0.00189531	0.00986819
Mtrex	72198	mmu:72198	K12598	8.38718	8.4372	8.39554	8.72332	8.71	8.78809	0.335458	26.4896	2.64963e-07	4.3812e-06
Psap	19156	mmu:19156	K12382	7.55642	7.77343	7.66612	7.97149	7.89435	8.12631	0.335065	13.1444	0.000288384	0.00205165
Map2k3	26397	mmu:26397	K04432	3.39979	3.42622	2.70919	3.58916	3.13223	3.75635	0.335012	1.87454	0.170956	0.322405
Qdpr	110391	mmu:110391	K00357	6.3283	6.0339	6.12146	6.49677	6.60486	6.38795	0.334034	8.94447	0.00278311	0.013561
Afg3l2	69597	mmu:69597	K08956	10.0048	9.92286	10.0254	10.3585	10.3798	10.2141	0.334014	22.4974	2.10425e-06	2.8118e-05
Fam3a	66294	mmu:66294		3.60371	3.90707	3.78169	3.992	4.00926	4.2339	0.333943	2.70616	0.0999611	0.219925
Sars2	71984	mmu:71984	K01875	7.76111	7.86661	7.77605	8.17913	8.08732	8.13898	0.333484	20.1009	7.34613e-06	8.51949e-05
Rab30	75985	mmu:75985	K07917	4.62081	4.80964	4.74566	4.81289	5.08696	5.20606	0.331654	4.6569	0.0309289	0.0924591
Stoml2	66592	mmu:66592		6.68562	6.8777	6.65381	7.08283	7.06326	7.08111	0.331582	12.285	0.000456617	0.00298742
Htatip2	53415	mmu:53415	K17290	4.3394	4.69413	4.17583	4.7158	4.57839	4.91195	0.331549	3.8206	0.0506261	0.134791
LOC108348078				8.48241	8.42672	8.53329	8.83128	8.86486	8.74019	0.33139	22.1632	2.50431e-06	3.29216e-05
Exoc4	20336	mmu:20336	K06111	4.12813	4.29068	4.06037	4.47991	4.60548	4.39739	0.331312	3.41041	0.0647863	0.162561
Krr1	52705	mmu:52705	K06961	7.30086	7.18886	7.30813	7.59388	7.62662	7.56726	0.331279	16.5453	4.75014e-05	0.000432416
Eea1	216238	mmu:216238	K12478	9.73456	9.59039	9.70352	10.0355	10.0883	9.89624	0.331264	18.646	1.57374e-05	0.000170374
Fam136a	66488	mmu:66488		3.677	3.64328	3.65403	3.84232	3.92576	4.10217	0.331236	2.47242	0.115859	0.243633
Hacd2	70757	mmu:70757	K10703	3.97586	3.74921	3.59694	4.02326	4.17031	4.09641	0.331018	2.6662	0.1025	0.223998
Steap2	74051	mmu:74051	K14738	3.59929	3.78618	3.64539	3.87695	3.96394	4.11646	0.330867	2.50885	0.113208	0.239845
Grwd1	101612	mmu:101612	K14848	5.72489	5.9971	5.64412	6.07925	6.06893	6.22398	0.330824	7.51316	0.00612497	0.0255064
Syne3	212073	mmu:212073	K21761	1.95752	1.86447	2.48549	2.52674	2.50817	2.18613	0.330495	0.820185	0.365126	0.530034
Supt16h	114741	mmu:114741		8.32232	8.3357	8.30658	8.6531	8.67175	8.63089	0.330099	26.9482	2.08977e-07	3.55261e-06
Acadvl	11370	mmu:11370	K09479	10.8089	10.7749	11.0032	11.1789	11.2762	11.1281	0.329936	16.3161	5.36067e-05	0.000480191
Phf5a	68479	mmu:68479	K12834	5.73704	5.54448	5.60122	6.00194	6.03845	5.8284	0.329126	7.42224	0.00644226	0.026657
Psma4	26441	mmu:26441	K02728	8.27485	8.04621	8.18035	8.57236	8.52413	8.39147	0.328203	14.2151	0.000163055	0.00125951
Zmat2	66492	mmu:66492	K12848	4.06529	3.88555	3.65833	4.35035	4.15938	4.08191	0.328048	2.77232	0.0959069	0.213671
Akap8	56399	mmu:56399	K16525	7.40351	7.34034	7.40853	7.64343	7.71943	7.75922	0.327784	16.9859	3.76579e-05	0.000355024
Cdc123	98828	mmu:98828		2.75562	2.32362	2.22063	2.54839	2.72127	2.87893	0.327456	1.03695	0.308531	0.475779
Nudt19	110959	mmu:110959	K13355	6.1028	6.1048	6.15683	6.48419	6.45506	6.40085	0.326653	9.96638	0.00159425	0.0086187
Cbr4	234309	mmu:234309	K11539	5.6151	5.53068	5.60456	6.00488	5.85425	5.85508	0.326512	7.41619	0.00646394	0.0266945
Hspa2	15512	mmu:15512	K03283	2.58691	2.9573	2.56091	3.01279	2.80778	3.17509	0.32648	1.2665	0.260423	0.428559
Tmem186	66690	mmu:66690		3.50299	3.3202	3.40049	3.73787	3.78595	3.6305	0.326411	2.02952	0.154269	0.30107
Jph1	57339	mmu:57339	K19530	2.57793	2.48769	2.5517	2.98924	2.70132	2.7818	0.326	1.09959	0.294356	0.46136
Cog4	102339	mmu:102339	K20291	6.36594	6.47117	6.45624	6.66536	6.7821	6.81047	0.325725	11.0655	0.00087951	0.00515954
Utp25	215193	mmu:215193	K14774	3.78625	3.74238	3.65833	4.02712	4.0882	4.01327	0.325453	2.50306	0.113626	0.240609
Xrcc5	22596	mmu:22596	K10885	3.59039	3.39609	3.35353	3.80235	3.57194	3.84489	0.325006	2.06685	0.150532	0.29596
Pusl1	433813	mmu:433813		3.49347	3.46819	3.28845	3.75659	3.71808	3.71185	0.324834	2.03335	0.153881	0.300459
Fbxo30	71865	mmu:71865	K10307	5.11233	5.21043	5.15002	5.11623	5.67151	5.57869	0.324749	5.17814	0.0228728	0.0722003
Herc2	15204	mmu:15204	K10595	5.94157	5.87604	5.90153	6.36193	6.1758	6.14458	0.324691	8.41252	0.00372646	0.0173342
Psma3l				8.68436	8.68812	8.56484	9.07342	8.92012	8.91651	0.324302	18.0827	2.11516e-05	0.000216792
Trip6	22051	mmu:22051	K12792	3.09461	3.08688	3.09902	3.46377	3.42155	3.31059	0.324263	1.61895	0.203238	0.36254
Mrps33	14548	mmu:14548	K17411	5.86708	5.77515	5.80982	6.11686	6.25406	6.04943	0.324261	8.11216	0.00439692	0.0195506
Txndc15	69672	mmu:69672		5.36151	5.40125	5.48015	5.5788	5.85988	5.74987	0.324202	6.54089	0.0105423	0.0391452
Ppwd1	238831	mmu:238831	K12736	3.26087	3.11885	3.14876	3.43501	3.57194	3.42988	0.323871	1.70785	0.191265	0.348375
Clip1	56430	mmu:56430	K10421	5.22874	4.87662	4.87505	5.46959	5.25375	5.22598	0.323515	4.98879	0.025512	0.0790574
Pc	18563	mmu:18563	K01958	7.39905	7.44336	7.49069	7.75644	7.76669	7.77373	0.322342	17.7433	2.528e-05	0.000251789
Hspa14	50497	mmu:50497		3.03025	2.76191	2.97352	3.17464	3.23987	3.22345	0.322298	1.41381	0.234425	0.398682
Trappc11	320714	mmu:320714	K20308	3.93778	3.76613	3.95247	4.37176	4.18833	4.02545	0.322048	2.67554	0.101901	0.223138
Cdk12	69131	mmu:69131	K08819	1.87198	2.24854	2.20895	2.34078	2.54221	2.33049	0.321233	0.780047	0.377127	0.540595
Pnisr	66625	mmu:66625	K13170	3.92721	3.90707	4.12081	4.29381	4.17754	4.37616	0.321163	2.85271	0.0912201	0.205939
Edc3	353190	mmu:353190	K12615	7.67086	7.70245	7.62141	8.03228	7.96716	7.95987	0.32083	18.6343	1.58343e-05	0.00017038
Mfap1a	67532	mmu:67532	K13110	6.52209	6.23935	6.55582	6.7542	6.86064	6.66777	0.320548	8.60843	0.0033461	0.0158612
Dctn4	67665	mmu:67665	K10426	6.61168	6.42662	6.43071	6.851	6.79274	6.78429	0.320491	10.7131	0.00106379	0.00610992
Pdhx	27402	mmu:27402	K13997	8.9975	8.90782	9.03777	9.33843	9.36743	9.19663	0.320356	18.1899	1.99936e-05	0.000206422
Rpp25l	69961	mmu:69961	K14525	3.39469	3.10827	3.2203	3.64045	3.16173	3.70051	0.320178	1.73428	0.187866	0.344517
Mecp2	17257	mmu:17257	K11588	8.33902	8.05381	8.24841	8.57829	8.60805	8.42028	0.319794	11.5505	0.000677305	0.00412522
Ranbp2	19386	mmu:19386	K12172	9.82607	9.75722	9.79495	10.1385	10.1204	10.0777	0.319512	33.8672	5.9005e-09	1.42725e-07
Sf3a1	67465	mmu:67465	K12825	8.07443	8.01363	8.06425	8.35429	8.41296	8.34106	0.319263	21.4482	3.63521e-06	4.64889e-05
RGD1310127				4.47371	4.62345	4.65175	4.76977	4.99162	4.91849	0.318543	4.0415	0.0443944	0.122424
Spen	56381	mmu:56381		2.95598	2.90935	2.98041	3.35742	3.18347	3.18055	0.318401	1.40639	0.235657	0.399974
Tox4	268741	mmu:268741		3.70201	3.71126	3.86217	3.93562	4.22722	4.01937	0.31807	2.41783	0.119961	0.250363
Park7	57320	mmu:57320	K05687	7.40223	7.45671	7.01942	7.62541	7.52743	7.70868	0.317853	7.67482	0.00559966	0.0238225
Sync	68828	mmu:68828	K10377	2.928	2.55156	2.69251	3.13227	2.73114	3.10225	0.31773	1.19269	0.274788	0.441937
Timm9	30056	mmu:30056	K17777	5.12008	4.98323	5.20396	5.39986	5.20145	5.57455	0.317588	5.12277	0.0236139	0.074318
Golga3	269682	mmu:269682		7.39139	7.34231	7.38634	7.66929	7.71353	7.68466	0.317478	16.9245	3.88958e-05	0.000362656
Snrpd2	107686	mmu:107686	K11096	8.26684	8.14202	8.28119	8.48912	8.62784	8.52018	0.31673	17.1694	3.41895e-05	0.000326691
Smpx	66106	mmu:66106		4.89103	4.92112	4.9205	4.94728	5.26399	5.3856	0.316513	4.62807	0.031453	0.0934976
Laptm4a	17775	mmu:17775	K12387	5.6784	5.6458	5.75767	5.94289	6.0699	6.00093	0.315774	7.37975	0.00659622	0.0270195
Ercc1	13870	mmu:13870	K10849	2.15151	2.42087	2.44625	2.32832	2.37598	2.96993	0.315753	0.892646	0.344761	0.513564
Prpf3	70767	mmu:70767	K12843	6.78012	6.72854	6.67836	7.05758	6.99832	7.06866	0.315567	12.2865	0.00045624	0.00298742
Ubap2	68926	mmu:68926		7.17556	6.93793	6.90784	7.2679	7.37758	7.32684	0.315449	10.8532	0.000986236	0.00571882
Snap91	20616	mmu:20616	K20043	7.45344	7.33553	7.38602	7.69772	7.65055	7.75831	0.315112	15.3024	9.16023e-05	0.000758811
Kri1	215194	mmu:215194	K14786	4.45912	4.35474	4.46558	4.87845	4.714	4.60836	0.315038	3.57623	0.0586122	0.151008
Cpsf7	269061	mmu:269061	K14398	5.19977	5.43657	5.23019	5.64309	5.45331	5.69472	0.313841	5.65244	0.0174311	0.0589704
Rab11b	19326	mmu:19326	K07905	9.06641	8.95055	9.03478	9.31741	9.37827	9.29733	0.313831	23.471	1.26809e-06	1.77742e-05
Prepl	213760	mmu:213760	K22582	5.00926	4.7866	5.1019	5.31084	5.25888	5.24692	0.313009	4.7806	0.0287821	0.0876955
Tomm40	53333	mmu:53333	K11518	8.96988	8.91448	8.9436	9.25583	9.29711	9.21311	0.312751	26.4943	2.64318e-07	4.3812e-06
Peak1	244895	mmu:244895	K17538	4.17055	3.70074	3.90622	4.36872	4.38248	3.954	0.312744	2.53706	0.111201	0.236659
Ccdc127	67433	mmu:67433		4.56512	4.21135	4.24892	4.60137	4.69142	4.65023	0.312707	3.34006	0.0676122	0.167664
Tuba1c	22146	mmu:22146	K07374	6.15881	5.91829	6.02237	6.3185	6.3234	6.37789	0.312497	8.23428	0.00411064	0.0187101
Bicd2	76895	mmu:76895	K18739	5.36804	5.17538	5.25311	5.51976	5.67279	5.52718	0.312323	5.65751	0.0173808	0.0589053
Romo1	67067	mmu:67067		6.55791	6.45665	6.49822	6.84882	6.90982	6.6885	0.311524	9.79418	0.00175065	0.00922854
Otud4	73945	mmu:73945	K13718	2.84063	2.52794	2.98726	2.9653	3.28748	2.95727	0.31123	1.19145	0.275038	0.442003
Sec22b	20333	mmu:20333	K08517	7.6402	7.64277	7.5558	8.00905	7.95458	7.81157	0.311212	13.9899	0.000183796	0.00139178
Rint1	72772	mmu:72772	K20474	5.41163	5.49864	5.24313	5.6581	5.5429	5.84824	0.310773	5.66737	0.0172834	0.0588107
Tes	21753	mmu:21753		4.48095	4.2813	4.19075	4.52428	4.55635	4.7453	0.31062	3.25319	0.0712845	0.17442
Ptrh2	217057	mmu:217057	K04794	7.46839	7.51744	7.5003	7.78492	7.85059	7.78317	0.310508	16.7407	4.28527e-05	0.000394741
Rtn3	20168	mmu:20168	K20723	7.9116	7.77657	7.84391	8.16388	8.253	8.04362	0.310053	13.7555	0.000208205	0.00154891
Ddx42	72047	mmu:72047	K12835	7.30461	7.26346	7.34193	7.50811	7.63157	7.68154	0.309789	13.6431	0.000221048	0.00162166
Tmem126a	66271	mmu:66271	K18157	6.48356	6.44723	6.48436	6.77271	6.8567	6.70893	0.3081	10.2098	0.00139698	0.0077098
Taok2	381921	mmu:381921	K04429	2.63097	2.26768	2.35384	2.88251	2.53095	2.63856	0.307987	0.892493	0.344803	0.513564
Gosr1	53334	mmu:53334	K08495	6.11449	6.25442	6.23087	6.39068	6.33478	6.73464	0.307974	6.65862	0.00986772	0.0372148
Atp6v1d	73834	mmu:73834	K02149	6.13987	6.05952	5.97231	6.34193	6.36995	6.37789	0.307955	8.41819	0.00371485	0.0172992
Crkl	12929	mmu:12929	K04438	5.2836	5.2005	5.06514	5.44384	5.36888	5.61539	0.307722	5.1737	0.0229313	0.072331
Nom1	433864	mmu:433864	K17583	5.5941	5.34492	5.47529	5.81255	5.82343	5.69472	0.307251	6.01548	0.0141809	0.0503589
Ncor1	20185	mmu:20185	K04650	5.48669	5.15239	5.27006	5.58536	5.55268	5.66584	0.30703	5.41657	0.0199465	0.0651492
Ddx39a	68278	mmu:68278	K13182	7.35244	7.62247	7.35788	7.70496	7.70823	7.85058	0.306838	9.92771	0.00162809	0.00873471
Lyrm4	380840	mmu:380840	K22069	6.8447	6.77484	6.80204	7.16175	7.1728	7.00822	0.306799	11.1973	0.000819166	0.00487012
Wdr82	77305	mmu:77305	K14962	6.99977	6.87536	7.05124	7.21136	7.37876	7.24819	0.306238	11.1317	0.000848636	0.00500317
Fam185a	330050	mmu:330050		5.35101	5.26502	5.49345	5.73798	5.74399	5.54208	0.30579	5.58532	0.0181116	0.0604179
Itga6	16403	mmu:16403	K06485	8.23311	8.1493	8.1766	8.51219	8.50304	8.46034	0.305731	20.4627	6.08055e-06	7.2915e-05
Ndufb3	66495	mmu:66495	K03959	5.91509	5.83653	5.96452	6.17194	6.30121	6.15224	0.305715	7.56263	0.00595908	0.0250495
Pgm5	226041	mmu:226041	K15636	6.14672	6.64317	6.06994	6.5832	6.4318	6.8021	0.305541	4.22781	0.0397666	0.112019
Pln	18821	mmu:18821	K05852	2.92092	2.72776	2.99408	3.03596	3.18347	3.22345	0.304642	1.21983	0.269394	0.437417
Acot8	170789	mmu:170789	K11992	4.23478	4.44788	4.25745	4.49671	4.60816	4.71743	0.304626	3.13932	0.0764258	0.183046
Ccnk	12454	mmu:12454	K23326	3.33201	3.32478	3.34289	3.86837	3.69809	3.30061	0.304495	1.65846	0.197812	0.356465
Ndufs5	595136	mmu:595136	K03938	8.8835	8.9141	8.84685	9.20893	9.18014	9.16981	0.304182	26.1489	3.16073e-07	5.08721e-06
Q7TP24				7.89091	7.88183	7.82468	8.22732	8.16174	8.12242	0.304111	17.4789	2.90511e-05	0.000283514
Marcks	17118	mmu:17118	K12561	5.96758	5.85246	5.9347	6.16056	6.34526	6.15224	0.304086	7.38827	0.00656507	0.0269805
Rab11fip5	52055	mmu:52055	K12484	7.8745	7.86779	7.79007	8.1489	8.14407	8.14857	0.302874	18.1731	2.01706e-05	0.000207743
Pmm2	54128	mmu:54128	K17497	3.46454	3.12935	2.94565	3.54677	3.51021	3.38334	0.302107	1.48921	0.222338	0.384528
Dbi	13167	mmu:13167	K08762	2.79488	2.5748	2.99408	2.9162	3.10212	3.13633	0.302004	1.12205	0.289478	0.456739
Nup35	69482	mmu:69482	K14313	5.89626	5.66668	5.77461	6.09497	6.1149	6.02765	0.301914	6.83242	0.0089518	0.0344482
Trappc12	217449	mmu:217449	K20309	5.84667	5.60405	5.70669	6.04825	6.1149	5.89875	0.301568	6.3592	0.0116774	0.0425392
Sco1	52892	mmu:52892	K07152	6.58168	6.43934	6.51135	6.77443	6.91633	6.74204	0.301468	9.38433	0.00218848	0.0112425
Golga2	99412	mmu:99412	K20358	7.76902	7.55663	7.73542	8.02047	8.05919	7.88627	0.300995	11.4562	0.000712547	0.00432122
Atp2b4	381290	mmu:381290	K05850	4.75429	4.69766	4.71709	4.86342	4.99368	5.146	0.300386	3.85589	0.0495717	0.132892
Slc4a1ap	20534	mmu:20534		6.42782	6.25682	6.45439	6.65978	6.69777	6.67214	0.300173	8.96276	0.00275539	0.0134839
Mrpl20	66448	mmu:66448	K02887	7.04485	7.14587	6.99371	7.37853	7.35939	7.35455	0.300049	12.3766	0.000434747	0.00286649
Cstf2t	83410	mmu:83410	K14407	4.36832	4.50948	4.31577	4.58837	4.64518	4.81709	0.300018	3.19526	0.0738522	0.179034
Flnc	68794	mmu:68794	K04437	12.3884	12.3614	12.3533	12.6931	12.6652	12.6431	0.299464	47.6841	5.00728e-12	1.92689e-10
Itga2b	16399	mmu:16399	K06476	4.3153	4.20392	4.32931	4.56997	4.74843	4.40906	0.299086	2.92995	0.0869502	0.20025
Pgs1	74451	mmu:74451	K00995	6.13605	6.03739	6.06266	6.37486	6.37705	6.37016	0.298743	8.11518	0.00438962	0.0195437
Ktn1	16709	mmu:16709	K17975	10.1027	10.1265	10.0819	10.3744	10.4216	10.4111	0.298693	35.0511	3.21162e-09	8.23926e-08
Sft2d1	106489	mmu:106489		2.02512	2.16933	2.29982	2.25122	2.32475	2.61459	0.298603	0.69176	0.405566	0.570953
Tmem214	68796	mmu:68796		7.88341	7.7402	7.80421	8.15685	8.12735	8.03969	0.298581	14.7002	0.000126036	0.00100662
Auh	11992	mmu:11992	K05607	7.58554	7.70047	7.69545	7.97049	8.04045	7.87138	0.298386	13.4484	0.000245216	0.00177739
Gstp1	14870	mmu:14870	K23790	7.5023	7.35914	7.37071	7.64657	7.646	7.8142	0.297889	11.6097	0.000656095	0.00403084
Zfp687	78266	mmu:78266		2.48496	2.42939	2.69251	2.62169	2.88939	2.85866	0.297838	0.907366	0.340814	0.509507
Sacs	50720	mmu:50720	K17592	7.71912	7.80653	7.74455	8.04114	8.08299	8.04213	0.297493	16.7387	4.28965e-05	0.000394741
Brd4	57261	mmu:57261	K11722	5.69925	5.68281	5.66457	5.97921	5.89981	6.03369	0.297434	6.51911	0.0106721	0.0395232
Uqcc2	67267	mmu:67267	K17682	7.08817	7.10222	7.15681	7.38117	7.42092	7.42775	0.296512	13.0486	0.000303506	0.00213412
Enah	13800	mmu:13800	K05746	8.02161	8.01185	8.03665	8.2784	8.29333	8.37729	0.296465	17.8866	2.34472e-05	0.000234638
Rbm8a	60365	mmu:60365	K12876	3.8247	3.63224	3.27171	3.77965	3.84169	3.97612	0.295758	1.86063	0.172552	0.324196
Vps51	68505	mmu:68505	K20296	3.85102	3.7928	3.81288	3.97212	4.15938	4.15021	0.295302	2.1581	0.14182	0.282506
Dhx38	64340	mmu:64340	K12815	4.62953	4.71694	4.73145	4.86342	4.85158	5.16538	0.295137	3.61086	0.0574033	0.148344
Akap8l	54194	mmu:54194	K15978	5.32039	5.38491	5.29789	5.55494	5.55407	5.74067	0.294927	5.23132	0.0221837	0.0706115
Api5	11800	mmu:11800		7.68739	7.70969	7.69231	7.9503	7.96246	8.05034	0.294706	15.764	7.1754e-05	0.000618605
Cfdp1	23837	mmu:23837		3.98608	3.87934	3.40049	4.06515	4.06106	4.06432	0.294675	2.07724	0.149511	0.294499
Nup88	19069	mmu:19069	K14318	6.73592	6.62566	6.63485	7.01545	6.98342	6.8821	0.294624	9.90037	0.00165246	0.00883189
Ube4b	63958	mmu:63958	K10597	4.68492	4.85622	4.65606	5.02461	4.95839	5.08478	0.294479	3.75873	0.0525323	0.138634
Nsun2	28114	mmu:28114	K15335	7.8409	7.76335	7.79521	8.01659	8.12665	8.12967	0.294308	15.4556	8.44662e-05	0.000711351
Emc7	73024	mmu:73024	K23568	6.41212	6.48861	6.53141	6.77328	6.68386	6.83705	0.293584	9.07684	0.00258867	0.0128795
Med4	67381	mmu:67381	K15146	4.12505	4.03825	4.35867	4.4572	4.63207	4.30054	0.2935	2.62302	0.105324	0.228166
Smim8	66291	mmu:66291		3.70201	3.3202	3.66262	3.84232	3.9386	3.74903	0.293457	1.79056	0.180858	0.335042
Mepce	231803	mmu:231803	K15190	5.1061	4.9962	4.99888	5.23612	5.33206	5.37732	0.292681	4.40742	0.035783	0.103111
Eif4enif1	74203	mmu:74203	K18728	5.381	5.23859	5.25878	5.4366	5.64042	5.64232	0.292348	4.98706	0.0255376	0.0790788
RGD1561590				7.24525	7.22021	7.24557	7.56993	7.51962	7.49578	0.292201	13.3558	0.000257629	0.00185152
Coq9	67914	mmu:67914	K18587	7.33756	7.35998	7.4798	7.63461	7.66253	7.74526	0.29196	12.5142	0.000403874	0.00270436
Sorbs3	20410	mmu:20410	K23709	5.02421	4.85622	5.13004	5.3344	5.37991	5.16538	0.291843	4.18076	0.0408853	0.114744
Luc7l3	67684	mmu:67684		7.60335	7.57019	7.72188	7.96547	7.87778	7.92232	0.291575	13.6598	0.000219096	0.00161293
Pnpla6	50767	mmu:50767	K14676	5.84199	6.08065	6.0098	6.20894	6.30452	6.29986	0.29152	6.94772	0.00839259	0.0327729
Gng12	14701	mmu:14701	K04347	4.46643	4.67454	4.43583	4.76747	4.83107	4.85169	0.290924	3.24817	0.0715032	0.174661
Srsf1	110809	mmu:110809	K12890	8.32969	8.30838	8.32478	8.54655	8.66517	8.61914	0.290907	18.6314	1.58586e-05	0.00017038
Tmf1	232286	mmu:232286	K20286	4.87463	4.48516	4.90611	5.19725	5.14903	4.7888	0.290713	3.35371	0.0670537	0.166964
Echdc2	52430	mmu:52430		4.30989	4.27185	4.37705	4.68192	4.76534	4.3714	0.290454	2.80082	0.0942162	0.210569
Zfp207	22680	mmu:22680		4.57643	4.40962	4.43082	4.66716	4.83566	4.75448	0.290184	3.11609	0.0775224	0.18469
Smu1	74255	mmu:74255	K13111	7.65734	7.74618	7.68073	8.02289	7.95563	7.978	0.29014	15.3089	9.12876e-05	0.000757687
Cdc73	214498	mmu:214498	K15175	7.30052	7.39358	7.25198	7.60004	7.57514	7.63859	0.288789	12.5323	0.000399984	0.00269085
Vamp5	53620	mmu:53620	K08514	5.49744	5.43127	5.7456	5.81255	5.90745	5.81707	0.288617	5.39251	0.0202233	0.0657997
Nup58	71844	mmu:71844	K14307	4.24899	4.19894	4.41819	4.39285	4.68382	4.60227	0.288199	2.73	0.0984795	0.217343
Tpm1	22003	mmu:22003	K10373	11.2805	11.4945	11.4978	11.5272	11.8738	11.726	0.288157	7.97197	0.00475073	0.0208177
LOC102556347				6.69187	6.37736	6.43885	6.8079	6.74604	6.81749	0.288147	7.59054	0.00586754	0.0247877
Trappc9	76510	mmu:76510	K20306	5.14461	5.11193	5.04065	5.29972	5.37519	5.45475	0.287878	4.42191	0.0354802	0.102447
Ehbp1l1	114601	mmu:114601		7.16436	7.16927	6.91908	7.12215	7.69883	7.25014	0.287839	4.28569	0.0384345	0.109511
Tpr	108989	mmu:108989	K09291	9.93064	9.75695	9.88713	10.1521	10.1992	10.0884	0.287395	16.4681	4.9476e-05	0.000447504
Plrg1	53317	mmu:53317	K12862	7.78056	7.70003	7.87496	8.00686	8.12408	8.08128	0.287091	12.9336	0.000322742	0.00224329
Myo18a	360013	mmu:360013	K10362	8.89405	8.9824	8.87241	9.20946	9.18621	9.21709	0.286991	20.8553	4.95327e-06	6.13076e-05
Kars	85305	mmu:85305	K04567	7.94558	7.76672	7.73745	8.15773	8.1443	8.01472	0.286895	11.0632	0.000880579	0.00515954
Ctr9	22083	mmu:22083	K15176	6.45749	6.54019	6.43948	6.76232	6.73504	6.795	0.286296	8.96833	0.00274699	0.013474
Exoc6b	75914	mmu:75914	K19985	4.24332	3.96978	4.13013	4.3129	4.56742	4.293	0.286263	2.41183	0.120422	0.250735
Litaf	56722	mmu:56722	K19363	6.81444	6.64774	6.77705	7.06463	7.0416	6.98542	0.285349	9.52034	0.00203207	0.0105285
Ndufa2	17991	mmu:17991	K03946	6.65126	6.66859	6.57925	6.94835	6.9767	6.83489	0.284369	9.14544	0.00249338	0.0125499
Lypla1	18777	mmu:18777	K06128	6.23144	6.0988	6.16516	6.50025	6.47209	6.37254	0.284048	7.3787	0.00660008	0.0270195
Clptm1	56457	mmu:56457		6.36006	6.2604	6.37628	6.58451	6.6275	6.62241	0.283536	8.15863	0.00428567	0.0192787
Timmdc1	76916	mmu:76916	K23505	4.41191	4.63823	4.62783	4.82624	4.9751	4.73977	0.283451	3.11003	0.0778116	0.185114
Clpx	270166	mmu:270166	K03544	8.64984	8.49506	8.56655	8.90955	8.90752	8.74422	0.283441	12.822	0.000342566	0.00236942
Fubp3	320267	mmu:320267	K13210	7.62121	7.42136	7.44071	7.75353	7.83494	7.74802	0.283371	11.0629	0.000880736	0.00515954
Ckmt2	76722	mmu:76722	K00933	6.56588	6.91952	6.72317	7.04668	6.94577	7.08329	0.282751	7.26185	0.00704346	0.0283677
Snrpa	53607	mmu:53607	K11091	7.09997	6.94092	7.05287	7.30851	7.45147	7.17733	0.282517	8.46052	0.00362938	0.0169759
Gopc	94221	mmu:94221	K24054	4.05562	4.35474	4.3212	4.36872	4.4617	4.69284	0.282512	2.54724	0.110487	0.235732
RGD1310553				3.59929	3.33389	3.72543	3.76585	3.94709	3.7527	0.282404	1.6435	0.199846	0.358908
Pdzd8	107368	mmu:107368	K24060	6.30876	6.24358	6.26932	6.58909	6.56194	6.51372	0.282378	7.94802	0.004814	0.0210513
Mcc	328949	mmu:328949		6.57437	6.49978	6.44509	6.71705	6.78388	6.84909	0.28208	8.51386	0.00352452	0.0165219
Ano6	105722	mmu:105722	K19500	5.65619	5.5965	5.74054	5.94595	6.02647	5.86273	0.282011	5.66084	0.0173478	0.0589053
Mrpl40	18100	mmu:18100	K17421	6.4096	6.5495	6.29854	6.68992	6.64065	6.77576	0.281985	7.54916	0.0060038	0.0251625
Phlda1	21664	mmu:21664	K23793	4.73221	4.74794	4.92586	5.02846	5.06176	5.12917	0.281927	3.56117	0.059146	0.152105
Acin1	56215	mmu:56215	K12875	8.62853	8.52296	8.67794	8.93879	8.9162	8.82076	0.281829	14.6742	0.000127786	0.00101486
F1M265				7.82083	7.68876	7.7501	8.00856	8.06334	8.02971	0.281732	14.0958	0.000173734	0.00132507
Coq5	52064	mmu:52064	K06127	6.1775	6.77233	6.22581	6.7319	6.47429	6.86314	0.281309	3.32818	0.0681022	0.168528
Cpd	12874	mmu:12874	K07752	7.14093	7.07089	7.15529	7.41985	7.41863	7.36925	0.281245	11.5556	0.000675457	0.0041199
Acot2	171210	mmu:171210	K01068	8.81269	8.9177	8.7727	9.11095	9.12318	9.11834	0.281102	17.92	2.30386e-05	0.000231095
Fdxr	14149	mmu:14149	K18914	7.3319	7.32071	7.40725	7.60812	7.66511	7.62615	0.281075	12.687	0.000368206	0.00250985
Atl2	56298	mmu:56298	K17339	7.25444	7.237	7.16022	7.54424	7.54957	7.40667	0.281025	10.9289	0.000946772	0.00552023
Ppie	56031	mmu:56031	K09564	5.69199	6.06705	5.78447	6.01366	6.10544	6.27267	0.280563	5.10567	0.0238477	0.0749407
Srsf7	225027	mmu:225027	K12896	6.1693	6.15191	6.2438	6.44073	6.52978	6.43091	0.280421	7.41869	0.00645499	0.0266836
Rheb	19744	mmu:19744	K07208	6.90785	6.79601	6.66454	6.97557	7.06081	7.16156	0.279972	8.16531	0.00426991	0.0192282
Slc41a3	71699	mmu:71699	K15122	3.61253	3.37418	3.54216	3.93151	3.71311	3.67368	0.279945	1.56992	0.210219	0.370344
Utp14a	72554	mmu:72554	K14567	5.07294	4.85938	4.76173	5.20919	5.25033	5.08332	0.279683	3.63948	0.0564246	0.146531
Tcerg1	56070	mmu:56070	K12824	8.08278	7.94673	8.01313	8.2913	8.3283	8.26144	0.279583	14.7221	0.000124578	0.000996857
Hnrnpc	15381	mmu:15381	K12884	10.1006	9.96982	10.0149	10.3143	10.3655	10.2449	0.279549	18.0347	2.16915e-05	0.000220654
Rfc4	106344	mmu:106344	K10755	6.28137	6.25021	6.24452	6.40928	6.57365	6.60629	0.27939	7.36904	0.00663562	0.0271387
Rufy1	216724	mmu:216724	K12482	3.78625	3.87623	3.20274	3.87267	3.62585	4.16679	0.279129	1.69023	0.193571	0.350465
Krt5	110308	mmu:110308	K07605	8.35733	9.4985	8.49068	9.14121	9.18273	9.14683	0.279044	1.49941	0.220763	0.38283
Csnk1g1	214897	mmu:214897	K08958	4.3153	4.44788	4.0733	4.46576	4.65559	4.56939	0.279001	2.55557	0.109906	0.234966
Pcnp	76302	mmu:76302		3.01037	2.92752	2.76607	3.30116	3.13966	3.05552	0.278653	1.03261	0.309546	0.476996
Tra2a	101214	mmu:101214	K12897	4.33674	4.34576	4.26028	4.54865	4.62943	4.57975	0.278112	2.60886	0.106268	0.229623
Nub1	53312	mmu:53312		2.928	2.37748	2.32167	2.84801	2.8355	2.7528	0.277855	0.7985	0.371542	0.534945
Fam210a	108654	mmu:108654		7.52787	7.49604	7.37724	7.76455	7.80166	7.67551	0.277524	11.319	0.00076716	0.00461933
Acp1	11431	mmu:11431	K14394	3.25525	3.18075	2.95965	3.39972	3.46951	3.33525	0.277242	1.20293	0.272737	0.440984
Hmgcl	15356	mmu:15356	K01640	7.74717	7.78614	7.91211	8.09614	8.11444	8.06921	0.277221	13.0768	0.000298979	0.00211282
Mta3	116871	mmu:116871	K11660	5.17022	5.34492	5.20836	5.36369	5.48865	5.66293	0.27719	4.25583	0.0391159	0.110717
Slc33a1	11416	mmu:11416	K03372	5.4053	5.96007	5.36913	5.75204	5.76096	6.09635	0.277014	3.12259	0.0772139	0.184139
Clpp	53895	mmu:53895	K01358	7.07507	7.01074	7.09075	7.38719	7.29762	7.31574	0.276966	10.7645	0.00103467	0.00596699
Srrm1	51796	mmu:51796	K13171	7.18556	7.18572	7.14499	7.40176	7.42282	7.50966	0.276804	11.2437	0.000798954	0.00478355
Ndufa7	66416	mmu:66416	K03951	7.85234	7.65395	7.79838	8.05774	8.09283	7.98619	0.276764	11.3315	0.000762039	0.00460158
Wtap	60532	mmu:60532	K22824	3.85102	3.5642	3.65403	3.95196	3.86429	4.01633	0.276695	1.72879	0.188566	0.344943
Rack1	14694	mmu:14694	K14753	9.24093	9.25799	9.13305	9.36593	9.44961	9.6325	0.276633	10.4095	0.00125367	0.00706631
Taf5	226182	mmu:226182	K03130	3.69787	3.48055	3.72543	3.92739	3.80009	3.93476	0.276281	1.66071	0.197507	0.356068
Xirp2	241431	mmu:241431		11.9702	11.9566	12.1048	12.2788	12.3054	12.2796	0.275972	20.105	7.33036e-06	8.51949e-05
Ppp4r1	70351	mmu:70351	K15424	3.89143	3.64328	3.47062	3.94789	3.85077	3.99791	0.275439	1.69606	0.192804	0.349938
Fars2	69955	mmu:69955	K01889	6.24	6.35907	6.34595	6.54871	6.59678	6.6199	0.275082	7.58275	0.00589294	0.0248454
Tst	22117	mmu:22117	K01011	8.46166	8.5	8.58869	8.72064	8.8183	8.83174	0.274816	14.9696	0.00010926	0.000884313
Srcap	100043597	mmu:100043597	K11661	3.47908	3.40476	3.49966	3.71412	3.68799	3.74167	0.274324	1.46332	0.226402	0.388376
Lsm12	268490	mmu:268490	K23643	5.65832	5.73618	5.71497	5.86201	6.23597	5.81882	0.274232	4.7035	0.0301012	0.0908186
Ppp1ca	19045	mmu:19045	K06269	6.66139	6.61915	6.65972	6.77098	6.94524	7.01587	0.274011	7.93129	0.00485872	0.0211812
Fxn	14297	mmu:14297	K19054	5.70028	5.80084	5.87961	5.96116	6.07863	6.14039	0.27378	5.62492	0.0177069	0.059676
Mpp7	75739	mmu:75739	K24049	7.69467	7.77928	7.67543	7.97774	7.93603	8.05127	0.273608	12.6641	0.000372734	0.0025285
Stx8	55943	mmu:55943	K08501	5.66045	5.48132	5.60901	5.79907	5.89981	5.85337	0.273018	5.10257	0.0238904	0.0749652
Tmcc1	330401	mmu:330401		4.40938	4.19644	4.46312	4.62703	4.69647	4.54423	0.272928	2.54086	0.110935	0.236329
Mrps25	64658	mmu:64658	K17404	6.8702	7.07565	6.68259	7.15911	7.11507	7.20168	0.272698	6.65739	0.00987457	0.0372148
Tor1aip1	208263	mmu:208263	K23001	7.06507	7.05824	7.01691	7.31049	7.35022	7.29703	0.272349	10.6897	0.00107735	0.00617107
Gpc1	14733	mmu:14733	K08107	6.78549	6.92894	7.04838	7.22444	7.20015	7.16535	0.27229	8.51535	0.00352164	0.0165219
Lias	79464	mmu:79464	K03644	4.58542	4.31159	4.24892	4.59878	4.76774	4.59208	0.271843	2.55372	0.110035	0.235122
Ciao1	26371	mmu:26371		2.67373	2.31445	2.48549	3.08862	2.77951	2.31074	0.271518	0.720624	0.395939	0.560914
Cox7b	66142	mmu:66142	K02271	7.35277	7.41547	7.61368	7.66279	7.78487	7.75123	0.271124	8.91844	0.00282305	0.0137041
Mrpl43	94067	mmu:94067	K17424	6.89796	6.80382	6.91505	7.10491	7.22438	7.0967	0.271116	9.06467	0.00260596	0.0129169
Wdr46	57315	mmu:57315	K14768	6.07675	6.0332	6.08918	6.32635	6.42269	6.26113	0.270927	6.43864	0.0111664	0.0410307
Ppp1r10	52040	mmu:52040	K17552	6.77277	6.7116	6.77309	7.04764	7.11507	6.90781	0.27089	8.2781	0.00401261	0.0183032
Ccar2	219158	mmu:219158		8.84754	8.78855	8.88002	9.08689	9.14907	9.09118	0.270741	18.5419	1.66211e-05	0.000175455
Nup153	218210	mmu:218210	K14296	7.36847	7.10455	7.48404	7.62509	7.611	7.54735	0.270585	6.97869	0.00824859	0.0323598
Khsrp	16549	mmu:16549	K13210	8.20915	8.17534	8.25179	8.49818	8.49074	8.45683	0.270192	16.379	5.18566e-05	0.000466048
Lamtor1	66508	mmu:66508	K20397	5.86339	5.88846	5.93115	6.13397	6.2115	6.14249	0.270167	5.99666	0.014333	0.0507713
Cobl	12808	mmu:12808	K18623	5.82502	5.66397	5.64737	5.95307	6.19733	5.78878	0.269474	4.59039	0.0321516	0.0948417
Os9	216440	mmu:216440	K10088	4.0876	4.13784	3.67115	4.3129	4.0294	4.34736	0.269248	1.95113	0.162465	0.311888
Mrps21	66292	mmu:66292	K02970	5.19391	5.09729	5.04065	5.42202	5.44433	5.27524	0.269003	3.83333	0.0502429	0.134097
Eci3	69123	mmu:69123	K13239	6.37114	6.29813	6.40982	6.55875	6.7053	6.61185	0.268997	7.24185	0.00712235	0.0285772
Ptges3	56351	mmu:56351	K15730	6.55162	6.50382	6.3386	6.59104	6.75876	6.83402	0.268785	6.63758	0.00998494	0.0374373
Wdr33	74320	mmu:74320	K15542	4.69533	4.40962	4.78748	4.89965	5.01807	4.77264	0.268066	2.8185	0.0931837	0.209144
Exd2	97827	mmu:97827	K20777	3.677	4.11952	3.69227	4.0348	4.10348	4.1859	0.267856	1.78611	0.181401	0.335503
Snrpa1	68981	mmu:68981	K11092	7.57853	7.48689	7.52051	7.75731	7.85455	7.7735	0.26742	11.8375	0.000580507	0.00365124
Ywhae	22627	mmu:22627	K06630	7.83925	7.91957	7.73898	7.92519	7.93015	8.38764	0.266975	4.53751	0.0331598	0.0972734
Vps33a	77573	mmu:77573	K20182	4.62518	4.40098	4.66463	4.711	4.8718	4.8653	0.266865	2.73844	0.0979606	0.216649
Hars1				7.90196	7.81692	7.65433	8.03994	7.98248	8.14718	0.266015	8.9503	0.00277424	0.0135605
Actn1	109711	mmu:109711	K05699	11.9306	12.0329	12.0671	12.2197	12.2732	12.3364	0.265995	17.164	3.42877e-05	0.000326892
Q7TP07				4.54454	4.70996	4.69843	4.85258	4.96468	4.92338	0.265842	2.90211	0.0884637	0.201966
Emc1	230866	mmu:230866	K23562	8.88293	9.02723	8.82694	9.18861	9.16042	9.19242	0.265064	13.0817	0.000298187	0.00211075
Q8VHJ9				8.67544	8.57106	8.59879	8.85441	8.94299	8.84221	0.264852	15.1078	0.000101541	0.000829772
Tgfb2	21808	mmu:21808	K13376	6.77817	6.9675	6.71494	7.09667	6.99474	7.16604	0.264389	7.15318	0.00748313	0.0296871
Il6st	16195	mmu:16195	K05060	5.86892	5.8293	5.8713	6.08389	6.23076	6.0442	0.264221	5.47212	0.0193222	0.0635515
Dhx36	72162	mmu:72162	K14442	5.09356	5.32564	4.94182	5.16083	5.21207	5.69662	0.263947	2.90548	0.0882787	0.201773
Smpd4	77626	mmu:77626	K12353	7.07945	6.9327	7.07716	7.27238	7.34781	7.25758	0.263915	9.00702	0.00268944	0.0132223
Sf3b3	101943	mmu:101943	K12830	9.03713	9.14293	9.05132	9.26883	9.36991	9.38277	0.263653	15.326	9.04631e-05	0.000752319
Nrap	18175	mmu:18175		11.7799	11.6171	11.867	12.0302	12.0982	11.9312	0.263189	9.95843	0.00160115	0.00864497
Snx18	170625	mmu:170625	K17923	6.24	6.05677	6.03151	6.22834	6.4204	6.44627	0.263117	5.66948	0.0172626	0.0587873
Srpk2	20817	mmu:20817	K08831	2.55066	2.55935	2.16128	2.76724	2.63977	2.62262	0.26304	0.65344	0.418886	0.582696
Trip11	109181	mmu:109181	K23368	7.39746	7.31123	7.40245	7.62859	7.64762	7.61939	0.262931	11.1473	0.00084154	0.0049752
Vapa	30960	mmu:30960	K06096	9.71185	9.64796	9.68967	9.96554	9.9924	9.87585	0.261633	18.3642	1.82458e-05	0.000190703
Prpf6	68879	mmu:68879	K12855	7.89769	7.90932	7.84862	8.13085	8.12244	8.18056	0.260815	13.5715	0.000229647	0.00167892
Amacr	17117	mmu:17117	K01796	6.73995	6.77818	6.7242	6.95748	7.03813	7.02272	0.260002	8.40047	0.00375124	0.0174112
Edc4	234699	mmu:234699	K12616	8.48736	8.43957	8.52625	8.72094	8.77258	8.73695	0.25981	16.1063	5.98848e-05	0.000529212
Q63080				5.22443	5.22519	5.36387	5.5945	5.55685	5.43891	0.259726	3.89091	0.0485482	0.130811
Usp39	28035	mmu:28035	K12847	5.88083	6.01491	5.79232	6.09129	6.13734	6.2345	0.259451	5.2347	0.0221407	0.0705734
Usp19	71472	mmu:71472	K11847	7.49009	7.43068	7.37071	7.6662	7.63256	7.75877	0.259186	10.1529	0.00144073	0.00792026
Srsf5	20384	mmu:20384	K12893	7.23279	7.22389	7.21488	7.43845	7.50819	7.49687	0.259171	10.4273	0.00124163	0.0070136
Ndufv2	72900	mmu:72900	K03943	8.8049	8.80921	8.91188	9.12779	9.05334	9.11878	0.258848	15.5309	8.11668e-05	0.0006927
Tfb1m	224481	mmu:224481	K15266	5.23589	5.16138	5.18471	5.51976	5.46666	5.36659	0.258724	3.73043	0.0534296	0.140215
Abcc1	17250	mmu:17250	K05665	6.85356	6.9001	6.94351	7.08283	7.17687	7.20235	0.258702	8.58962	0.00338085	0.016008
Rbm26	74213	mmu:74213	K13192	8.21477	8.11288	8.21979	8.49888	8.45172	8.37134	0.258352	12.2645	0.000461658	0.00300184
Psen1	19164	mmu:19164	K04505	2.42615	2.36864	2.44625	2.75798	2.76036	2.42543	0.258041	0.613089	0.433627	0.598482
Prdx5	54683	mmu:54683	K11187	9.01869	8.96775	8.99305	9.2672	9.24359	9.24127	0.257953	20.1278	7.24356e-06	8.47017e-05
Heatr5b	320473	mmu:320473		3.4694	2.8084	3.31047	3.45806	3.4987	3.38806	0.257868	1.07415	0.300011	0.465694
Ptgs2	19225	mmu:19225	K11987	4.90186	4.80473	5.01573	5.04949	5.2876	5.1348	0.257852	3.10398	0.0781011	0.185315
Cd2bp2	70233	mmu:70233	K13099	4.38128	4.2813	4.41057	4.66716	4.61884	4.53999	0.257788	2.27522	0.131456	0.266374
Nup43	69912	mmu:69912	K14305	5.98636	5.83813	6.0098	6.30267	6.2115	6.08911	0.257761	5.19442	0.0226595	0.0716992
Irf2bp1	272359	mmu:272359	K22383	2.44602	2.76191	2.89554	2.90785	2.94134	2.98247	0.257604	0.76455	0.381908	0.546028
Zfp830	66983	mmu:66983	K13104	6.10827	6.34224	6.27773	6.42326	6.4204	6.63785	0.257537	5.52474	0.0187494	0.0621506
Acad11	102632	mmu:102632	K11730	5.56032	5.41955	5.44947	5.76018	5.70946	5.71835	0.257213	4.31214	0.0378413	0.108231
Mtpap	67440	mmu:67440	K18060	6.18417	6.02197	6.02487	6.24003	6.40968	6.34123	0.257061	5.62801	0.0176757	0.0596186
Zc3h11a	70579	mmu:70579	K22415	6.67776	6.48196	6.50957	6.86778	6.92925	6.64428	0.256749	5.81919	0.0158523	0.0550473
Vps11	71732	mmu:71732	K20179	4.12197	4.09293	4.25745	4.35035	4.5198	4.34736	0.256058	1.98048	0.15934	0.308606
Psma6	26443	mmu:26443	K02730	8.20077	8.1321	8.22342	8.51649	8.39502	8.40769	0.255705	12.4867	0.000409864	0.00272792
Srsf11	69207	mmu:69207	K12899	6.22355	6.4404	6.66507	6.46369	6.70217	6.90699	0.255651	3.6794	0.0550888	0.143805
Ints8	72656	mmu:72656	K13145	5.72794	5.59839	5.6667	5.86955	5.98066	5.89792	0.255622	4.68363	0.0304513	0.0914084
Supv3l1	338359	mmu:338359	K17675	6.82254	6.88701	6.8805	7.06276	7.17506	7.11675	0.255557	8.40231	0.00374744	0.0174112
Vps72	21427	mmu:21427	K11664	2.6047	1.8391	2.26641	1.75148	2.789	2.63856	0.255485	0.52991	0.466645	0.625445
Etfa	110842	mmu:110842	K03522	10.2724	10.3473	10.2755	10.5536	10.5636	10.5465	0.255429	24.0511	9.38126e-07	1.38849e-05
RGD1305350				5.36673	5.19676	5.31977	5.48931	5.6638	5.48262	0.254734	3.75163	0.052756	0.139051
U2surp	67958	mmu:67958	K12842	8.05414	8.209	8.061	8.36462	8.3224	8.40492	0.254562	11.2119	0.000812738	0.00484552
Blmh	104184	mmu:104184	K01372	8.35191	8.10675	8.01502	8.47576	8.36859	8.40914	0.254556	7.10097	0.0077042	0.0304499
Nup93	71805	mmu:71805	K14309	7.87999	7.83908	7.82707	8.08438	8.16266	8.06313	0.254462	12.2753	0.000458989	0.0029892
LOC679739				8.33069	8.21825	8.34676	8.57665	8.50897	8.56622	0.253626	12.8115	0.000344493	0.00237498
Nsun4	72181	mmu:72181	K21970	6.19448	6.01986	6.25733	6.40558	6.49109	6.33329	0.25329	5.45254	0.0195399	0.0642178
Nol7	70078	mmu:70078		5.51401	5.48235	5.47041	5.81143	5.68427	5.71553	0.252087	4.17873	0.0409345	0.114752
Ndufa4	17992	mmu:17992	K03948	9.20549	9.09894	9.17669	9.4979	9.42311	9.3134	0.251994	11.8232	0.00058498	0.00366798
Q38PG1				7.63426	7.46787	7.50209	7.74886	7.9091	7.70112	0.251876	8.02934	0.00460255	0.0202102
Eif2a	229317	mmu:229317	K15026	7.24383	7.26674	7.13923	7.49563	7.41634	7.49222	0.251796	9.13857	0.00250277	0.0125763
Bub3	12237	mmu:12237	K02180	7.24808	7.25239	7.24628	7.53037	7.52814	7.44513	0.251473	9.73731	0.00180565	0.00948301
Sbno1	243272	mmu:243272		4.12505	4.00157	4.06361	4.18401	4.19904	4.466	0.251423	1.79199	0.180684	0.335013
Tmem41b	233724	mmu:233724		4.67233	4.07131	5.05213	4.87631	5.36096	4.27782	0.251254	1.08032	0.298626	0.464907
Epb41l1	13821	mmu:13821	K23961	2.48496	2.31445	2.26641	2.21107	2.5196	2.84498	0.250482	0.552855	0.457154	0.619601
Lonp1	74142	mmu:74142	K08675	10.166	10.0584	10.1367	10.4225	10.3863	10.3025	0.250156	15.4551	8.44892e-05	0.000711351
Gripap1	54645	mmu:54645		4.09391	4.18138	3.90622	4.25813	4.33472	4.33518	0.250036	1.78783	0.181191	0.335437
Lmcd1	30937	mmu:30937		6.87387	6.77484	6.65704	6.84062	7.0421	7.14666	0.249587	5.72986	0.0166788	0.0571352
Ythdc1	231386	mmu:231386	K20100	6.21995	5.96081	6.22073	6.39815	6.44085	6.31109	0.249383	5.09164	0.0240414	0.0752717
Ercc3	13872	mmu:13872	K10843	4.58093	4.12215	4.26311	4.49671	4.64257	4.56314	0.249334	2.04072	0.153137	0.299456
Bsg	12215	mmu:12215	K06535	8.94435	9.00236	9.00175	9.18656	9.30022	9.20853	0.248984	15.1281	0.000100459	0.000824115
Abhd16a	193742	mmu:193742		7.18445	7.05169	6.93556	7.45609	7.23266	7.22891	0.248411	6.16586	0.0130239	0.0467999
Lmod2	93677	mmu:93677	K22030	8.30831	8.53831	8.45652	8.56292	8.69053	8.7921	0.248365	7.61959	0.00577376	0.0244893
Ide	15925	mmu:15925	K01408	7.82652	7.94097	7.68046	8.06995	7.9448	8.17477	0.247789	6.86168	0.0088064	0.0340285
Lmo7	380928	mmu:380928	K06084	9.83781	9.76807	9.89643	10.0921	10.1482	10.0042	0.247452	13.1175	0.000292553	0.00207782
Rabl6	227624	mmu:227624		4.28804	4.07131	4.00067	4.35343	4.39496	4.34006	0.24725	1.80242	0.17942	0.333546
MGC94207				6.43032	6.36019	6.48072	6.69174	6.69147	6.62491	0.246839	6.36408	0.0116453	0.0424954
Utrn	22288	mmu:22288		10.1662	10.278	10.2681	10.3912	10.5065	10.552	0.246832	12.68	0.00036958	0.00251113
Uso1	56041	mmu:56041		8.4235	8.38912	8.28901	8.5987	8.61707	8.6269	0.246305	12.8559	0.00033641	0.00233447
Ube2m	22192	mmu:22192	K10579	6.87845	6.63398	6.49822	6.95038	6.97358	6.84909	0.246143	5.23114	0.022186	0.0706115
Cobll1	319876	mmu:319876	K24046	4.71184	4.38573	4.59007	4.85909	4.84022	4.71556	0.245792	2.2988	0.129474	0.263618
Aars2	224805	mmu:224805	K01872	5.99987	6.05815	6.01652	6.30267	6.2904	6.22266	0.245789	5.27156	0.0216766	0.0695034
Rdh14	105014	mmu:105014	K11162	7.32017	7.18917	7.28676	7.3999	7.59386	7.52715	0.245626	7.8978	0.00494949	0.0215105
Mcm7	17220	mmu:17220	K02210	7.5942	7.84407	7.76338	7.80276	7.90693	8.19764	0.24445	4.64495	0.0311451	0.0929086
Ywhah	22629	mmu:22629	K16198	7.93155	7.99759	7.81941	8.03588	8.03946	8.37506	0.244354	5.29247	0.0214179	0.0690494
Dnajb1	81489	mmu:81489	K09507	6.8461	7.07361	6.7334	7.08699	7.07928	7.23351	0.244193	5.39831	0.0201562	0.0656958
Faf1	14084	mmu:14084	K20703	3.48389	3.87311	3.20274	3.78422	3.68799	3.88218	0.244089	1.21429	0.270485	0.438682
Tpd52l2	66314	mmu:66314		5.41416	5.20299	5.22874	5.56294	5.56101	5.4525	0.243857	3.41368	0.0646579	0.162431
Trip4	56404	mmu:56404	K23398	2.38557	2.26768	1.82124	2.49365	2.08408	2.51449	0.243451	0.456387	0.499317	0.652397
Glg1	20340	mmu:20340	K06816	9.32565	9.2976	9.32249	9.5786	9.54905	9.54721	0.243361	20.1559	7.13812e-06	8.39324e-05
Rangap1	19387	mmu:19387	K14319	8.27814	8.25318	8.28554	8.5084	8.49111	8.5406	0.242971	13.9604	0.000186704	0.00141128
Alg3	208624	mmu:208624	K03845	5.80497	5.60123	5.6376	5.96921	5.99199	5.81444	0.242811	4.08122	0.0433623	0.120283
Emc4	68032	mmu:68032	K23565	5.2836	5.53859	5.56389	5.5656	5.68427	5.83965	0.24249	3.51683	0.0607486	0.154999
Ndufaf5	69487	mmu:69487	K18162	5.20707	5.0825	5.29789	5.38038	5.52173	5.39853	0.24243	3.22019	0.0727353	0.177049
Plcb4	18798	mmu:18798	K05858	8.20588	8.18796	8.17941	7.97374	8.14615	8.96709	0.242255	1.47548	0.224483	0.386403
Gstz1	14874	mmu:14874	K01800	7.01731	7.03049	7.03439	7.20114	7.31619	7.28474	0.242254	8.13852	0.00433347	0.0194524
Tmem209	72649	mmu:72649		5.38872	5.3061	5.59113	5.74503	5.65475	5.60833	0.24208	3.55793	0.0592614	0.152217
Synpo	104027	mmu:104027	K21112	7.71708	7.52566	7.69204	7.88242	7.94321	7.83661	0.242053	8.38974	0.00377346	0.017476
Dpp3	75221	mmu:75221	K01277	6.5127	6.23935	6.15074	6.53928	6.58186	6.52448	0.241905	4.8172	0.0281771	0.0861805
Rad23a	19358	mmu:19358	K10839	4.66174	4.26472	4.7914	4.73716	4.69899	4.95395	0.241877	2.14695	0.142854	0.28403
Osgepl1	72085	mmu:72085	K01409	5.45762	5.65854	5.63542	5.72616	5.86661	5.87792	0.241835	3.92184	0.0476627	0.129165
Tubb2a	22151	mmu:22151	K07375	6.52443	6.3613	6.33189	6.65604	6.68195	6.60831	0.241784	5.80883	0.0159459	0.0552361
Vamp3	22319	mmu:22319	K13505	5.05849	4.92112	4.91333	5.18175	5.21207	5.20606	0.24121	2.84436	0.0916951	0.206351
Cdk5rap3	80280	mmu:80280		7.10506	7.2827	7.02026	7.42095	7.38033	7.35184	0.241196	6.80693	0.00908046	0.0347223
Mrpl2	27398	mmu:27398	K02886	7.25795	7.12174	7.22434	7.48584	7.51855	7.32284	0.241047	7.1762	0.00738769	0.0294389
Krt72	105866	mmu:105866	K07605	4.59657	4.88439	4.50431	5.05517	4.81955	4.86868	0.241025	2.32368	0.127418	0.261192
Hgs	15239	mmu:15239	K12182	6.67145	6.37626	6.55235	6.73309	6.75937	6.82012	0.240818	5.50932	0.0189154	0.062511
Mospd2	76763	mmu:76763		5.47707	5.34829	5.50543	5.6581	5.68934	5.68516	0.240127	3.6638	0.0556066	0.144673
Q8VI65				3.95174	3.9727	4.05385	4.12039	4.36039	4.18861	0.240075	1.5647	0.210978	0.371339
Atp1b1	11931	mmu:11931	K01540	9.76682	9.54545	9.78313	9.96176	10.0322	9.82474	0.239706	7.15779	0.00746389	0.0296385
Uchl5	56207	mmu:56207	K05610	6.75147	6.60605	6.76912	6.97806	6.9147	6.94313	0.239426	6.57157	0.0103621	0.0386389
A1EC68				4.79165	4.94064	4.80115	5.14315	5.205	4.92338	0.239234	2.56187	0.109469	0.234387
Flad1	319945	mmu:319945	K00953	7.11168	7.22909	7.10853	7.38907	7.36931	7.41161	0.239135	8.12219	0.00437267	0.0195437
Ecsit	26940	mmu:26940	K04405	7.03176	7.44125	7.10065	7.44963	7.39709	7.48176	0.238879	4.67528	0.0305997	0.0916045
Pafah1b1	18472	mmu:18472	K16794	6.5256	6.30103	6.29923	6.60144	6.64588	6.59612	0.238382	5.37468	0.0204311	0.0662897
Lin7c	22343	mmu:22343	K19931	5.83259	5.59934	5.90967	6.01074	6.05721	5.98387	0.238186	4.02607	0.0448022	0.123068
RGD1597339				5.46495	5.36727	5.41939	5.4366	5.75008	5.73141	0.238086	3.39646	0.0653365	0.163554
Ldlr	16835	mmu:16835	K12473	6.80004	6.57326	6.82278	7.10262	7.05345	6.7471	0.23801	4.27543	0.0386672	0.110073
Eif3j	78655	mmu:78655	K03245	7.22563	6.9539	6.8805	7.47175	7.17777	7.12349	0.237799	3.93337	0.0473369	0.128529
Cul3	26554	mmu:26554	K03869	7.00815	7.09988	6.97917	7.17137	7.21562	7.39353	0.237755	6.48101	0.0109033	0.0402496
Emc8	18117	mmu:18117	K23569	6.98966	6.95464	7.16476	7.25931	7.31003	7.2537	0.237652	6.93129	0.00847005	0.0329841
Smndc1	76479	mmu:76479	K12839	5.25994	5.23495	5.35595	5.46675	5.62064	5.46708	0.237436	3.26336	0.0708437	0.173833
Dlg1	13383	mmu:13383	K12076	7.62339	7.57955	7.66292	7.82205	7.91696	7.83553	0.237131	9.65577	0.00188758	0.00985219
Mtx3	382793	mmu:382793	K17776	3.95174	4.41607	4.01079	4.35957	4.18115	4.54423	0.237118	1.64027	0.200289	0.359095
Puf60	67959	mmu:67959	K12838	8.12017	8.10042	8.12628	8.32696	8.37843	8.34956	0.236821	12.5694	0.000392118	0.00264727
Dhrs7b	216820	mmu:216820	K11166	6.33962	6.45351	6.31769	6.59625	6.64718	6.58691	0.236498	5.6583	0.0173729	0.0589053
Vapb	56491	mmu:56491	K10707	8.84625	8.68301	8.88725	9.08689	9.11106	8.92891	0.236261	7.80082	0.00522227	0.02258
Apmap	71881	mmu:71881	K21407	6.41528	6.42875	6.27982	6.58189	6.60015	6.64822	0.236089	5.6157	0.0178003	0.0598481
Atp5mc3	228033	mmu:228033	K02128	8.11047	8.02281	8.13941	8.31931	8.4371	8.22182	0.236035	8.30834	0.00394633	0.0180398
Ptp4a2	19244	mmu:19244	K18041	5.97529	5.82365	5.78938	6.08482	6.11866	6.08911	0.235894	4.36161	0.0367576	0.105631
Cebpz	12607	mmu:12607	K14832	4.02623	3.80923	3.88436	4.0838	4.22023	4.09352	0.235463	1.42151	0.233154	0.396841
Gtf2h1	14884	mmu:14884	K03141	3.52183	3.74921	3.35353	3.76123	3.66242	3.88886	0.235433	1.13429	0.286862	0.455129
Larp7	28036	mmu:28036	K15191	6.70482	6.77818	6.61618	6.96	6.95948	6.89667	0.234864	6.36831	0.0116176	0.0424308
Ralb	64143	mmu:64143	K07835	5.64441	5.61156	5.6667	5.85117	5.9514	5.81969	0.234556	3.89247	0.0485029	0.130811
Rfc2	19718	mmu:19718	K10755	3.38957	3.15013	3.14263	3.57341	3.4871	3.30061	0.234524	0.900815	0.342563	0.511489
Pde12	211948	mmu:211948	K19612	5.14916	5.08655	5.23307	5.39539	5.39706	5.36539	0.234436	2.98806	0.0838807	0.195092
Exosc9	50911	mmu:50911	K03678	4.87463	4.76488	5.09399	5.20238	5.13794	5.08914	0.234355	2.53564	0.111302	0.236702
Numb	18222	mmu:18222	K06057	2.28987	2.06378	2.57007	2.49365	2.49664	2.54018	0.234336	0.464461	0.495546	0.650239
Tjp1	21872	mmu:21872	K05701	7.87382	7.85242	7.51074	8.02362	7.9493	7.99512	0.2343	5.32478	0.0210243	0.0679875
Zmpste24	230709	mmu:230709	K06013	7.99678	8.20791	7.89422	8.27028	8.17152	8.36925	0.234072	5.70993	0.0168692	0.0576171
Mtfmt	69606	mmu:69606	K00604	5.33778	5.38162	5.50185	5.64183	5.67279	5.60529	0.233975	3.40722	0.0649116	0.162779
Sgpl1	20397	mmu:20397	K01634	4.20302	4.21628	4.02084	4.26141	4.44979	4.41138	0.233904	1.63838	0.200548	0.359326
Mia3	338366	mmu:338366	K23704	8.35076	8.19844	8.22541	8.50356	8.51612	8.45768	0.233452	10.2757	0.00134795	0.00747822
Slc25a30	67554	mmu:67554	K15106	4.62953	4.39664	4.52564	4.62703	4.8126	4.77445	0.233359	2.02543	0.154685	0.301604
Cpox	12892	mmu:12892	K00228	6.76537	6.65321	6.79863	6.95596	6.97306	6.97878	0.233296	6.48052	0.0109063	0.0402496
Arhgap21	71435	mmu:71435	K20315	5.21867	5.17791	4.9715	5.4132	5.34979	5.31669	0.233172	2.86969	0.0902621	0.20482
Tomm7	66169	mmu:66169	K17771	3.92368	4.48106	4.28273	4.47709	4.49394	4.47933	0.232582	1.69169	0.193379	0.35032
Rps21	66481	mmu:66481	K02971	7.2495	7.02523	7.12532	7.36716	7.33856	7.38558	0.232128	6.82252	0.00900156	0.0345454
Prdm2	110593	mmu:110593	K11432	5.63795	5.20547	5.3116	5.66059	5.59519	5.60225	0.231812	3.00876	0.0828159	0.1936
Zc2hc1a	67306	mmu:67306		2.57793	2.15911	2.19718	2.58026	2.67087	2.33049	0.231783	0.455982	0.499508	0.652397
Zc3hc1	232679	mmu:232679		3.60813	3.7994	3.51396	3.93973	3.72304	3.9283	0.231616	1.16676	0.280069	0.44737
Klhl41	228003	mmu:228003	K10473	8.5551	8.60002	8.59739	8.78531	8.79098	8.86409	0.231064	12.9993	0.000311609	0.00218023
Mark3	17169	mmu:17169	K08798	5.49506	5.48132	5.43576	5.62665	5.73544	5.72676	0.230524	3.44496	0.0634448	0.16024
Tbl3	213773	mmu:213773	K14555	6.73188	6.69269	6.85122	6.93711	7.03415	6.9897	0.230521	6.20947	0.0127069	0.0457773
Nop14	75416	mmu:75416	K14766	5.35496	5.01897	5.31433	5.5656	5.53588	5.28032	0.230498	2.74007	0.0978605	0.216541
Prkar1b	19085	mmu:19085	K04739	3.93427	3.45154	3.76584	3.87267	3.87769	4.03149	0.230336	1.19591	0.27414	0.441838
Psme3	19192	mmu:19192	K06698	6.60783	6.84899	6.56901	6.60983	6.74847	7.26786	0.229744	2.23408	0.134997	0.271986
Ppp4r3b	104570	mmu:104570	K17491	3.50772	3.5642	3.55143	3.21581	3.7378	4.09929	0.22957	1.04558	0.306527	0.473724
Clint1	216705	mmu:216705		6.69551	6.61636	6.61065	6.76059	6.8567	6.96779	0.229559	5.65558	0.0173999	0.058923
Homer2	26557	mmu:26557	K15010	4.00294	3.87623	3.84341	4.21817	4.11483	4.0584	0.229212	1.34804	0.245622	0.410523
Cdc16	69957	mmu:69957	K03353	5.01924	5.04139	4.98867	5.20238	5.205	5.303	0.229029	2.64176	0.104088	0.226068
Mpv17	17527	mmu:17527	K13348	6.39306	6.35404	6.24094	6.62327	6.56678	6.49305	0.22896	5.08146	0.024183	0.0756033
Noc2l	57741	mmu:57741	K14833	6.26049	6.09344	6.22725	6.40113	6.52766	6.33635	0.228784	4.58788	0.0321988	0.0949147
Idi1	319554	mmu:319554	K01823	3.71024	4.13001	3.84341	3.92325	3.93433	4.41601	0.228661	1.31086	0.252238	0.418552
Sord	20322	mmu:20322	K00008	5.4478	5.17791	5.24741	5.57354	5.50601	5.47376	0.228401	2.97189	0.0847228	0.19651
Ap1m1	11767	mmu:11767	K12393	6.48115	6.56554	6.47281	6.54064	6.78506	6.84909	0.228323	4.7709	0.0289447	0.0880195
Pxk	218699	mmu:218699	K17543	4.78387	4.62901	4.77169	4.90386	5.06176	4.88548	0.227209	2.17283	0.140468	0.280745
Ddx39b	53817	mmu:53817	K12812	8.81925	9.12016	8.86301	9.05806	9.08772	9.33771	0.227058	4.4912	0.0340698	0.0994602
Pex3	56535	mmu:56535	K13336	4.1854	4.16871	3.9313	4.32863	4.39496	4.25474	0.226828	1.48896	0.222378	0.384528
Safb	224903	mmu:224903		8.48706	8.32718	8.48524	8.6754	8.71094	8.59407	0.226283	8.71825	0.0031504	0.0150601
Cox7a2l	20463	mmu:20463	K02270	8.43146	8.18324	8.44661	8.56823	8.74316	8.42674	0.22627	4.66201	0.0308371	0.0922497
Mcm3	17215	mmu:17215	K02541	7.36684	7.45541	7.42628	7.61198	7.61234	7.69636	0.226261	8.11471	0.00439074	0.0195437
Sdr39u1	654795	mmu:654795	K07071	5.19391	5.47207	5.2215	5.52387	5.5429	5.52718	0.226229	2.92681	0.0871197	0.200423
Stx12	100226	mmu:100226	K13813	6.85866	6.73069	6.79473	7.0604	7.06472	6.93831	0.226099	6.00842	0.0142378	0.0505186
Impa1	55980	mmu:55980	K01092	4.24616	4.39881	4.23747	4.55133	4.62679	4.39973	0.225906	1.66587	0.196813	0.355119
Tmem33	67878	mmu:67878	K20724	6.29855	6.43617	6.45994	6.41886	6.39501	6.95829	0.225877	2.55065	0.110249	0.235461
Stat6	20852	mmu:20852	K11225	3.58592	3.24493	3.35353	3.79331	3.70812	3.34013	0.22578	0.926734	0.335713	0.505181
Pik3c2a	18704	mmu:18704	K00923	3.76663	3.94918	3.65833	4.09488	3.99704	3.97298	0.225523	1.21783	0.269787	0.437719
Lrrc8a	241296	mmu:241296	K22038	7.0554	7.32214	7.14919	7.40769	7.36772	7.44201	0.225447	5.94653	0.0147463	0.0518017
Cdk17	237459	mmu:237459	K15595	3.72658	3.73209	3.71309	3.93562	4.04136	3.85515	0.225364	1.15736	0.282015	0.449969
Cant1	76025	mmu:76025	K12304	5.14309	5.2005	5.01237	5.25105	5.4017	5.37494	0.225326	2.67942	0.101653	0.222836
Ext2	14043	mmu:14043	K02367	4.00294	3.92828	4.04403	4.1596	4.16303	4.27272	0.225013	1.36869	0.242038	0.406566
Tfam	21780	mmu:21780	K11830	7.8556	7.76377	7.85543	8.09085	8.06041	7.99763	0.224876	9.06905	0.00259972	0.0129011
Impad1	242291	mmu:242291	K15759	7.63939	7.63427	7.65541	7.81565	7.90937	7.87286	0.224357	9.07996	0.00258425	0.0128795
Armc1	74252	mmu:74252	K17306	5.47223	5.398	5.17874	5.36064	5.51461	5.7861	0.224182	2.65495	0.103228	0.224661
Akap9	100986	mmu:100986	K16551	7.41268	7.34795	7.45807	7.64563	7.66479	7.57892	0.223618	7.79292	0.00524514	0.0226558
Supt5h	20924	mmu:20924	K15172	6.90695	6.85098	6.8657	7.06745	7.03265	7.17324	0.223391	6.24144	0.0124795	0.0451501
Ebag9	55960	mmu:55960	K22455	3.98947	3.71824	4.0733	4.15608	4.20614	4.06726	0.222931	1.27927	0.258035	0.425336
Ehbp1	216565	mmu:216565		3.24395	3.18579	3.10533	3.24261	3.4754	3.42529	0.22289	0.785832	0.375364	0.539346
Letm1	56384	mmu:56384	K17800	9.77678	9.89457	9.73254	10.0057	9.99483	10.075	0.222749	10.7823	0.00102478	0.00591798
Tnpo3	320938	mmu:320938	K15436	6.70688	6.41218	6.51313	6.67953	6.73749	6.86484	0.222338	4.41319	0.035662	0.102832
Mcee	73724	mmu:73724	K05606	6.45259	6.43987	6.43322	6.67462	6.68894	6.62841	0.222096	5.3072	0.0212374	0.0685721
Dnajc2	22791	mmu:22791	K09522	5.26834	4.98901	5.0924	5.41467	5.29926	5.29171	0.221991	2.54963	0.11032	0.235495
Suclg1	56451	mmu:56451	K01899	10.3463	10.3319	10.3244	10.5824	10.5238	10.5608	0.221857	20.4234	6.20678e-06	7.42183e-05
Mrps27	218506	mmu:218506	K17406	8.70524	8.78284	8.63823	8.93005	8.90043	8.96413	0.221834	10.5946	0.00113419	0.00647911
Sec23b	27054	mmu:27054	K14006	4.22906	4.27894	4.09884	4.39584	4.30529	4.52721	0.221581	1.51503	0.218373	0.380335
Med1	19014	mmu:19014	K15144	3.33733	3.18579	3.0475	3.34511	3.51593	3.34985	0.221377	0.782125	0.376492	0.540234
Raph1	77300	mmu:77300	K23488	3.03682	2.82141	3.00762	3.10332	3.26727	3.10225	0.221352	0.660379	0.416426	0.581003
Sspn	16651	mmu:16651	K22194	4.36311	3.90402	4.16378	4.48553	4.32823	4.27017	0.221282	1.43062	0.231664	0.395257
Pacsin3	80708	mmu:80708	K20123	7.32856	7.37191	7.34493	7.51877	7.62365	7.56544	0.221122	7.73649	0.00541158	0.0232325
Fam234a	106581	mmu:106581	K17258	5.6282	5.55621	5.60679	5.76365	5.78604	5.87456	0.220123	3.34078	0.0675824	0.167664
Spg7	234847	mmu:234847	K09552	8.10541	8.15332	8.22487	8.32637	8.48109	8.33542	0.21993	8.14589	0.00431588	0.019394
Polr3a	218832	mmu:218832	K03018	4.49055	4.39446	4.43333	4.72295	4.69899	4.54845	0.21983	1.71759	0.190003	0.346823
Pdap1	231887	mmu:231887		7.81868	7.53384	7.5532	7.87494	7.91453	7.78898	0.21969	5.31482	0.0211447	0.0683249
Plekha7	233765	mmu:233765	K23797	6.00238	5.68459	5.94881	6.12949	6.17671	5.9932	0.219681	3.39776	0.0652851	0.163522
Gfm2	320806	mmu:320806	K02355	8.25352	8.45335	8.34276	8.54906	8.55676	8.60906	0.219492	8.30054	0.00396332	0.0180979
Hbb	15127			4.00294	4.8483	4.75171	4.58051	4.75328	5.0071	0.219035	1.50195	0.220371	0.382622
Csnk2a2	13000	mmu:13000	K03097	5.61619	5.61063	5.74257	5.66183	5.92045	5.99243	0.218434	3.1364	0.0765627	0.183205
Nit1	27045	mmu:27045	K11206	4.25463	4.68526	4.54667	4.70379	4.55079	4.87037	0.218127	1.71268	0.190638	0.347682
Gstm7	68312	mmu:68312	K00799	4.623	4.49737	4.11769	4.43993	4.65559	4.78344	0.218108	1.62043	0.203032	0.362325
Aff4	93736	mmu:93736	K15185	3.95521	3.97852	3.89533	4.29701	4.11483	4.0584	0.217826	1.24134	0.265214	0.433288
Clu	12759	mmu:12759	K17252	7.56098	7.65554	7.44818	7.76571	7.66253	7.88188	0.217642	5.709	0.0168782	0.0576171
Zfp512	269639	mmu:269639		4.44438	4.61787	4.28273	4.76747	4.66849	4.59617	0.217458	1.68586	0.194148	0.351359
Trappc3	27096	mmu:27096	K20302	2.69879	2.84071	2.65858	2.94096	2.76036	3.05552	0.217343	0.547365	0.459396	0.620559
Brd2	14312	mmu:14312	K08871	3.98608	3.85107	3.95596	4.1276	4.248	4.04949	0.217269	1.22194	0.268981	0.43708
Hspa8	15481	mmu:15481	K03283	11.8138	11.7716	11.845	12.0209	12.032	12.0292	0.21711	21.9524	2.79503e-06	3.61816e-05
Armc8	74125	mmu:74125	K23336	6.08944	5.98197	5.97317	6.29308	6.23771	6.16536	0.216953	3.96763	0.0463831	0.126671
Cert1				3.89505	3.89482	3.85469	4.0838	4.04927	4.12498	0.216916	1.18636	0.276065	0.443316
Dnttip2	99480	mmu:99480		5.89986	5.86744	5.71806	6.05488	6.05328	6.03369	0.216882	3.62541	0.0569037	0.147413
Lemd3	380664	mmu:380664	K19410	5.64763	5.53266	5.60901	5.81143	5.8565	5.76538	0.216717	3.22816	0.0723821	0.176392
Pigt	78928	mmu:78928	K05292	6.6582	6.59141	6.7491	6.90967	6.81438	6.90986	0.216488	5.25469	0.0218877	0.0699251
Cfap20	14894	mmu:14894		4.56512	4.55499	4.68163	4.90596	4.8606	4.68134	0.21631	1.82053	0.17725	0.330092
Ermp1	226090	mmu:226090		4.82048	5.06893	5.06027	5.10166	5.23132	5.25986	0.216244	2.26286	0.132509	0.268251
Hibch	227095	mmu:227095	K05605	8.25211	8.25063	8.43491	8.55943	8.5673	8.46482	0.216077	7.32803	0.00678874	0.027552
Aak1	269774	mmu:269774	K08853	3.4694	3.2971	3.13648	3.41747	3.4987	3.58599	0.216035	0.802795	0.370259	0.534318
Acad9	229211	mmu:229211	K15980	9.82476	9.9189	9.82107	10.0777	10.0892	10.0485	0.215547	13.8177	0.000201427	0.0015091
Sec63	140740	mmu:140740	K09540	8.37298	8.30679	8.32866	8.57681	8.58629	8.49263	0.215389	10.0246	0.00154459	0.00838239
Fut8	53618	mmu:53618	K00717	4.64035	4.25276	4.5162	4.91432	4.73377	4.3927	0.21484	1.56785	0.210519	0.370685
Jagn1	67767	mmu:67767		5.86431	6.02408	5.98435	6.10413	6.23857	6.177	0.214718	3.75579	0.052625	0.138792
Mrps12	24030	mmu:24030	K02950	7.29745	7.20911	7.18911	7.52287	7.46077	7.35847	0.214562	6.23072	0.0125552	0.045308
Tpst2	22022	mmu:22022	K01021	3.79402	3.22058	3.70895	3.72842	4.0334	3.59826	0.214254	0.931207	0.334549	0.504147
Parp3	235587	mmu:235587	K10798	6.98159	6.98459	6.82708	7.13473	7.07056	7.22232	0.214118	5.42705	0.0198272	0.0649021
Ssr3	67437	mmu:67437	K13251	4.92505	4.77327	4.85083	5.09064	5.0598	5.0254	0.213781	2.07205	0.15002	0.295227
Ephb3	13845	mmu:13845	K05112	4.34735	4.03267	4.33738	4.46576	4.40115	4.45704	0.213493	1.42087	0.23326	0.396862
Eml2	72205	mmu:72205	K18595	3.91301	3.23037	3.57891	3.62525	3.81873	3.88218	0.213412	0.929088	0.3351	0.504797
Rars2	109093	mmu:109093	K01887	5.86708	5.71629	5.85078	6.05866	6.07573	5.93792	0.213353	3.41435	0.064632	0.162431
Rif1	51869	mmu:51869	K11138	4.83185	4.82264	5.08922	5.21935	5.22085	4.95077	0.213115	2.05092	0.152114	0.297964
Coil	12812	mmu:12812	K13150	5.79047	5.76087	5.75667	5.90459	6.03646	5.99243	0.212563	3.41239	0.0647087	0.162462
Supt6h	20926	mmu:20926	K11292	7.99931	8.03839	8.0083	8.15133	8.1574	8.35455	0.212279	6.77304	0.00925453	0.0352923
Mtmr1	53332	mmu:53332	K18081	3.93427	3.94026	3.68807	4.1736	4.03738	3.99482	0.211995	1.11233	0.291576	0.458629
Itsn1	16443	mmu:16443	K20045	2.81794	2.64966	2.92439	3.08862	3.05574	2.8381	0.211995	0.539494	0.462643	0.622319
Atpsckmt	68073	mmu:68073		5.88174	5.81311	5.92403	6.0596	6.1271	6.05982	0.21186	3.56777	0.0589113	0.151594
Pin1	23988	mmu:23988	K09578	3.71844	3.50897	3.31047	3.61503	3.78121	3.75635	0.211585	0.886489	0.34643	0.515445
Pars2	230577	mmu:230577	K01881	6.13987	6.15962	6.24308	6.29629	6.42877	6.43491	0.21132	4.06559	0.0437654	0.121005
Krt16	16666	mmu:16666	K07604	1.98494	3.19581	2.03471	2.47116	2.81708	2.89892	0.211176	0.448598	0.503002	0.654737
Gsk3b	56637	mmu:56637	K03083	5.60629	5.50268	5.36519	5.69375	5.75492	5.66779	0.211137	2.84669	0.0915622	0.206161
Sf3a3	75062	mmu:75062	K12827	7.26041	7.21436	7.25766	7.44279	7.49593	7.42574	0.211132	6.84482	0.00888988	0.0342722
Srek1	218543	mmu:218543	K13165	5.67209	5.66307	5.86759	5.94697	5.83148	6.0269	0.211111	3.13298	0.0767234	0.183288
Lyrm1	73919	mmu:73919		4.63819	4.59532	4.83002	4.91014	4.96677	4.81534	0.210977	1.81742	0.17762	0.330636
Numa1	101706	mmu:101706	K16808	9.11113	8.97031	9.12346	9.26852	9.32407	9.24656	0.210776	9.11799	0.00253108	0.0126644
Cog1	16834	mmu:16834	K20288	5.76894	5.8737	5.72832	5.86848	6.01338	6.10067	0.21066	3.23787	0.0719543	0.175653
Sod2	20656	mmu:20656	K04564	9.06088	9.08358	9.10369	9.30027	9.30931	9.27113	0.21055	13.6853	0.000216141	0.00159672
Sumo3	20610	mmu:20610	K12160	5.58853	5.49357	5.54195	5.68888	5.80369	5.74804	0.210084	2.94555	0.0861145	0.19865
Erlin2	244373	mmu:244373	K23341	8.4147	8.23263	8.34942	8.60064	8.60537	8.42071	0.209949	6.158	0.0130819	0.0469684
Mad1l1	17120	mmu:17120	K06679	5.19831	5.09461	5.01908	5.28206	5.37046	5.28666	0.20986	2.30335	0.129095	0.263371
Nt5c3b	68106	mmu:68106	K01081	3.23255	2.59009	2.78192	3.1885	2.99967	3.02553	0.209462	0.558108	0.455024	0.617147
Rmdn1	66302	mmu:66302		7.72167	7.89881	7.79179	7.9842	7.98841	8.07031	0.209424	6.90874	0.00857756	0.0333414
S100a6	20200	mmu:20200	K23764	4.8728	4.16871	4.6539	4.80841	4.85158	4.70045	0.209046	1.53241	0.215752	0.377407
Pbrm1	66923	mmu:66923	K11757	6.49791	6.42289	6.4898	6.65293	6.80681	6.57609	0.208756	4.29155	0.0383023	0.109328
Smarca4	20586	mmu:20586	K11647	7.70089	7.5274	7.70587	7.90567	7.91507	7.74088	0.208651	5.54118	0.018574	0.0617627
Top1	21969	mmu:21969	K03163	9.14068	9.14964	9.14832	9.36421	9.36803	9.33251	0.20844	14.1105	0.000172375	0.00131947
Mrps11	67994	mmu:67994	K02948	6.86513	6.63996	6.81461	6.99589	6.99781	6.94993	0.208402	4.79856	0.0284836	0.0870548
Kmt2b	75410	mmu:75410	K14959	2.71525	2.49583	2.54242	2.84801	2.71133	2.74546	0.208103	0.445876	0.5043	0.655822
Mrps22	64655	mmu:64655	K17401	8.83676	8.94248	8.79983	9.09196	9.02126	9.09308	0.208021	9.19666	0.00242457	0.012306
Dguok	27369	mmu:27369	K00904	6.12762	6.20687	6.01652	6.29708	6.35087	6.33574	0.207933	3.80721	0.0510325	0.135691
Nup107	103468	mmu:103468	K14301	8.1615	8.12589	8.15033	8.36843	8.33722	8.35274	0.207855	9.81798	0.00172814	0.00913263
H2ac21	621893	mmu:621893	K11251	4.04589	4.3525	4.03744	4.57525	4.17031	4.31796	0.20783	1.26894	0.259966	0.428018
Wdr48	67561	mmu:67561	K15361	3.70613	3.83512	3.78955	3.83794	3.97228	4.08773	0.207825	1.01442	0.313847	0.481341
Nenf	66208	mmu:66208		4.23478	4.17125	4.39262	4.40773	4.20967	4.68134	0.207819	1.34785	0.245654	0.410523
Pgam5	72542	mmu:72542	K15637	7.05297	6.97079	7.11245	7.31602	7.27376	7.17016	0.207805	5.44765	0.0195947	0.0643477
Ssr1	107513	mmu:107513	K13249	7.82011	7.89785	7.85707	8.05183	8.04516	8.09867	0.20765	8.35736	0.00384128	0.0177396
Ldhd	52815	mmu:52815	K00102	5.30823	5.49965	5.53379	5.60098	5.62064	5.73048	0.207551	2.67118	0.10218	0.223419
Ilf3	16201	mmu:16201	K13090	9.53762	9.41813	9.48047	9.68922	9.73477	9.63487	0.207247	10.4389	0.00123388	0.00698264
Ogn	18295	mmu:18295	K08126	3.71435	3.60616	3.57436	3.94382	3.66757	3.84832	0.207078	0.913561	0.339171	0.508037
Eloc	67923	mmu:67923	K03872	5.47586	5.49458	5.59001	5.75088	5.7132	5.70894	0.206751	2.82624	0.0927355	0.208329
Ctsf	56464	mmu:56464	K01373	4.12197	4.01579	4.29383	4.33487	4.40115	4.29552	0.205993	1.24941	0.263666	0.431568
Esf1	66580	mmu:66580		5.35496	5.06346	5.42949	5.50462	5.46814	5.48262	0.205921	2.32706	0.127142	0.260878
Ssrp1	20833	mmu:20833	K09272	8.19381	8.36113	8.26225	8.44832	8.44293	8.54417	0.205881	7.33187	0.00677427	0.0275461
M6pr	17113	mmu:17113	K10089	5.18063	5.01897	5.15002	5.35911	5.34658	5.25341	0.205829	2.21854	0.136362	0.274474
Bcas2	68183	mmu:68183	K12861	2.71525	3.26888	2.8131	2.87396	3.30741	3.24443	0.20577	0.573535	0.448858	0.612315
Champ1	101994	mmu:101994	K22593	5.33512	5.28395	5.55239	5.50876	5.57066	5.67746	0.205119	2.47836	0.115423	0.243077
Utp6	216987	mmu:216987	K14557	5.84854	5.9311	5.73851	5.99703	6.10164	6.0442	0.204937	3.21591	0.0729255	0.177308
Cers2	76893	mmu:76893	K04710	5.93719	5.71367	5.95581	6.10687	6.16583	5.94995	0.204712	3.0146	0.0825177	0.193089
Ndufb10	68342	mmu:68342	K03966	8.25616	8.30535	8.33673	8.51597	8.51255	8.48507	0.204576	9.59978	0.00194601	0.0101197
Fbln1	14114	mmu:14114	K17307	4.51427	4.47696	4.12081	4.55935	4.43477	4.7118	0.204474	1.4052	0.235856	0.400151
Gbf1	107338	mmu:107338	K18443	6.81444	6.59615	6.73034	6.94427	6.98909	6.82317	0.204291	4.31219	0.0378401	0.108231
Erc1	111173	mmu:111173	K16072	6.40389	6.27289	6.21563	6.50925	6.53824	6.46259	0.20426	3.96152	0.0465518	0.126886
Arfgef1	211673	mmu:211673	K18442	7.1681	7.37053	7.20426	7.44459	7.38659	7.52528	0.203772	5.12778	0.0235459	0.0741589
Alcam	11658	mmu:11658	K06547	7.8232	7.97047	7.8013	8.11892	8.07695	8.02271	0.203737	6.53643	0.0105687	0.039209
Aar2	68295	mmu:68295	K13205	4.20885	3.97852	4.09884	4.19434	4.35402	4.31052	0.203568	1.1842	0.276503	0.443371
Decr2	26378	mmu:26378	K13237	5.31094	5.25427	5.26866	5.48651	5.58842	5.37017	0.203043	2.35096	0.125205	0.25866
Luc7l2	192196	mmu:192196	K13212	5.00926	4.83392	4.98525	5.13245	5.2261	5.07016	0.202978	1.94752	0.162854	0.312211
Pfdn2	18637	mmu:18637	K09549	3.49347	3.38737	3.18497	3.47512	3.51593	3.63845	0.202922	0.732369	0.392116	0.557551
Tra2b	20462	mmu:20462	K12897	7.48709	7.67561	7.3779	7.71097	7.67089	7.7816	0.202676	4.67534	0.0305987	0.0916045
Brd3	67382	mmu:67382	K11721	4.60764	4.31389	4.78551	4.83947	4.91358	4.56939	0.202069	1.48053	0.223691	0.385559
Arf3	11842	mmu:11842	K07938	8.66223	8.87251	8.66438	8.76984	8.85742	9.15525	0.202057	3.32775	0.06812	0.168528
Cox7c	12867	mmu:12867	K02272	6.7012	6.69314	7.02067	6.93608	6.99422	7.092	0.202044	3.53551	0.0600678	0.153821
Ahsg	11625	mmu:11625	K23409	5.89174	6.37791	6.13617	6.57597	6.43028	6.02007	0.201956	1.80037	0.179668	0.333861
Jup	16480	mmu:16480	K10056	9.85259	9.9222	9.86609	10.0722	10.1224	10.0539	0.201801	13.0711	0.000299894	0.00211575
Trim27	19720	mmu:19720	K12009	5.2836	5.43339	5.1862	5.49211	5.42774	5.58384	0.201458	2.32118	0.127623	0.261279
Dhx16	69192	mmu:69192	K12813	3.59929	3.82546	3.5468	3.87695	3.67781	3.97925	0.201228	0.881141	0.347889	0.516329
Mtx1	17827	mmu:17827	K17776	7.69025	7.80632	7.76038	7.89356	7.8825	8.06976	0.201223	5.75035	0.0164854	0.0567337
Hacd3	57874	mmu:57874	K10703	5.97273	6.23935	5.80885	6.15705	6.12148	6.36118	0.201223	2.58633	0.10779	0.231642
Ubap2l	74383	mmu:74383		7.94972	7.92146	7.93488	8.05632	8.10023	8.23564	0.201125	6.73677	0.00944455	0.0358876
Txnl1	53382	mmu:53382		6.04127	5.93784	5.82041	6.28907	6.06503	6.04868	0.200701	3.00256	0.083133	0.194099
Ddx50	94213	mmu:94213	K13183	7.16473	7.15006	7.15339	7.32858	7.3998	7.34031	0.200623	5.98807	0.0144029	0.0509763
Sucla2	20916	mmu:20916	K01900	10.4168	10.4	10.4083	10.6677	10.6249	10.5322	0.200516	11.4867	0.000700947	0.00426309
Filip1l	78749	mmu:78749		7.9951	7.80325	8.00239	8.17087	8.19266	8.04213	0.200508	5.39661	0.0201759	0.0656958
App	11820	mmu:11820	K04520	7.01149	7.11317	6.96232	7.128	7.16508	7.37372	0.200406	4.28527	0.038444	0.109511
Stam	20844	mmu:20844	K04705	7.20464	7.29616	7.14957	7.36525	7.40674	7.47762	0.200381	5.51266	0.0188793	0.062511
Ahctf1	226747	mmu:226747		6.66192	6.58475	6.8064	6.90233	6.81786	6.9209	0.199995	4.25438	0.0391491	0.110717
Dhx37	208144	mmu:208144	K14780	2.68213	2.20948	2.3644	2.61144	2.79842	2.40693	0.199867	0.363168	0.546752	0.688605
Ubr4	69116	mmu:69116	K10691	7.68138	7.60564	7.3671	7.84738	7.70979	7.71245	0.199533	4.253	0.0391811	0.110717
Lypla2	26394	mmu:26394	K06130	6.41465	6.2882	6.16441	6.49329	6.61622	6.36956	0.199382	3.34306	0.0674889	0.167664
Timm17b	21855	mmu:21855	K17795	7.13635	6.93905	7.13113	7.27887	7.33249	7.19428	0.199017	4.62959	0.031425	0.0934801
Strn	268980	mmu:268980	K17608	6.68614	6.64957	6.57925	6.84937	6.88848	6.77981	0.198784	4.48184	0.0342567	0.0996624
Ndc1	72787	mmu:72787	K14315	4.89826	4.68169	4.84707	5.03997	5.12677	4.8534	0.198499	1.69791	0.192561	0.349838
Tspan9	109246	mmu:109246	K17350	5.79047	5.64214	5.91237	5.89406	6.08634	5.95074	0.198404	2.76987	0.0960538	0.213681
Bcat2	12036	mmu:12036	K00826	8.99686	8.9082	8.9905	9.1988	9.21541	9.07507	0.198049	8.06811	0.00450511	0.0198854
Slc20a2	20516	mmu:20516	K14640	5.24016	5.23616	5.3116	5.36826	5.46666	5.51859	0.198028	2.23576	0.13485	0.27182
Ndufaf7	73694	mmu:73694	K18164	5.37583	5.23738	5.43701	5.55494	5.62064	5.46485	0.197986	2.30207	0.129202	0.263371
Acaa2	52538	mmu:52538	K07508	10.4423	10.4379	10.5192	10.6801	10.6814	10.6321	0.197732	13.2487	0.000272775	0.00194386
Triml1	244448	mmu:244448	K12038	5.32844	5.26502	5.16067	5.46533	5.52599	5.36539	0.197606	2.19574	0.138393	0.277638
Iba57	216792	mmu:216792	K22073	6.76981	6.98604	6.8223	6.987	7.08314	7.10819	0.197551	4.33069	0.0374311	0.107421
Dcaf8	98193	mmu:98193	K11804	5.98126	5.92433	5.89152	6.12769	6.06893	6.17564	0.197527	3.18786	0.0741873	0.179244
Dbnl	13169	mmu:13169	K20520	6.28137	6.10679	5.98092	6.324	6.32585	6.321	0.197488	3.24809	0.0715067	0.174661
Rbm28	68272	mmu:68272	K14573	7.69908	7.58147	7.76488	7.89383	7.96742	7.77778	0.197457	5.17831	0.0228706	0.0722003
Cops3	26572	mmu:26572	K12177	6.29376	5.95196	6.00475	6.28424	6.35726	6.21537	0.197423	2.91219	0.0879125	0.201375
Jam3	83964	mmu:83964	K06785	3.38443	3.12935	3.39534	3.42919	3.69809	3.34013	0.197314	0.660358	0.416434	0.581003
Atp6ap2	70495	mmu:70495	K19514	3.50299	4.1482	3.40561	3.65049	3.80009	4.21808	0.196724	0.838597	0.359798	0.526634
Slc30a6	210148	mmu:210148	K14693	5.32174	5.20919	5.44325	5.51565	5.46962	5.55264	0.195868	2.22956	0.135393	0.272653
Mark2	13728	mmu:13728	K08798	5.78852	6.08267	5.91866	6.0039	6.1299	6.24039	0.195694	2.76972	0.0960629	0.213681
Atp6v1e1	11973	mmu:11973	K02150	8.03869	7.95653	8.0083	8.15266	8.20356	8.22743	0.195691	7.61569	0.00578628	0.0245178
Pyroxd2	74580	mmu:74580		7.91939	7.97229	7.9768	8.14135	8.16675	8.14788	0.195615	7.93653	0.00484466	0.0211417
Llph	66225	mmu:66225		5.5093	5.74645	5.47894	5.75088	5.60193	5.94194	0.19549	2.29749	0.129583	0.263658
Mesd	67943	mmu:67943		7.57712	7.53161	7.54568	7.73506	7.74158	7.75877	0.195285	6.79024	0.00916576	0.0350168
A0A096MK80				4.8071	4.97307	4.77565	4.87417	5.12677	5.12352	0.195061	1.69443	0.193018	0.349938
Ep400	75560	mmu:75560	K11320	4.89826	4.61039	4.77367	5.03231	4.97303	4.85681	0.194992	1.59977	0.205936	0.365338
Vdac3	22335	mmu:22335	K15041	10.2946	10.2686	10.3598	10.5075	10.5542	10.4462	0.194954	10.5777	0.00114462	0.00652988
Lsm7	66094	mmu:66094	K12626	5.48909	5.4045	5.43325	5.55494	5.61398	5.71083	0.19489	2.38037	0.122868	0.255327
Pi4k2a	84095	mmu:84095	K13711	5.75507	5.69081	5.64195	5.80358	6.01742	5.84739	0.194796	2.67115	0.102182	0.223419
Thoc6	386612	mmu:386612	K13175	6.32963	6.30798	6.43384	6.52298	6.50626	6.6068	0.194404	3.73323	0.0533401	0.140154
Nsf	18195	mmu:18195	K06027	8.00329	7.86229	7.84556	8.12883	8.12197	8.04773	0.194272	6.21703	0.0126527	0.045621
Ap1g1	11765	mmu:11765	K12391	7.58078	7.87033	7.62909	7.87815	7.77477	8.01338	0.194033	3.65945	0.0557521	0.144873
Exosc10	50912	mmu:50912	K12591	7.41111	7.26703	7.41235	7.58703	7.67601	7.40667	0.193864	4.19049	0.0406513	0.114185
Cnot3	232791	mmu:232791	K12580	4.91796	4.89212	4.86392	4.96751	5.17458	5.09348	0.193638	1.7299	0.188424	0.344832
Bcl2l13	94044	mmu:94044	K15485	6.89164	7.04443	6.89013	7.12395	7.14168	7.15084	0.193604	4.6945	0.0302594	0.0910022
Cdk7	12572	mmu:12572	K02202	5.77091	5.8293	5.88053	6.08667	6.03047	5.94835	0.193564	2.86921	0.0902892	0.20482
Mrpl53	68499	mmu:68499	K17434	5.27945	5.09193	5.29375	5.41614	5.50313	5.32164	0.193239	2.03331	0.153885	0.300459
Ppif	105675	mmu:105675	K09565	8.94795	8.77555	8.85788	9.01595	9.16702	8.97613	0.192977	5.69788	0.0169854	0.0578899
Aco2	11429	mmu:11429	K01681	11.7758	11.8793	11.8078	11.9783	12.0279	12.0359	0.192583	12.5402	0.00039828	0.00268459
Serpinb6a	20719	mmu:20719	K13963	6.10515	5.86037	5.81271	6.19099	6.13642	6.04121	0.192438	2.7358	0.0981226	0.216781
Cgnl1	68178	mmu:68178	K21110	2.2565	2.03055	2.40591	2.4251	2.56447	2.21831	0.192121	0.289109	0.590792	0.725717
Pelo	105083	mmu:105083	K06965	4.0685	4.07946	3.7048	3.87267	4.27524	4.25215	0.192068	0.957902	0.327716	0.498284
Strip1	229707	mmu:229707		7.04851	6.85928	6.89059	7.12665	7.16645	7.08329	0.191667	4.39713	0.0359994	0.103663
Fbxl20	72194	mmu:72194	K10268	4.64465	4.44158	4.45326	4.89121	4.65559	4.55687	0.191435	1.32845	0.249081	0.414939
Ripk3	56532	mmu:56532	K08847	5.50101	5.1905	5.15915	5.47384	5.46962	5.48482	0.191427	2.01767	0.155478	0.302731
Immp1l	66541	mmu:66541	K09647	3.24395	3.0094	3.14263	3.23596	3.50447	3.19139	0.191308	0.552204	0.457419	0.619601
Ppox	19044	mmu:19044	K00231	6.14596	6.21305	6.13848	6.36422	6.23597	6.44684	0.191272	3.23034	0.0722859	0.176259
Nasp	50927	mmu:50927	K11291	7.86485	7.82744	7.71725	7.95335	7.90175	8.11318	0.191186	4.92877	0.0264131	0.0813141
Epn3	71889	mmu:71889	K12471	6.46481	6.349	6.51491	6.65667	6.62684	6.61236	0.191089	3.73429	0.0533063	0.140152
Nup214	227720	mmu:227720	K14317	7.38529	7.39576	7.42186	7.63461	7.5942	7.54735	0.190633	5.9022	0.015122	0.052902
Chmp5	76959	mmu:76959	K12198	5.45027	5.40342	5.47529	5.58274	5.68681	5.61841	0.189968	2.27764	0.131252	0.266164
Atp5f1e	67126	mmu:67126	K02135	8.30338	8.01309	8.20333	8.45943	8.46343	8.16397	0.189941	3.11497	0.0775759	0.18469
Oxsm	71147	mmu:71147	K09458	7.08183	6.78152	7.02151	7.21517	7.24821	6.99629	0.189774	3.10624	0.0779931	0.185162
Grb2	14784	mmu:14784	K04364	5.34573	5.04	5.30887	5.33751	5.43681	5.46373	0.189362	1.92896	0.164872	0.314513
Taf15	70439	mmu:70439	K14651	7.52524	7.6892	7.59389	7.69772	7.71664	7.94293	0.189059	4.1002	0.0428782	0.119332
Aamp	227290	mmu:227290		4.56512	4.63271	4.58331	4.67456	4.74356	4.88715	0.188951	1.38177	0.2398	0.403953
Ssbp1	381760	mmu:381760	K03111	6.02815	6.32921	6.08758	6.43638	6.26514	6.33391	0.188767	2.80678	0.0938668	0.21
Ankfy1	11736	mmu:11736	K20129	6.26748	6.17174	6.06428	6.24086	6.37626	6.43605	0.18856	3.03847	0.0813123	0.19069
Mlec	109154	mmu:109154		8.83993	8.77732	8.73872	8.96317	9.03727	8.92323	0.188555	7.86407	0.00504269	0.0218482
Mrps26	99045	mmu:99045	K17405	7.02641	6.90699	7.00683	7.19	7.18542	7.12844	0.188472	4.65494	0.0309642	0.0924891
Golim4	73124	mmu:73124	K23540	6.75097	6.67667	6.72112	6.85535	6.92549	6.92334	0.188401	4.25767	0.0390735	0.110717
Acp6	66659	mmu:66659	K14395	7.41268	7.46684	7.44662	7.5402	7.68143	7.6629	0.18833	5.47671	0.0192715	0.0634341
Psme4	103554	mmu:103554	K06699	5.49982	5.4731	5.40794	5.63299	5.59519	5.69852	0.188104	2.25277	0.133375	0.269488
Ptpn23	104831	mmu:104831	K18040	5.39128	5.3245	5.08603	5.44239	5.37519	5.53996	0.187726	1.94865	0.162732	0.312119
Chchd3	66075	mmu:66075	K17563	9.34298	9.11761	9.3016	9.48638	9.51374	9.32845	0.187721	4.72589	0.0297118	0.0899001
Tprg1l	67808	mmu:67808		5.92309	5.59366	5.7232	6.02142	6.04341	5.7462	0.187643	2.19475	0.138482	0.277686
Scamp3	24045	mmu:24045	K19995	5.70132	5.51675	5.79525	5.88665	5.9312	5.75901	0.1872	2.33318	0.126643	0.260469
Cog2	76332	mmu:76332	K20289	6.45626	6.50332	6.42819	6.53455	6.62948	6.76037	0.187172	3.45034	0.0632388	0.15991
Mcm5	17218	mmu:17218	K02209	7.46109	7.45175	7.61644	7.67576	7.67856	7.73139	0.187027	5.19471	0.0226557	0.0716992
Fem1a	14154	mmu:14154		4.39412	4.11688	3.96987	4.35035	4.39496	4.31052	0.186809	1.03167	0.309767	0.477163
Rnf40	233900	mmu:233900	K10696	5.2316	5.22151	5.27986	5.38038	5.43681	5.45588	0.18626	1.96525	0.160953	0.310394
Praf2	54637	mmu:54637	K20392	6.17972	6.15513	6.14539	6.30664	6.40584	6.32408	0.186255	3.19111	0.0740398	0.179244
Eef1b2	55949	mmu:55949	K03232	8.31777	8.30071	8.18669	8.43167	8.3804	8.54351	0.18603	5.744	0.0165451	0.056893
Ociad1	68095	mmu:68095		7.98558	8.06411	7.9937	8.18713	8.25343	8.16569	0.185797	6.73861	0.0094348	0.0358827
Pam16	66449	mmu:66449	K17805	6.42657	6.59426	6.65865	6.69296	6.68068	6.84994	0.18566	3.31437	0.0686768	0.169608
Vps45	22365	mmu:22365	K12479	6.70739	6.90278	6.72471	6.95089	7.01508	6.94353	0.185426	3.83508	0.0501907	0.134097
Clip2	269713	mmu:269713	K10422	5.1537	4.8952	4.83573	5.28206	5.1155	5.05094	0.185395	1.5927	0.206941	0.36644
Spats2	72572	mmu:72572		3.0756	2.98069	3.18497	3.15361	3.28077	3.29559	0.185341	0.500057	0.479475	0.638248
Prpf40a	56194	mmu:56194	K12821	7.79564	7.59668	7.86732	7.90094	8.0653	7.85229	0.185224	3.69244	0.0546597	0.142824
Mtfp1	67900	mmu:67900	K17981	5.18211	5.02461	5.12849	5.48089	5.37204	5.02994	0.1852	1.65073	0.198859	0.357591
Tomm70	28185	mmu:28185	K17768	9.50076	9.53407	9.51584	9.72345	9.70017	9.68351	0.185117	12.1026	0.000503525	0.00322769
Wac	225131	mmu:225131	K23884	2.928	2.87232	2.54242	2.94912	2.98324	2.95727	0.184833	0.407183	0.523403	0.669625
Tmem259	216157	mmu:216157		4.7503	5.06483	4.6774	4.93089	4.94996	5.1695	0.184474	1.45063	0.228427	0.39058
Vps41	218035	mmu:218035	K20184	5.53966	5.5435	5.40794	5.70824	5.64695	5.68803	0.184364	2.20112	0.137911	0.277065
Vps52	224705	mmu:224705	K20298	4.45177	4.19894	4.17283	4.44859	4.37306	4.52077	0.184184	1.07601	0.299591	0.465303
Sec24b	99683	mmu:99683	K14007	6.60175	6.72724	6.41999	6.70324	6.6621	6.92619	0.184098	2.75403	0.0970099	0.215109
Sf3b2	319322	mmu:319322	K12829	8.94632	8.98213	8.97367	9.1545	9.12306	9.17391	0.183861	9.94188	0.0016156	0.00868976
F1M7L9				8.65117	8.5713	8.61781	8.80075	8.82293	8.76796	0.183763	8.32043	0.00392015	0.0179554
Atad3a	108888	mmu:108888	K17681	9.35082	9.24643	9.34875	9.51492	9.57223	9.40899	0.183674	6.65609	0.00988175	0.0372148
Lsm6	78651	mmu:78651	K12625	6.94672	6.77943	6.95273	7.10673	7.12305	7.0013	0.18364	3.8779	0.0489256	0.131661
Ppp4r3a	68734	mmu:68734	K17491	4.99585	5.11325	5.12228	5.18866	5.27077	5.30675	0.1833	1.7229	0.189321	0.345876
Prpf8	192159	mmu:192159	K12856	10.2258	10.2483	10.2407	10.4044	10.4222	10.4374	0.183296	14.7916	0.00012007	0.000962603
Napepld	242864	mmu:242864	K13985	5.23874	5.79178	5.56618	5.6901	5.68427	5.82318	0.183294	1.81073	0.178421	0.331981
Mfn1	67414	mmu:67414	K21356	8.06362	8.16852	8.06526	8.30607	8.25493	8.28852	0.18272	6.60975	0.0101422	0.0379256
Itpa	16434	mmu:16434	K01519	6.8948	7.01889	6.47037	6.9519	6.81206	7.19023	0.182622	1.69789	0.192564	0.349838
Rnmt	67897	mmu:67897	K00565	5.11078	5.2863	4.99888	5.18349	5.23306	5.49361	0.182244	1.65657	0.198067	0.356773
Ears2	67417	mmu:67417	K01885	5.35889	5.43445	5.43451	5.40432	5.5857	5.73327	0.182028	1.95743	0.161788	0.311735
Sugt1	67955	mmu:67955	K12795	6.48296	6.23753	6.23159	6.38166	6.44235	6.64478	0.182018	2.61685	0.105734	0.228587
Mob4	19070	mmu:19070		5.51871	5.48132	5.45071	5.70584	5.66637	5.62342	0.18201	2.13842	0.143649	0.285076
Slc38a10	72055	mmu:72055	K14996	2.42615	2.79527	2.64997	2.79467	2.94982	2.68535	0.18158	0.350716	0.553708	0.695121
Cops8	108679	mmu:108679	K12181	6.18491	6.12462	6.05941	6.31219	6.19198	6.385	0.181561	2.84711	0.0915384	0.206161
Nadk2	68646	mmu:68646	K00858	6.13069	6.07251	6.00812	6.26149	6.27867	6.21869	0.181486	2.87544	0.0899403	0.20439
Lrig1	16206	mmu:16206		5.46251	5.52969	5.50065	5.66431	5.77176	5.60732	0.181151	2.11348	0.146007	0.289068
Utp18	217109	mmu:217109	K14553	5.55232	5.37391	5.49225	5.56161	5.61931	5.74251	0.181013	2.04003	0.153207	0.299456
Xrcc1	22594	mmu:22594	K10803	6.36463	6.18941	6.27213	6.50094	6.4461	6.41827	0.180919	3.06846	0.0798252	0.18814
Pdp1	381511	mmu:381511	K01102	6.56531	6.57374	6.71906	6.78643	6.86793	6.74894	0.180801	3.51587	0.0607837	0.154999
Tmem245	242474	mmu:242474		6.26259	6.26696	6.30404	6.47504	6.4765	6.4223	0.180174	3.181	0.0744992	0.179523
Erlin1	226144	mmu:226144	K23341	4.99753	4.98468	5.00733	5.10897	5.18897	5.21006	0.180145	1.59392	0.206766	0.366363
Polr3b	70428	mmu:70428	K03021	3.32666	3.47232	3.3641	3.50863	3.64163	3.54005	0.179972	0.584429	0.444582	0.609015
Xab2	67439	mmu:67439	K12867	6.01158	6.13898	5.99713	6.21064	6.19108	6.28221	0.179589	2.74079	0.0978165	0.216541
Mrpl57	67840	mmu:67840		7.30563	7.05892	7.16929	7.35684	7.38541	7.33267	0.179406	3.93416	0.0473146	0.128529
Atp6v1c1	66335	mmu:66335	K02148	8.40474	8.19062	8.17642	8.48474	8.42118	8.41219	0.179361	4.61953	0.03161	0.0938324
Mrps16	66242	mmu:66242	K02959	6.44211	6.29405	6.43823	6.59625	6.53402	6.57091	0.179155	3.19444	0.0738891	0.179034
Mrps18a	68565	mmu:68565	K02963	6.16406	6.01774	6.13154	6.35351	6.40198	6.0949	0.179	2.46945	0.116078	0.243972
Lamtor2	83409	mmu:83409	K20398	5.32576	5.1817	5.07803	5.32972	5.41554	5.37613	0.178894	1.73212	0.18814	0.344583
Vti1b	53612	mmu:53612	K08493	5.24158	5.21659	5.24456	5.36674	5.49301	5.37375	0.178812	1.79094	0.180811	0.335042
Kdm2a	225876	mmu:225876	K10276	5.57054	5.43021	5.27427	5.63173	5.54431	5.6344	0.17877	1.93023	0.164734	0.314398
Mbd2	17191	mmu:17191	K11590	5.46738	5.30841	5.48137	5.52932	5.63911	5.6063	0.178677	1.95151	0.162424	0.311888
Daam1	208846	mmu:208846	K04512	6.18195	6.09545	6.16894	6.38918	6.3794	6.21603	0.178615	2.78721	0.0950195	0.212028
Txndc12	66073	mmu:66073	K05360	7.3782	7.47818	7.35026	7.54491	7.47626	7.70443	0.178594	3.96036	0.0465837	0.126891
Ruvbl1	56505	mmu:56505	K04499	8.80044	8.76106	8.75863	8.92088	8.95699	8.97388	0.178254	8.66287	0.00324759	0.0154635
Tapt1	231225	mmu:231225	K23404	6.93885	6.93569	6.90105	7.05238	7.1296	7.12314	0.1782	4.21138	0.0401537	0.113012
Ccs	12460	mmu:12460	K04569	3.92721	4.11424	3.95945	4.36262	4.0254	4.13344	0.178182	0.850412	0.356436	0.522616
Vipas39	104799	mmu:104799	K23287	2.62227	2.50393	2.43627	2.59073	2.62925	2.7818	0.177961	0.308693	0.578483	0.716419
Rbm25l1				7.88273	8.09307	7.92644	8.04447	8.05502	8.32099	0.177904	3.17072	0.0749695	0.180208
Wdr5	140858	mmu:140858	K14963	6.88073	6.75421	6.93733	7.02127	7.03514	7.04082	0.177254	3.76615	0.0522998	0.138193
Smarcc2	68094	mmu:68094	K11649	8.56138	8.38693	8.53065	8.69827	8.74514	8.56804	0.177065	4.70084	0.0301479	0.0908948
Iars2	381314	mmu:381314	K01870	8.83099	9.01303	8.87944	9.08573	9.06094	9.11389	0.176734	6.04965	0.0139091	0.0494766
Polr1b	20017	mmu:20017	K03002	3.57242	3.44735	3.72952	3.83794	3.78121	3.64241	0.176722	0.636129	0.425116	0.588655
Paxbp1	67367	mmu:67367	K13211	4.89826	4.69236	4.74768	5.01686	4.93082	4.91031	0.176715	1.33769	0.247442	0.413184
Ppa2	74776	mmu:74776	K01507	8.61502	8.74151	8.60798	8.82284	8.81207	8.86292	0.176381	6.52696	0.0106251	0.0393836
Surf6	20935	mmu:20935		6.35875	6.25741	6.21563	6.45297	6.54525	6.36896	0.176243	2.86049	0.0907798	0.205492
Snta1	20648	mmu:20648		8.3759	8.33769	8.35257	8.51443	8.56472	8.51452	0.17599	7.3907	0.00655621	0.0269805
Cd59	12509	mmu:12509	K04008	6.3236	6.25861	6.41618	6.5943	6.44835	6.4743	0.175598	2.92208	0.087375	0.200683
Phb2	12034	mmu:12034	K17081	10.0032	10.1154	10.0275	10.2351	10.2405	10.2013	0.175558	9.0764	0.00258929	0.0128795
Tubb3	22152	mmu:22152	K07375	3.51714	3.32478	3.29399	3.55214	3.57194	3.51437	0.175445	0.549139	0.45867	0.620559
Cyb5r1	72017	mmu:72017	K00326	6.92564	6.87067	6.95491	7.09621	7.11129	7.06682	0.1752	4.03628	0.0445318	0.122484
Cox4i1	12857	mmu:12857	K02263	10.533	10.4658	10.5666	10.7258	10.7581	10.6049	0.175034	6.87843	0.00872423	0.0337874
Lrba	80877	mmu:80877		5.30007	4.93765	5.00564	5.26582	5.2191	5.27651	0.174862	1.50749	0.219522	0.381729
Ndufs1	227197	mmu:227197	K03934	11.0916	11.1478	11.1558	11.2855	11.3165	11.3174	0.174593	13.0242	0.000307489	0.00215854
Fubp1	51886	mmu:51886	K13210	8.17328	8.31501	8.19559	8.34833	8.38138	8.47637	0.174552	5.20991	0.0224585	0.0713181
Stx18	71116	mmu:71116	K08492	6.07037	6.33489	6.07959	6.22331	6.45208	6.35154	0.174265	2.36881	0.123782	0.256344
Ddx23	74351	mmu:74351	K12858	7.58218	7.64689	7.6258	7.76253	7.74097	7.86314	0.174073	5.01145	0.0251802	0.0780862
Rbm5	83486	mmu:83486	K13094	5.93982	5.47824	5.67309	6.0454	5.97651	5.59818	0.173829	1.47039	0.225284	0.387497
Far1	67420	mmu:67420	K13356	7.34948	7.21128	7.20757	7.46963	7.50926	7.31512	0.173701	3.70897	0.0541208	0.141678
Dek	110052	mmu:110052	K17046	7.82225	7.93012	7.98152	8.08113	8.06188	8.11265	0.17368	5.28169	0.0215508	0.0693666
Polr2g	67710	mmu:67710	K03015	4.70979	5.0662	4.61683	4.97751	4.94149	5.04347	0.173537	1.26347	0.260994	0.428878
Plcb3	18797	mmu:18797	K05858	3.11337	3.09226	2.80537	3.22256	2.94134	3.29559	0.173471	0.417314	0.51828	0.666195
Prkaa1	105787	mmu:105787	K07198	4.72206	4.12477	4.25745	4.8218	4.36357	4.43667	0.17347	0.934101	0.3338	0.503554
Sf3b1	81898	mmu:81898	K12828	9.62355	9.72436	9.60276	9.83181	9.79403	9.84774	0.173345	7.87448	0.00501374	0.021745
Polr2c	20021	mmu:20021	K03011	6.87295	6.84103	6.80592	7.00473	6.99474	7.03406	0.173134	3.84298	0.0499548	0.133665
Rfx1	19724	mmu:19724	K09173	4.95136	4.93914	5.01908	5.05328	4.97718	5.31917	0.173082	1.39729	0.237179	0.401709
Ccn1	16007	mmu:16007	K06829	5.48789	5.20919	5.49825	5.60486	5.60864	5.50017	0.173027	1.74212	0.18687	0.343325
Rab1a	19324	mmu:19324	K07874	9.81775	9.7646	9.80043	9.98514	9.98732	9.92927	0.172871	10.098	0.00148428	0.00812802
Mcm3ap	54387	mmu:54387		4.34999	4.61039	4.35338	4.53516	4.44079	4.80655	0.172855	1.03065	0.310005	0.477183
Abhd11	68758	mmu:68758	K13703	7.12098	7.15617	7.13499	7.28935	7.30673	7.33084	0.17285	4.41933	0.0355341	0.102533
Ufsp2	192169	mmu:192169	K01376	7.13252	7.55079	7.19319	7.35838	7.3862	7.66266	0.172708	1.87358	0.171066	0.322405
Cs	12974	mmu:12974	K01647	10.255	10.2078	10.2311	10.4756	10.4254	10.3072	0.172525	6.95799	0.00834457	0.0326155
Hspa9	15526	mmu:15526	K04043	11.4134	11.305	11.387	11.5791	11.5994	11.4416	0.172327	6.41337	0.0113264	0.0415106
Trmu	72026	mmu:72026	K21027	2.67373	2.99224	2.80537	2.95723	3.02397	3.00108	0.172118	0.362726	0.546996	0.688708
Zdhhc13	243983	mmu:243983	K20032	4.07808	3.94324	4.02084	4.1736	4.19191	4.16679	0.171879	0.79705	0.371977	0.535207
Nup54	269113	mmu:269113	K14308	7.44513	7.37053	7.47523	7.54727	7.7327	7.52099	0.171262	3.82047	0.0506301	0.134791
Thoc1	225160	mmu:225160	K12878	5.50457	5.50974	5.39125	5.62283	5.64434	5.65021	0.171076	1.86611	0.171921	0.323441
Ndufb4	68194	mmu:68194	K03960	7.73005	7.46399	7.73821	7.90698	7.86355	7.68105	0.171029	2.85695	0.0909797	0.205725
Ndufaf2	75597	mmu:75597	K18160	6.24143	6.07319	6.19506	6.37183	6.38254	6.26819	0.170983	2.5761	0.108489	0.232405
Mtx2	53375	mmu:53375	K17776	7.36228	7.56222	7.35986	7.63492	7.55096	7.62315	0.170933	3.80167	0.0512015	0.13597
Hmga1	15361	mmu:15361	K09282	7.28061	7.05238	7.1625	7.34993	7.42852	7.23384	0.170887	3.26252	0.0708803	0.173833
Ythdf3	229096	mmu:229096	K20102	6.28414	6.21737	6.19506	6.44073	6.4461	6.32655	0.17055	2.7077	0.0998648	0.219827
Rfc3	69263	mmu:69263	K10756	5.6951	5.4956	5.55008	5.73444	5.74521	5.75992	0.170122	1.92625	0.165169	0.314654
Nrk	27206	mmu:27206	K16313	3.10089	3.29243	3.31593	3.1885	3.60452	3.38806	0.170118	0.46867	0.4936	0.649162
Opa1	74143	mmu:74143	K17079	10.1386	10.2424	10.1871	10.3392	10.3396	10.3995	0.169945	8.67121	0.00323277	0.0154102
Mbnl1	56758	mmu:56758	K14943	6.26609	6.19317	6.20097	6.38993	6.40121	6.37492	0.169874	2.73662	0.0980718	0.216781
Snw1	66354	mmu:66354	K06063	7.63777	7.56536	7.6538	7.7605	7.86243	7.74249	0.1698	4.68795	0.0303748	0.0912537
Ciz1	68379	mmu:68379		2.8103	2.64966	2.85865	3.06628	2.79842	2.89228	0.169709	0.335166	0.562633	0.702751
Abcd1	11666	mmu:11666	K05675	6.3436	6.3856	6.4351	6.57532	6.48819	6.59612	0.169499	2.90818	0.0881311	0.201544
Eps15l1	13859	mmu:13859	K12472	6.1775	6.37571	6.1515	6.26802	6.19555	6.6837	0.169487	1.64894	0.199104	0.35788
Prpf4	70052	mmu:70052	K12662	7.25444	7.24366	7.42344	7.437	7.57171	7.42373	0.169455	3.60036	0.0577671	0.149194
Dnaja2	56445	mmu:56445	K09503	8.77686	8.81735	8.6385	8.84447	8.85643	9.03367	0.169237	4.08737	0.0432047	0.120004
Fam20b	215015	mmu:215015	K20825	4.3153	4.31159	4.35073	4.44283	4.56742	4.46152	0.16913	0.938163	0.332751	0.50233
Eepd1	67484	mmu:67484		4.26585	4.57433	4.01079	4.4572	4.2026	4.68327	0.169117	0.877765	0.348815	0.516993
Stx16	228960	mmu:228960	K08489	6.12531	6.33546	6.29716	6.4041	6.47429	6.40202	0.169046	2.59906	0.106927	0.230496
Alkbh1	211064	mmu:211064	K10765	3.49347	3.5329	3.58344	3.73787	3.7378	3.62651	0.168743	0.563549	0.452834	0.61536
Aldh2	11669	mmu:11669	K00128	10.2042	10.1934	10.2154	10.3831	10.3877	10.3485	0.168703	12.0767	0.000510558	0.00325971
Arglu1	234023	mmu:234023	K13173	5.14613	5.06346	5.3533	5.31401	5.51889	5.2378	0.168698	1.4631	0.226438	0.388376
Taldo1	21351	mmu:21351	K00616	8.85139	8.56006	8.67291	8.8741	8.88531	8.84253	0.168658	3.86482	0.0493086	0.132439
Naxe	246703	mmu:246703	K17759	7.48709	7.52293	7.57327	7.71666	7.61367	7.74641	0.168228	4.46607	0.0345744	0.10038
Hars2	70791	mmu:70791	K01892	7.96314	8.03123	7.93178	8.19702	8.14407	8.09615	0.16822	5.26162	0.0218007	0.0696996
Pip5k1c	18717	mmu:18717	K00889	3.03682	3.09761	3.44098	3.0436	3.36561	3.55273	0.168032	0.4419	0.506207	0.656889
Gdpd1	66569	mmu:66569	K22387	5.25994	5.19801	5.33596	5.43224	5.45182	5.40437	0.16785	1.59755	0.206251	0.365603
Csnk2b	13001	mmu:13001	K03115	5.91063	5.97033	5.8897	6.02625	6.06796	6.16398	0.167799	2.25696	0.133015	0.269017
Stxbp3	20912	mmu:20912	K15301	6.61771	6.69004	6.73442	6.87476	6.90765	6.7708	0.167715	3.15674	0.0756141	0.181551
Cops4	26891	mmu:26891	K12178	6.85263	6.90775	6.75464	6.94069	6.88517	7.16329	0.167534	2.74962	0.0972777	0.21559
Mrpl46	67308	mmu:67308	K17427	6.77963	6.90813	6.71133	7.02272	6.95685	6.93751	0.167376	3.18401	0.0743622	0.179466
Gatad2b	229542	mmu:229542	K23194	6.2018	6.10679	6.23303	6.46938	6.35965	6.21337	0.167294	2.35907	0.124557	0.257571
Tcf25	66855	mmu:66855		3.44985	3.29243	3.72543	3.34511	3.72798	3.79598	0.167293	0.532235	0.465669	0.62458
Preb	50907	mmu:50907	K14003	7.35573	7.34344	7.44942	7.46465	7.48831	7.67213	0.16693	3.53768	0.0599893	0.153713
Dennd4c	329877	mmu:329877	K20163	2.47532	2.37748	2.44625	2.66196	2.59722	2.48835	0.166798	0.252245	0.615499	0.744189
Cstf3	228410	mmu:228410	K14408	6.92653	7.11746	6.84275	7.14008	7.06081	7.19731	0.166763	2.90182	0.0884798	0.201966
Mdh2	17448	mmu:17448	K00026	11.5389	11.489	11.5542	11.7375	11.7229	11.6199	0.166562	8.16679	0.00426642	0.0192282
Rfc1	19687	mmu:19687	K10754	5.6118	5.6917	5.75767	5.87706	5.80134	5.87287	0.1664	1.96961	0.160489	0.309782
Rbm12b	72397	mmu:72397		2.59583	2.66418	2.47578	2.8037	2.56447	2.79608	0.166257	0.28121	0.595909	0.729674
Hscb	100900	mmu:100900	K04082	5.44163	5.55231	5.78447	5.72378	5.69061	5.8491	0.1661	1.7338	0.187926	0.344517
Stip1	20867	mmu:20867	K09553	9.85283	9.65047	9.68012	9.92306	9.84634	9.9163	0.165834	4.94021	0.0262389	0.0808952
Atp1a3	232975	mmu:232975	K01539	9.35788	9.43417	9.40276	9.58377	9.59539	9.51553	0.165604	7.68343	0.005573	0.0237568
Mrps36	66128	mmu:66128	K17414	7.59919	7.35691	7.50209	7.70315	7.69883	7.55681	0.165167	3.26911	0.0705959	0.173507
Cdc42bpb	217866	mmu:217866	K16307	6.8154	6.57326	6.86803	6.88808	6.98032	6.88711	0.165129	2.64193	0.104077	0.226068
Gcc1	74375	mmu:74375	K20281	4.48095	4.21382	4.63658	4.63464	4.63995	4.54845	0.165101	0.939414	0.332428	0.502202
Cndp2	66054	mmu:66054	K08660	8.28281	7.9763	8.0267	8.20577	8.27278	8.31216	0.165023	3.07882	0.0793182	0.187572
Cpe	12876	mmu:12876	K01294	5.24726	5.26621	5.05213	5.36369	5.41707	5.3005	0.164988	1.46399	0.226297	0.388376
Derl2	116891	mmu:116891	K13989	4.09705	4.04382	4.11457	4.14547	4.27186	4.293	0.164907	0.765904	0.381487	0.545737
Epdr1	105298	mmu:105298		6.00406	6.29054	6.08519	6.3114	6.21062	6.36298	0.164835	2.171	0.140635	0.280938
Pigk	329777	mmu:329777	K05290	4.09705	3.91012	3.86589	4.14547	4.05321	4.14185	0.164819	0.705673	0.400884	0.565459
Mrpl16	94063	mmu:94063	K02878	6.34823	6.02408	6.27353	6.4905	6.42269	6.23254	0.164502	1.99368	0.157956	0.306368
Rap1a	109905	mmu:109905	K04353	7.36847	7.21282	7.24842	7.52629	7.47846	7.32037	0.164327	3.26845	0.0706244	0.173507
Ogfod3	66179	mmu:66179		3.75075	4.01579	3.82823	3.96811	4.1186	4.01633	0.16425	0.663935	0.415174	0.580202
Slc39a7	14977	mmu:14977	K14713	6.14139	6.08537	6.14232	6.34889	6.35726	6.15916	0.163957	2.29336	0.129928	0.264163
Faf2	76577	mmu:76577	K18726	6.82302	7.11779	7.00768	7.18439	7.16781	7.11319	0.163924	2.87518	0.0899547	0.20439
Foxk2	68837	mmu:68837	K09404	2.52287	2.37748	2.35384	2.45978	2.77951	2.45273	0.163064	0.238385	0.625375	0.750725
Xpnpep3	321003	mmu:321003	K01262	6.6023	6.96347	6.717	6.79155	6.86513	7.11069	0.162789	1.87404	0.171013	0.322405
Eef1d	66656	mmu:66656	K15410	7.54149	7.29849	7.4949	7.60586	7.64795	7.57323	0.162767	3.34289	0.0674958	0.167664
Wbp11	60321	mmu:60321	K12866	6.22858	6.11936	6.28052	6.36727	6.4446	6.30424	0.162709	2.37075	0.123628	0.256277
Itm2a	16431	mmu:16431	K18241	4.3447	4.55693	4.7697	4.60912	4.76534	4.78164	0.162407	0.975103	0.323411	0.492977
Cap2	67252	mmu:67252	K17261	7.16361	6.86911	6.72727	7.12935	7.03464	7.10747	0.1619	2.10456	0.14686	0.290224
Chrm2	243764	mmu:243764	K04130	4.55829	4.11688	4.30758	4.67456	4.50837	4.29048	0.161842	0.827995	0.362853	0.529458
Sorbs2	234214	mmu:234214	K23708	10.1695	10.0895	10.1956	10.344	10.3945	10.1976	0.161746	4.84832	0.0276731	0.0848228
Usp7	252870	mmu:252870	K11838	7.92582	7.9391	7.88577	8.06855	8.00961	8.14701	0.161557	4.72857	0.0296655	0.0899001
Zfp326	54367	mmu:54367	K13204	4.80325	4.74453	5.13467	5.05138	5.17819	4.95236	0.161516	1.13859	0.28595	0.454023
Ube2n	93765	mmu:93765	K10580	8.10599	7.8228	7.78517	8.07299	8.09809	8.04605	0.16147	2.84697	0.0915463	0.206161
Ndufaf1	69702	mmu:69702	K18159	7.67429	7.7799	7.81773	7.90593	7.79608	8.0365	0.161282	3.37923	0.0660228	0.165076
Rab5a	271457	mmu:271457	K07887	6.92122	6.69181	7.00515	7.07492	7.18497	6.84308	0.161116	1.97322	0.160107	0.309467
Epn2	13855	mmu:13855	K12471	5.38872	5.15111	5.38867	5.54556	5.51461	5.35216	0.161057	1.44259	0.22972	0.392099
Lmnb1	16906	mmu:16906	K07611	10.7686	10.605	10.6972	10.8893	10.9161	10.7476	0.160833	4.64125	0.0312123	0.0929332
Timm50	66525	mmu:66525	K17496	8.0442	8.28904	8.2366	8.28929	8.32383	8.44215	0.160471	3.33739	0.0677219	0.167838
Slmap	83997	mmu:83997		8.69309	8.74674	8.78798	8.8737	9.03478	8.79666	0.160448	3.9616	0.0465494	0.126886
Slc2a4	20528	mmu:20528	K07191	3.78625	4.09829	3.53282	3.78877	4.0334	4.1079	0.160283	0.607387	0.435774	0.600661
Dip2c	208440	mmu:208440		4.47371	4.37032	4.44083	4.61169	4.62149	4.52292	0.160087	0.890914	0.34523	0.51402
Trap1	68015	mmu:68015	K09488	9.5159	9.6246	9.52676	9.70346	9.70103	9.74364	0.159498	6.90575	0.00859189	0.0333665
Gtf3c1	233863	mmu:233863	K15199	5.91063	5.65128	5.78938	5.91609	5.95351	5.94995	0.159293	1.82774	0.176395	0.329514
Acta1	11459	mmu:11459	K10354	6.83484	6.77943	7.11088	6.93557	7.07542	7.18312	0.159137	2.09971	0.147327	0.290469
Mrpl28	68611	mmu:68611	K02902	7.62557	7.60846	7.61368	7.78435	7.77327	7.76604	0.159065	4.64295	0.0311814	0.0929332
Rhog	56212	mmu:56212	K07863	6.4384	6.27998	6.30678	6.43638	6.61888	6.44514	0.15886	2.32015	0.127707	0.261279
Rbm4	19653	mmu:19653	K13187	5.96844	5.86037	5.82328	5.99801	6.05131	6.06941	0.158661	1.97401	0.160023	0.309447
Uqcr10	66152	mmu:66152	K00419	7.48799	7.32586	7.50269	7.64281	7.68588	7.46454	0.158569	2.92463	0.0872373	0.200584
Atxn10	54138	mmu:54138	K19323	2.23382	2.00796	2.18531	2.26436	2.15913	2.35964	0.158198	0.180913	0.670589	0.783712
Acat1	110446	mmu:110446	K00626	10.9373	10.7378	10.9732	11.0728	11.149	10.9012	0.158171	2.96307	0.0851862	0.197261
Dctn2	69654	mmu:69654	K10424	8.06221	7.89362	7.79862	8.1196	8.02824	8.08801	0.157952	3.33173	0.0679554	0.168318
Scfd2	212986	mmu:212986		5.78365	5.92885	5.75266	6.01171	5.89543	6.02992	0.157751	1.85256	0.173486	0.325517
Acsf3	257633	mmu:257633	K18660	7.61354	7.72729	7.57355	7.7775	7.8398	7.78025	0.157596	3.94173	0.0471022	0.128056
Nol11	68979	mmu:68979		5.54428	5.39256	5.51257	5.5945	5.67023	5.64232	0.157353	1.56979	0.210238	0.370344
Stk4	58231	mmu:58231	K04411	4.88559	4.69766	4.7109	4.81065	4.88734	5.02389	0.157336	1.0402	0.307776	0.474787
Ccdc47	67163	mmu:67163		7.906	8.1856	7.9351	8.17087	8.02774	8.30047	0.157129	2.33033	0.126875	0.26071
Ctc1	68964	mmu:68964	K23311	4.32069	4.33446	4.42073	4.48553	4.40424	4.60633	0.15667	0.816102	0.366322	0.531224
Gtf2f1	98053	mmu:98053	K03138	4.89826	5.0798	4.7497	5.11442	4.99368	5.10786	0.156384	1.11316	0.291396	0.458629
Heatr1	217995	mmu:217995	K14550	8.77133	8.78222	8.76922	8.92282	8.92872	8.93921	0.156335	7.07124	0.0078331	0.0309305
Lrpap1	16976	mmu:16976	K22290	8.02513	8.16294	8.03106	8.31023	8.16971	8.21153	0.155911	3.96303	0.04651	0.126886
Tmem63b	224807	mmu:224807	K21989	3.75473	3.72518	3.72133	3.98011	4.0882	3.59826	0.155714	0.538835	0.462916	0.622466
Elob	67673	mmu:67673	K03873	6.82823	6.67712	6.68733	6.90286	6.84709	6.90039	0.154592	2.74083	0.0978139	0.216541
Mmaa	109136	mmu:109136	K07588	4.73019	4.56856	4.71709	4.91223	4.80093	4.75448	0.15457	0.954124	0.328672	0.49902
Maea	59003	mmu:59003	K18624	3.69787	4.07403	4.102	4.1596	3.92146	4.2339	0.15448	0.617435	0.432002	0.596434
Slc25a13	50799	mmu:50799	K15105	9.58976	9.58432	9.5756	9.76586	9.74089	9.70679	0.154363	8.33051	0.00389847	0.0178789
Vamp7	20955	mmu:20955	K08515	5.78365	5.68281	5.95668	6.01366	6.0073	5.86866	0.153677	1.6674	0.196608	0.3549
Gtf3c2	71752	mmu:71752	K15200	3.90585	3.73553	3.72133	3.93973	4.04532	3.83454	0.153485	0.545726	0.460069	0.620807
Acadsb	66885	mmu:66885	K09478	6.69603	6.63812	6.7395	6.84609	6.84539	6.83662	0.153273	2.76712	0.0962192	0.213869
Dpf2	19708	mmu:19708	K13196	3.8247	3.99297	3.63234	3.85974	4.0052	4.04949	0.153223	0.558626	0.454814	0.61706
Ankrd50	99696	mmu:99696	K21440	2.11474	2.13847	2.70919	2.59073	2.68109	2.16428	0.153221	0.196855	0.657271	0.774563
Glod4	67201	mmu:67201		6.95757	6.81321	6.79815	7.03283	7.0085	6.98814	0.152945	2.81672	0.093287	0.209266
Ndufs7	75406	mmu:75406	K03940	8.71909	8.71463	8.72495	8.9106	8.89646	8.81112	0.152638	5.7358	0.0166225	0.057113
LOC100362432				7.25056	7.23487	7.33825	7.429	7.5157	7.33939	0.152594	3.13874	0.0764528	0.183046
Tex264	21767	mmu:21767		6.06556	6.00852	5.96191	6.16495	6.18121	6.14737	0.152529	1.96986	0.160463	0.309782
Cpsf4	54188	mmu:54188	K14404	6.12531	6.0988	6.06671	6.20468	6.26769	6.26819	0.152371	2.05902	0.151307	0.29683
Dcaf1	321006	mmu:321006	K11789	4.90006	5.09327	5.00057	5.09983	4.99573	5.30924	0.152361	1.09783	0.294743	0.46136
Mre11	17535	mmu:17535	K10865	3.79789	3.68659	4.00067	4.05763	3.97228	3.89882	0.152162	0.548903	0.458766	0.620559
Fam76a	230789	mmu:230789		3.20949	3.25935	3.48521	3.54677	3.41544	3.42529	0.15204	0.392769	0.530848	0.674191
Tns1	21961	mmu:21961	K18080	9.68897	9.86537	9.84272	9.89489	9.92841	10.0313	0.152027	4.1201	0.0423766	0.118108
Dnajb5	56323	mmu:56323	K09511	5.92486	5.80658	5.80207	5.98715	6.0073	5.9901	0.15198	1.78159	0.181954	0.335898
Rpap1	68925	mmu:68925	K20826	3.09461	3.311	3.0277	3.18159	3.36561	3.33525	0.151667	0.350092	0.554061	0.695121
Cdkn2aip	70925	mmu:70925		3.22107	3.93128	3.85844	3.58916	3.69809	4.14743	0.15166	0.49147	0.483272	0.641282
Eif4a3	192170	mmu:192170	K13025	8.77563	8.62852	8.78319	8.89035	8.90983	8.84415	0.151542	4.48916	0.0341105	0.0995023
Hsdl1	72552	mmu:72552		6.56019	6.50281	6.47769	6.6972	6.68195	6.6189	0.151453	2.47316	0.115805	0.243633
Zranb2	53861	mmu:53861		3.89866	3.89173	4.18182	4.14901	3.98884	4.2339	0.151118	0.599994	0.43858	0.603547
Adh4	26876	mmu:26876	K13980	6.55563	6.25262	6.1058	6.39516	6.43633	6.55052	0.151076	1.59921	0.206015	0.365338
P97851				7.22993	7.29441	7.10184	7.3507	7.37167	7.36776	0.15107	3.07283	0.0796107	0.187786
Ftsj3	56095	mmu:56095	K14857	7.15835	7.01145	7.18092	7.27806	7.28386	7.24038	0.150999	2.98251	0.0841684	0.195546
Nfic	18029	mmu:18029	K09170	5.79918	5.85009	5.78938	6.01268	6.0144	5.8754	0.150769	1.71106	0.190848	0.347765
Immt	76614	mmu:76614	K17785	11.2469	11.3367	11.3011	11.4843	11.4452	11.408	0.150486	7.69738	0.00553012	0.0236216
Mavs	228607	mmu:228607	K12648	6.59342	6.54559	6.4624	6.67953	6.70718	6.66971	0.150466	2.44977	0.117542	0.246193
Bphl	68021	mmu:68021	K18399	5.19538	5.40558	5.29789	5.46106	5.52741	5.3856	0.150381	1.2852	0.256934	0.424348
Ccdc124	234388	mmu:234388		5.28498	5.21536	5.31433	5.36064	5.40479	5.47042	0.149136	1.25928	0.261787	0.429955
Slc48a1	67739	mmu:67739	K15380	3.27205	3.71476	3.4158	3.47512	3.41544	3.88552	0.149043	0.419687	0.517093	0.665505
Sdcbp	53378	mmu:53378	K17254	4.38128	4.74794	4.70675	4.74421	4.69899	4.84827	0.148918	0.848654	0.356933	0.522803
Eif2s1	13665	mmu:13665	K03237	8.37152	8.27256	8.11986	8.4324	8.38841	8.39923	0.148435	3.30148	0.0692176	0.170488
Ybx1	22608	mmu:22608	K09276	7.96722	7.63749	7.87934	8.02265	8.01643	7.90348	0.148424	2.32781	0.127081	0.260878
Cfl2	12632	mmu:12632	K05765	6.91053	7.07293	6.97401	7.02851	7.0421	7.30392	0.148246	2.13411	0.144054	0.285612
Mrps35	232536	mmu:232536	K17413	7.68033	7.58624	7.68679	7.77089	7.9072	7.71879	0.148208	3.18264	0.0744245	0.179509
Dab2	13132	mmu:13132	K12475	8.06482	8.06359	8.03747	8.14757	8.20511	8.25078	0.148125	4.44608	0.0349814	0.101283
Enpp4	224794	mmu:224794	K18424	5.8307	5.71803	5.74964	5.88133	5.98994	5.8695	0.14811	1.6104	0.204435	0.363802
Hdgfl2	15193	mmu:15193		5.73502	5.77013	5.81849	5.86955	5.83378	6.02992	0.14807	1.5924	0.206983	0.36644
NCX1				3.415	3.16552	3.31593	3.47512	3.5386	3.31059	0.148005	0.365515	0.545459	0.687386
Chmp1a	234852	mmu:234852	K12197	2.2565	2.33274	1.967	2.26436	2.38851	2.33049	0.147905	0.165539	0.684107	0.793159
Tecr	106529	mmu:106529	K10258	7.68739	7.72686	7.55465	7.83339	7.79167	7.79655	0.147846	3.43914	0.0636688	0.160614
Mrpl15	27395	mmu:27395	K02876	8.11823	8.09323	8.03891	8.2784	8.25621	8.16294	0.147635	4.14735	0.0416998	0.116435
Plin4	57435	mmu:57435	K20254	5.5569	5.46379	5.56504	5.72853	5.75371	5.54948	0.147497	1.38456	0.239327	0.403652
Polr1c	20016	mmu:20016	K03027	5.764	5.65128	5.56961	5.67542	5.861	5.87203	0.147298	1.46554	0.22605	0.388287
Pcca	110821	mmu:110821	K01965	9.39932	9.36421	9.44739	9.54929	9.58173	9.52226	0.147285	6.36194	0.0116594	0.04251
Dyrk1a	13548	mmu:13548	K08825	5.72184	5.57937	5.80692	5.84243	5.89214	5.81093	0.147182	1.50648	0.219677	0.381729
Hmbox1	219150	mmu:219150		2.80261	3.02636	2.75808	2.9162	3.16173	2.95727	0.147105	0.269758	0.603494	0.73596
Ppa1	67895	mmu:67895	K01507	5.34441	5.12379	5.15307	5.40284	5.22085	5.40786	0.146772	1.1478	0.28401	0.45196
Ccdc86	108673	mmu:108673	K14822	7.48949	7.26584	7.35986	7.57949	7.53309	7.44711	0.146693	2.69591	0.100606	0.22077
Pmpcb	73078	mmu:73078	K17732	8.19748	8.46506	8.37577	8.43404	8.41965	8.62377	0.146441	2.41201	0.120408	0.250735
Ppp1r12c	232807	mmu:232807	K17457	4.81285	4.60476	4.66035	4.81289	4.98751	4.71743	0.146336	0.855298	0.355058	0.521795
Fastkd2	75619	mmu:75619	K18190	7.38625	7.40659	7.29265	7.58441	7.43722	7.5026	0.146306	3.07479	0.0795148	0.187722
Fip1l1	66899	mmu:66899	K14405	6.07276	6.06364	6.07959	6.20127	6.25577	6.19598	0.146185	1.87412	0.171004	0.322405
Phb	18673	mmu:18673	K17080	10.0152	9.90373	10.1752	10.1416	10.2431	10.1577	0.14615	3.10117	0.0782361	0.185531
Mrpl19	56284	mmu:56284	K02884	7.59308	7.63956	7.63946	7.77463	7.78309	7.75397	0.145865	3.84818	0.0497999	0.133335
Rprd2	75137	mmu:75137		6.53838	6.43987	6.62225	6.57532	6.76898	6.68274	0.145829	2.10151	0.147153	0.290371
Inf2	70435	mmu:70435	K23958	6.09417	6.20749	6.03068	6.08667	6.19287	6.4474	0.145739	1.54884	0.213306	0.374502
Pcm1	18536	mmu:18536	K16537	7.79273	7.66955	7.71956	7.91064	7.90774	7.80253	0.1456	3.44235	0.0635452	0.160398
Rbbp6	19647	mmu:19647	K10624	3.99285	3.84789	3.98364	4.0912	4.17754	3.98238	0.145529	0.539453	0.46266	0.622319
Huwe1	59026	mmu:59026	K10592	6.08628	5.93784	5.92045	6.06618	6.05131	6.23319	0.145364	1.65421	0.198387	0.357045
LOC683674				5.13546	5.15239	5.25737	5.18521	5.38617	5.38206	0.145358	1.12368	0.289127	0.456739
Rab12	19328	mmu:19328	K07907	6.30536	6.33998	6.18616	6.46227	6.43255	6.385	0.145242	1.98644	0.158713	0.307616
Mrps15	66407	mmu:66407	K02956	8.18847	8.15252	8.1865	8.33865	8.36066	8.26545	0.145203	4.43436	0.0352224	0.101772
Eftud2	20624	mmu:20624	K12852	9.2783	9.37404	9.31357	9.42919	9.46586	9.50354	0.144208	5.59108	0.0180522	0.0604121
Ecpas	230249	mmu:230249	K11886	7.92383	8.01487	7.71157	8.04114	7.96612	8.08946	0.144148	2.41848	0.119912	0.250363
Alg2	56737	mmu:56737	K03843	7.27367	7.43518	7.33657	7.46572	7.41786	7.58613	0.143905	2.69758	0.100501	0.220761
F2	14061	mmu:14061	K01313	5.22155	4.94807	5.13622	5.00713	5.01606	5.56728	0.143827	0.853706	0.355506	0.521795
Zw10	26951	mmu:26951	K11578	7.03094	7.19106	6.99286	7.16438	7.18272	7.29985	0.143732	2.41221	0.120392	0.250735
Ncoa5	228869	mmu:228869		4.05885	3.72518	4.18778	4.21479	4.24455	3.95081	0.143549	0.533393	0.465184	0.624326
Eno2	13807	mmu:13807	K01689	5.96156	5.53068	5.40539	5.77632	5.83606	5.76447	0.143306	1.09775	0.29476	0.46136
Ak2	11637	mmu:11637	K00939	8.53495	8.76969	8.60381	8.77171	8.70828	8.86335	0.143296	2.85316	0.0911944	0.205939
F1MAS3				3.62566	3.67229	3.83584	3.85106	3.61522	4.00407	0.143255	0.45018	0.50225	0.654284
Ndufs8	225887	mmu:225887	K03941	6.9606	6.74656	6.96623	7.11989	6.96	7.01701	0.143198	2.16549	0.141139	0.281414
Tfip11	54723	mmu:54723	K13103	5.90615	5.7267	5.88695	5.92439	6.00629	6.00324	0.143176	1.53788	0.214933	0.376266
Ankhd1	108857	mmu:108857	K16726	2.43612	2.73466	2.3432	2.9245	2.61865	2.42543	0.143134	0.197721	0.656566	0.773948
Dhx15	13204	mmu:13204	K12820	8.39391	8.3391	8.31783	8.48562	8.52218	8.47359	0.143073	4.6811	0.0304962	0.0914238
Emc3	66087	mmu:66087	K23564	6.61936	6.83463	6.66987	6.76925	6.82882	6.95153	0.142706	2.0398	0.15323	0.299456
Trappc4	60409	mmu:60409	K20303	2.6047	3.18075	2.63259	2.90785	2.789	3.16412	0.142461	0.24762	0.618756	0.745997
Hmgcs1	208715	mmu:208715	K01641	4.82807	4.55499	4.74768	5.02461	4.81492	4.70802	0.141907	0.80081	0.370851	0.534318
Msn	17698	mmu:17698	K05763	10.6726	10.5534	10.5896	10.666	10.7709	10.8015	0.141791	4.61523	0.0316893	0.0939364
Psmd9	67151	mmu:67151	K06693	5.08408	4.92565	4.87505	5.09432	5.02009	5.1695	0.141555	0.942503	0.331635	0.50164
Hbs1l	56422	mmu:56422	K14416	5.56032	5.25427	5.19511	5.52523	5.30257	5.58075	0.141503	1.06813	0.301368	0.467286
Trappc5	66682	mmu:66682	K20280	4.78192	4.70118	4.69215	4.91223	4.76774	4.8938	0.141475	0.827155	0.363096	0.52963
LOC100363405				4.32069	4.04382	4.22883	4.38686	4.31844	4.29552	0.141465	0.597028	0.439714	0.604518
Ptbp2	56195	mmu:56195	K14948	6.93402	7.18257	7.01733	7.13383	7.14029	7.28632	0.141427	2.13548	0.143926	0.285491
RGD1560917				7.74767	7.65213	7.65568	7.81426	7.83723	7.82599	0.141142	3.52757	0.0603561	0.15428
Mtdh	67154	mmu:67154		8.51789	8.33726	8.55464	8.63155	8.71296	8.48892	0.140644	2.45055	0.117484	0.246192
Synj2bp	24071	mmu:24071	K20057	4.77211	4.6474	4.7914	4.83507	4.85835	4.91031	0.140327	0.817691	0.365856	0.53073
Srsf3	20383	mmu:20383	K12892	5.77778	6.04365	5.87684	5.95409	6.13363	6.05017	0.140267	1.45062	0.228428	0.39058
Sec16a	227648	mmu:227648	K20353	6.35547	6.51538	6.45871	6.6309	6.48673	6.62691	0.140018	1.93053	0.164701	0.314398
Uba3	22200	mmu:22200	K10686	4.44685	4.28365	4.24321	4.5078	4.51695	4.37378	0.139986	0.633854	0.425945	0.58961
Gfm1	28030	mmu:28030	K02355	9.74875	9.97224	9.85337	9.97693	9.96815	10.055	0.139551	3.39833	0.0652625	0.163522
Mta2	23942	mmu:23942	K11660	7.47264	7.64963	7.47828	7.71097	7.6388	7.68033	0.139472	2.77126	0.0959704	0.213681
Dnajc7	56354	mmu:56354	K09527	4.73625	4.76488	4.93298	4.711	4.94573	5.12069	0.139459	0.814998	0.366647	0.531512
Guf1	231279	mmu:231279	K21594	6.86652	6.73714	6.88372	7.00571	7.08122	6.8188	0.139196	1.95375	0.162183	0.311771
Agps	228061	mmu:228061	K00803	8.93373	8.95323	8.91738	9.06547	9.07833	9.07809	0.13908	5.80974	0.0159376	0.0552361
Vdac2	22334	mmu:22334	K15040	9.98746	9.90841	10.0675	10.1192	10.1984	10.0645	0.139074	3.91991	0.0477173	0.129231
Bdh2	69772	mmu:69772	K00019	3.10714	3.86371	4.12081	3.73315	3.64163	4.17228	0.138794	0.411177	0.521373	0.667969
Rcc1l	94254	mmu:94254	K23495	4.33408	4.35921	4.4283	4.53787	4.47351	4.50998	0.138791	0.645278	0.421806	0.585412
Tm9sf4	99237	mmu:99237	K17086	8.11281	7.95948	8.18724	8.25103	8.22468	8.20335	0.138624	2.92343	0.0873019	0.200624
Ap3m1	55946	mmu:55946	K12398	6.18047	6.06637	5.98862	6.20468	6.22989	6.21802	0.138563	1.63514	0.200993	0.359596
Cdc37	12539	mmu:12539	K09554	6.66934	6.48094	6.42378	6.66598	6.62419	6.69804	0.138521	1.8791	0.170437	0.321936
Abhd10	213012	mmu:213012	K13702	6.7811	6.66679	6.87127	6.94886	6.95843	6.83013	0.138328	2.06461	0.150754	0.296121
Slc9a1	20544	mmu:20544	K05742	5.52339	5.81879	5.54544	5.72021	5.75855	5.84309	0.138056	1.22266	0.26884	0.437025
Cers5	71949	mmu:71949	K23727	4.68492	4.61413	4.56281	4.73716	4.8718	4.67169	0.138052	0.737126	0.390583	0.555744
Snx3	54198	mmu:54198	K17918	6.97092	6.88972	6.84038	6.96906	7.01357	7.11746	0.138004	2.27861	0.131169	0.266164
Naga	17939	mmu:17939	K01204	7.25338	7.25659	7.19504	7.35031	7.40096	7.36925	0.138004	2.88042	0.0896626	0.204055
Mff	75734	mmu:75734	K22076	6.22355	6.10679	6.30404	6.31377	6.40198	6.32778	0.137961	1.69432	0.193032	0.349938
ND4	17719	mmu:17719	K03881	9.1479	9.11555	9.14879	9.27076	9.31147	9.24339	0.137656	5.61753	0.0177817	0.0598329
Lgmn	19141	mmu:19141	K01369	5.63687	5.61344	5.52675	5.63299	5.73666	5.80034	0.137246	1.25584	0.26244	0.43025
Adipor1	72674	mmu:72674	K07297	4.61863	4.97452	4.71915	4.76977	4.97094	4.99786	0.137082	0.777679	0.377852	0.541152
Cox6c	12864	mmu:12864	K02268	8.16955	8.05191	8.22451	8.32716	8.36799	8.16104	0.136645	2.54185	0.110865	0.2363
Mprip	26936	mmu:26936	K23792	8.02244	7.81793	7.98944	8.10712	8.11515	8.02062	0.136328	2.71525	0.0993937	0.219018
Flrt2	399558	mmu:399558	K16362	6.41528	5.97762	6.15303	6.48138	6.33316	6.1557	0.136295	1.13737	0.286209	0.454265
Camk2a	12322	mmu:12322	K04515	4.80518	4.72907	4.83763	4.87417	5.08696	4.81534	0.136099	0.783838	0.37597	0.539767
Samm50	68653	mmu:68653	K07277	9.33376	9.55169	9.35331	9.56754	9.51918	9.57154	0.136083	3.07697	0.0794085	0.187625
Ahnak	66395	mmu:66395	K23934	13.785	13.5285	13.6734	13.8157	13.8953	13.6879	0.136024	2.41724	0.120006	0.250363
Rdx	19684	mmu:19684	K05762	8.24769	8.13975	8.18854	8.28507	8.34949	8.34532	0.135927	3.74992	0.05281	0.139107
Elavl1	15568	mmu:15568	K13088	8.13803	8.07722	8.12938	8.24441	8.28937	8.21867	0.135899	3.86868	0.0491951	0.132302
Med23	70208	mmu:70208	K15166	4.29901	4.431	4.38226	4.38686	4.61884	4.50564	0.135543	0.612347	0.433905	0.598671
Fundc1	72018	mmu:72018	K17986	4.83185	4.8291	5.01237	4.89965	4.99162	5.14181	0.135519	0.821099	0.364859	0.530034
Clptm1l	218335	mmu:218335		5.1895	4.92866	4.98182	5.22104	5.20677	5.08332	0.135163	0.882557	0.347502	0.516289
Agpat5	52123	mmu:52123	K19007	5.02751	5.26145	5.08603	5.28529	5.2976	5.22466	0.134936	0.938188	0.332744	0.50233
Vrk1	22367	mmu:22367	K08816	6.10358	6.12789	6.08039	6.1884	6.32829	6.20269	0.134806	1.58485	0.208063	0.367738
Aip	11632	mmu:11632	K17767	2.76356	2.54373	2.5237	2.74866	2.76997	2.68535	0.134639	0.185911	0.666342	0.780685
Washc1	68767	mmu:68767	K18461	4.10019	4.07403	4.21722	4.26141	4.29866	4.22337	0.134595	0.519908	0.470881	0.629577
Prmt5	27374	mmu:27374	K02516	5.12779	5.14465	4.73145	5.10166	5.01404	5.29171	0.134514	0.821421	0.364765	0.530034
RGD1562218				4.35787	4.27185	4.48265	4.43704	4.50549	4.54211	0.134411	0.599995	0.43858	0.603547
Gadd45gip1	102060	mmu:102060		6.87066	6.8478	6.89697	7.03235	7.02414	6.96265	0.134195	2.30557	0.128911	0.263232
Rbm15	229700	mmu:229700	K13190	7.30631	7.32414	7.24699	7.42644	7.43306	7.42316	0.13417	2.79274	0.094692	0.211409
Mtif2	76784	mmu:76784	K02519	6.03391	6.08941	6.18913	6.28746	6.25662	6.17632	0.133887	1.54006	0.214609	0.376111
Lrrc59	98238	mmu:98238		9.19131	9.02617	9.27831	9.3324	9.37247	9.19773	0.133724	2.36406	0.124159	0.256874
Vps50	73288	mmu:73288	K23288	2.81794	2.81492	2.72567	2.81267	2.93281	2.96361	0.133612	0.208314	0.648092	0.76777
Acad8	66948	mmu:66948	K11538	8.03582	7.95708	8.15927	8.18195	8.26176	8.11247	0.133415	2.58325	0.108	0.231827
Sptbn1	20742	mmu:20742	K06115	12.013	12.0975	12.064	12.1611	12.1836	12.2295	0.133162	6.56639	0.0103922	0.0386898
Zfr	22763	mmu:22763	K13203	7.74992	7.40173	7.60952	7.79995	7.73883	7.63413	0.132838	1.72494	0.189058	0.345695
Glrx5	73046	mmu:73046	K07390	4.52832	4.63455	4.69843	4.74889	4.54521	4.89877	0.132306	0.668222	0.413672	0.578878
Efhd2	27984	mmu:27984	K23922	4.20594	3.93128	3.93839	4.13835	4.13728	4.17774	0.132128	0.467553	0.494115	0.649162
Senp3	80886	mmu:80886	K08593	4.88377	4.95694	5.06999	5.00713	5.0598	5.20472	0.132106	0.82081	0.364943	0.530034
Trmt1	212528	mmu:212528	K00555	5.75008	5.71977	5.70669	5.82702	5.81185	5.91356	0.13173	1.25635	0.262344	0.43025
Rhot2	214952	mmu:214952	K07871	6.36398	6.56264	6.42062	6.52639	6.63211	6.59612	0.131671	1.69519	0.192918	0.349938
Gnpat	14712	mmu:14712	K00649	6.3162	6.30914	6.25236	6.50925	6.39889	6.36777	0.131571	1.64585	0.199525	0.358485
Eif5b	226982	mmu:226982	K03243	8.48781	8.37925	8.20535	8.53964	8.45879	8.48148	0.131484	2.33541	0.126462	0.260366
Cdc42bpa	226751	mmu:226751	K16307	3.86585	4.08216	3.57891	3.91494	3.89096	4.1278	0.131063	0.412292	0.520808	0.667969
Macf1	11426	mmu:11426	K19827	10.804	10.7759	10.7593	10.9314	10.9353	10.866	0.131042	6.58436	0.0102879	0.0384026
Lrrfip1	16978	mmu:16978		7.05661	6.8478	6.75614	7.08329	6.98136	7.00015	0.13094	1.73423	0.187871	0.344517
Llgl2	217325	mmu:217325	K06094	5.868	5.88459	5.97748	6.05583	5.9118	6.12421	0.130935	1.31875	0.250817	0.416681
Mecr	26922	mmu:26922	K07512	7.01731	7.015	7.13306	7.22864	7.22001	7.11319	0.13074	2.19318	0.138623	0.277836
Lipt1	623661	mmu:623661	K10105	4.76422	4.7152	4.73349	4.9164	4.90489	4.78523	0.130689	0.708798	0.399843	0.564555
Nt5dc3	103466	mmu:103466		5.31905	5.51675	5.43701	5.53881	5.5429	5.58795	0.130647	1.04074	0.307649	0.474764
Cstf2	108062	mmu:108062	K14407	3.48869	3.53685	3.57891	3.60989	3.64686	3.7043	0.130475	0.332714	0.564065	0.703947
Gatad2a	234366	mmu:234366	K23194	3.79789	3.91012	4.02751	3.96409	4.08435	4.06136	0.130233	0.423781	0.515056	0.664503
LOC286987				6.96318	7.12568	7.12842	7.45179	7.28679	6.8188	0.130005	0.870206	0.350898	0.518447
Ybx3	56449	mmu:56449	K06099	2.53219	2.21934	1.77447	2.44832	2.20235	2.30075	0.129821	0.127409	0.721133	0.821685
Eif2b2	217715	mmu:217715	K03754	5.74708	5.48439	5.557	5.65311	5.82458	5.69662	0.129424	1.07263	0.300353	0.466054
Ap1b1	11764	mmu:11764	K12392	7.62584	7.81183	7.63483	7.73948	7.75736	7.95531	0.129326	1.93358	0.164367	0.31418
Setd3	52690	mmu:52690	K19199	5.27251	5.25666	5.16521	5.4058	5.2976	5.37137	0.129258	0.922298	0.336872	0.506205
Stx4	20909	mmu:20909	K13502	6.3815	6.27526	6.50659	6.43711	6.55223	6.54999	0.129155	1.54582	0.213754	0.375133
Pcnt	18541	mmu:18541	K16481	4.33141	4.54718	4.47048	4.51056	4.57566	4.64235	0.128991	0.581663	0.445661	0.609527
Pip4p2	72519	mmu:72519	K13084	7.19293	6.86283	7.16627	7.24737	7.23699	7.13758	0.128934	1.54985	0.213158	0.374398
Nle1	217011	mmu:217011	K14855	2.55981	2.37748	2.35384	2.58026	2.50817	2.54018	0.128884	0.148738	0.699744	0.805991
Mrps18b	66973	mmu:66973	K16174	6.7207	6.61682	6.81702	6.84281	6.94046	6.75991	0.12857	1.712	0.190725	0.347692
Gpaa1	14731	mmu:14731	K05289	6.5738	6.53674	6.56958	6.68198	6.65498	6.71786	0.128563	1.83729	0.175269	0.327701
Gtf2f2	68705	mmu:68705	K03139	5.55575	5.37391	5.60456	5.45391	5.72683	5.70327	0.128522	0.995402	0.318426	0.486429
Trmt10c	52575	mmu:52575	K17654	7.25373	7.29907	7.34059	7.47281	7.4342	7.37551	0.128354	2.45997	0.116781	0.245084
Selenon	74777	mmu:74777	K19874	5.64549	5.6458	5.55354	5.70584	5.73052	5.78431	0.128182	1.12002	0.289915	0.457061
Nqo1	18104	mmu:18104	K00355	5.27112	5.20547	4.94886	5.32815	5.25888	5.24562	0.127588	0.833705	0.361203	0.527811
Sipa1	20469	mmu:20469	K08013	1.90106	2.16933	2.3644	2.34078	2.29843	2.17525	0.127256	0.1175	0.731762	0.828
Ubr2	224826	mmu:224826	K10626	4.09705	4.25516	4.38485	4.35957	4.45576	4.31549	0.127149	0.496686	0.48096	0.639618
Tmlhe	192289	mmu:192289	K00474	8.4434	8.4635	8.43929	8.51357	8.57212	8.63462	0.127089	3.56006	0.0591857	0.152115
Raly	19383	mmu:19383	K12895	8.50803	8.2845	8.48282	8.59139	8.64164	8.42646	0.127089	1.95142	0.162434	0.311888
Gsn	227753	mmu:227753	K05768	7.74215	7.59526	7.63429	7.82289	7.83551	7.69779	0.126923	2.36647	0.123967	0.256603
Fermt3	108101	mmu:108101	K17084	4.13733	4.11424	4.19962	4.3129	4.31844	4.19671	0.126858	0.466567	0.494571	0.649556
Fhod3	225288	mmu:225288	K23939	5.57167	5.81392	5.56961	5.72972	5.86325	5.77081	0.126634	1.05904	0.303434	0.46963
Tyw1	100929	mmu:100929	K15449	5.24726	5.23129	5.19954	5.36826	5.2976	5.37732	0.126327	0.880735	0.348	0.516329
Ddt	13202	mmu:13202	K10028	2.84063	2.74835	2.39564	2.891	2.80778	2.693	0.12624	0.171079	0.679155	0.790101
Arhgef12	69632	mmu:69632	K07532	5.20124	5.21659	5.31433	5.31243	5.37362	5.4067	0.125933	0.879323	0.348387	0.516721
Mtfr1l	76824	mmu:76824		7.30189	7.30979	7.3426	7.45179	7.42472	7.45079	0.125536	2.50172	0.113722	0.240692
Mul1	68350	mmu:68350	K15688	5.35233	5.10529	5.12072	5.22272	5.2976	5.4067	0.12552	0.823969	0.364022	0.530034
Mief1	239555	mmu:239555	K23507	2.95598	2.60521	3.03433	3.06628	2.92423	2.94451	0.125495	0.193085	0.660361	0.77669
Agpat3	28169	mmu:28169	K13523	6.34559	6.43987	6.45624	6.66288	6.46323	6.49031	0.12533	1.50436	0.220001	0.382136
Rab13	68328	mmu:68328	K06109	5.42296	5.46897	5.52557	5.4058	5.66122	5.68899	0.125126	0.950524	0.329586	0.499691
Cryz	12972	mmu:12972	K00344	7.16623	7.11845	6.93954	7.19772	7.16554	7.24136	0.125051	1.87831	0.170526	0.321961
Ak3	56248	mmu:56248	K00944	9.33117	9.31646	9.24251	9.47229	9.45743	9.33733	0.125041	3.4328	0.0639138	0.161136
Sgcg	24053	mmu:24053	K12564	6.80293	6.68604	6.89104	6.78984	7.00444	6.94714	0.124986	1.60593	0.205065	0.364416
Bptf	207165	mmu:207165	K11728	2.78712	2.81492	2.87352	2.98924	2.94134	2.89228	0.124676	0.185619	0.666588	0.780685
Msmo1	66234	mmu:66234	K07750	6.29376	6.5607	6.14232	6.46512	6.41045	6.53037	0.124518	1.14698	0.284182	0.452064
Vdac1	22333	mmu:22333	K05862	11.1185	11.1113	11.1306	11.2258	11.2595	11.248	0.12445	8.21215	0.00416109	0.0188548
Mcm2	17216	mmu:17216	K02540	6.07755	6.15641	6.12612	6.20298	6.2159	6.30299	0.124427	1.36508	0.242658	0.407124
Ano10	102566	mmu:102566	K19327	6.37179	6.40085	6.41491	6.4587	6.55293	6.54207	0.124343	1.57338	0.209717	0.370197
Clic4	29876	mmu:29876	K05024	8.90048	9.11868	8.88347	8.84159	9.00419	9.38269	0.123975	0.888607	0.345855	0.514769
Pes1	64934	mmu:64934	K14843	7.92891	7.72837	7.8608	7.9973	8.02247	7.87349	0.123805	2.11299	0.146053	0.289068
Angel2	52477	mmu:52477	K18729	5.70956	5.60499	5.79623	5.8248	5.81069	5.83447	0.12377	1.07575	0.299649	0.465303
Atp6ap1	54411	mmu:54411	K03662	6.18933	6.54412	6.01568	6.34348	6.26769	6.54366	0.123338	0.837389	0.360145	0.526959
Nucb1	18220	mmu:18220	K20371	5.82692	6.07319	6.05126	5.90669	6.09114	6.28791	0.123237	1.01785	0.313029	0.480439
Rnh1	107702	mmu:107702	K16634	7.79588	7.85992	7.56384	7.8642	7.72345	7.99956	0.123208	1.42339	0.232847	0.396636
Suclg2	20917	mmu:20917	K01900	9.96423	10.0021	10.0622	10.1236	10.1697	10.106	0.123072	4.6015	0.031944	0.0943608
Skp1				6.41654	6.33659	6.27633	6.36879	6.34204	6.64132	0.123021	1.24895	0.263753	0.431568
Dhodh	56749	mmu:56749	K00254	7.37496	7.17467	7.29611	7.38531	7.5352	7.29483	0.122987	1.67675	0.195356	0.353093
Pigw	70325	mmu:70325	K05283	3.83227	3.92527	3.94896	4.10221	3.95132	4.00715	0.12282	0.374008	0.540827	0.683176
Nt5e	23959	mmu:23959	K19970	3.77844	3.89173	3.46572	3.70933	3.81409	3.97612	0.122516	0.330621	0.565294	0.705035
Sf3a2	20222	mmu:20222	K12826	5.243	5.6458	4.99718	5.42055	5.44883	5.48262	0.122431	0.682302	0.408795	0.574321
Ctbs	74245	mmu:74245	K12310	5.83824	5.83493	5.68999	5.94697	5.83606	5.94274	0.122278	1.09758	0.294797	0.46136
Kank1	107351	mmu:107351	K22808	6.36267	6.51738	6.21271	6.43856	6.38723	6.62791	0.121952	1.18461	0.27642	0.443371
Bdh1	71911	mmu:71911	K00019	7.79685	7.75659	7.81725	7.95538	7.97679	7.80584	0.121854	2.347	0.125524	0.259066
Bcap29	12033	mmu:12033		6.40326	6.26517	6.33324	6.50579	6.51772	6.34791	0.121741	1.3712	0.241606	0.406002
L2hgdh	217666	mmu:217666	K00109	4.50009	4.48106	4.56052	4.74421	4.61884	4.53999	0.121445	0.532474	0.465569	0.62458
Tardbp	230908	mmu:230908	K23600	8.67176	8.70138	8.65836	8.80413	8.81714	8.77722	0.121413	3.9309	0.0474065	0.128553
Gemin5	216766	mmu:216766	K13133	5.84199	5.67297	5.75667	5.88559	5.98788	5.76629	0.121318	1.03102	0.309919	0.477183
Naa25	231713	mmu:231713	K17973	4.53065	5.06072	4.36131	4.79941	4.3444	5.13199	0.121312	0.404934	0.524552	0.669813
Sap30l	50724	mmu:50724		3.39469	3.73209	3.57891	3.63034	3.52163	3.86873	0.121136	0.293611	0.587916	0.724286
Tmem87a	211499	mmu:211499		6.64483	6.64271	6.62609	6.77959	6.75029	6.74618	0.120969	1.69851	0.192483	0.349838
Wdr11	207425	mmu:207425		4.55143	4.31619	4.4029	4.47709	4.64518	4.50129	0.120963	0.498078	0.480346	0.639202
Mgat1	17308	mmu:17308	K00726	7.01772	7.11416	7.07596	7.05332	7.26104	7.24462	0.120719	1.75801	0.184873	0.339952
Csde1	229663	mmu:229663		8.75463	8.71288	8.54102	8.82548	8.73152	8.81945	0.120657	2.33732	0.126307	0.260174
Suox	211389	mmu:211389	K00387	6.77424	6.803	6.83565	6.90706	6.89013	6.96739	0.120567	1.79277	0.180589	0.334983
Ubqln2	54609	mmu:54609	K04523	6.17972	6.04434	6.14769	6.34812	6.18031	6.19665	0.120566	1.23393	0.266644	0.434619
Dad1	13135	mmu:13135	K12668	4.09076	4.01295	4.25177	4.11315	4.35402	4.22601	0.120471	0.409454	0.522247	0.668502
Eif5a	276770	mmu:276770	K03263	7.93375	8.1203	7.50269	7.88242	7.86691	8.20669	0.120183	0.662013	0.41585	0.580955
Inpp5a	212111	mmu:212111	K01106	6.34029	6.46289	6.36449	6.51819	6.49978	6.51642	0.120136	1.44921	0.228655	0.390596
Sltm	66660	mmu:66660		7.0929	7.01145	7.06911	7.24032	7.189	7.10532	0.119883	1.89137	0.169048	0.32017
Trnt1	70047	mmu:70047	K00974	6.07914	6.2149	5.9852	6.18927	6.2159	6.2469	0.119824	1.19798	0.273725	0.44157
Igf2bp1	140486	mmu:140486	K17391	8.04562	7.97975	7.88989	8.10849	8.13388	8.03894	0.119594	2.44032	0.118252	0.247435
Dmd	13405	mmu:13405	K10366	11.2252	11.2866	11.2572	11.3594	11.4003	11.3684	0.119399	6.28486	0.0121774	0.0441326
Mphosph10	67973	mmu:67973	K14559	6.02568	5.99925	6.07959	6.20127	6.16765	6.0949	0.119313	1.19896	0.273529	0.441421
Pigs	276846	mmu:276846	K05291	8.24963	8.24672	8.28831	8.39107	8.41927	8.33389	0.119174	3.10883	0.0778688	0.185114
Tom1l2	216810	mmu:216810		3.63867	3.7895	3.72952	3.83354	3.75726	3.89882	0.119116	0.312743	0.576002	0.714997
Cyrib				5.41037	5.40989	5.42949	5.54421	5.48428	5.56311	0.118896	0.866314	0.351978	0.519499
Nup205	70699	mmu:70699	K14310	8.57314	8.67553	8.58714	8.72005	8.70093	8.77158	0.118802	3.15066	0.0758962	0.182125
Gpx4	625249	mmu:625249	K05361	4.21175	4.13784	4.19962	4.26795	4.20967	4.38091	0.11866	0.415518	0.519182	0.666777
Isca1	69046	mmu:69046	K22063	7.39778	7.36137	7.33725	7.51808	7.46188	7.47179	0.11866	2.24167	0.134336	0.271041
Aldh1b1	72535	mmu:72535	K00128	5.93016	6.15449	6.10973	6.16582	6.10069	6.27649	0.118656	1.12578	0.288677	0.456506
Mrpl12	56282	mmu:56282	K02935	6.86375	6.73543	6.96969	6.93197	6.96785	7.01625	0.118656	1.5566	0.212163	0.37296
Prdm16	70673	mmu:70673	K22410	2.49453	2.60521	2.4161	2.4251	2.60797	2.76011	0.11854	0.133353	0.714981	0.817756
Slc25a12	78830	mmu:78830	K15105	9.87733	9.73901	9.98601	10.0031	10.0635	9.89557	0.118068	1.97538	0.159878	0.309307
Hspd1	15510	mmu:15510	K04077	12.4381	12.5381	12.4501	12.5852	12.5673	12.6287	0.117869	4.68261	0.0304695	0.0914084
Nars2	244141	mmu:244141	K01893	7.42212	7.44992	7.41299	7.49458	7.53097	7.60375	0.117704	2.19641	0.138333	0.277638
Q6TXI2				6.64376	6.48452	6.63321	6.74485	6.72211	6.64773	0.117686	1.45042	0.228461	0.39058
Rpap3	71919	mmu:71919	K23002	5.57844	5.15368	5.32924	5.5334	5.58434	5.31545	0.117334	0.714766	0.397866	0.562702
Ints14	69882	mmu:69882		5.60298	5.68815	5.5547	5.74503	5.69314	5.75901	0.116949	0.927361	0.335549	0.505114
Morf4l2	56397	mmu:56397	K11342	4.18244	4.14043	4.2143	4.26141	4.29534	4.30803	0.116598	0.400663	0.526747	0.671021
Ppan	235036	mmu:235036	K14859	6.66457	6.50634	6.52848	6.63027	6.73443	6.6813	0.116589	1.42412	0.232726	0.39659
Rap1b	215449	mmu:215449	K07836	8.12788	8.28259	8.02462	8.25329	8.27299	8.27249	0.115797	1.91617	0.166279	0.315804
Map1b	17755	mmu:17755	K10429	8.12191	8.09591	7.87611	8.28083	8.10546	8.0635	0.115752	1.49764	0.221035	0.382946
Afg1l	215951	mmu:215951	K18798	4.44438	4.63271	4.67103	4.62703	4.58929	4.83795	0.115744	0.50005	0.479478	0.638248
Lrch4	231798	mmu:231798		3.62566	3.76949	3.73767	3.73787	3.80944	3.90213	0.115526	0.292074	0.588895	0.724859
Mau2	74549	mmu:74549	K11266	3.15621	3.311	3.27171	3.43501	3.17626	3.42529	0.11535	0.213382	0.64413	0.76448
Exosc7	66446	mmu:66446	K12589	6.27999	6.21613	6.22581	6.36575	6.366	6.33452	0.115245	1.2563	0.262353	0.43025
Itga5	16402	mmu:16402	K06484	9.00787	8.97986	9.09321	9.16909	9.15756	9.10155	0.115189	3.18901	0.0741347	0.179244
Phf10	72057	mmu:72057	K22197	5.50811	5.53563	5.59226	5.63679	5.59519	5.72489	0.114541	0.85437	0.355319	0.521795
Ghdc	80860	mmu:80860		5.51871	5.42596	5.53027	5.57749	5.5415	5.6707	0.11447	0.825281	0.363641	0.529966
Zmym2	76007	mmu:76007		2.53219	2.55935	2.5972	2.58026	2.55338	2.80317	0.114159	0.128189	0.720317	0.821249
Vat1	26949	mmu:26949	K23167	8.51128	8.43389	8.31936	8.56026	8.4732	8.57452	0.114041	2.20208	0.137825	0.277023
Mypn	68802	mmu:68802	K22028	5.60519	5.8074	5.57644	5.70463	5.67918	5.92823	0.113966	0.831554	0.361824	0.528138
Crebbp	12914	mmu:12914	K04498	5.68469	5.82608	5.8489	5.72497	5.96087	5.99087	0.113482	0.897774	0.343379	0.512346
B3gat3	72727	mmu:72727	K10158	3.61253	4.03267	3.6367	3.77047	3.77168	4.07314	0.11314	0.289679	0.590426	0.725717
Rsl24d1	225215	mmu:225215	K02896	3.3159	3.42622	3.5187	3.59956	3.67781	3.33525	0.113068	0.229532	0.631871	0.755085
Bcl7b	12054	mmu:12054		4.35525	4.38354	4.37444	4.3002	4.49394	4.60431	0.112996	0.421096	0.516391	0.665279
Vps13c	320528	mmu:320528	K19525	3.05634	2.8084	2.70919	2.78559	3.12476	2.96993	0.112716	0.155079	0.693729	0.801242
Maz	17188	mmu:17188		3.66009	3.80596	3.80515	3.85106	3.79539	3.93476	0.112551	0.285392	0.593189	0.727817
Msra	110265	mmu:110265	K07304	4.97206	4.616	4.8147	4.78581	4.94361	4.98077	0.112489	0.526862	0.467929	0.626619
Dnmt1	13433	mmu:13433	K00558	8.00392	8.3052	8.01187	8.22836	8.11539	8.32669	0.112213	1.20901	0.271529	0.43987
D4A8Y1				9.98204	9.8304	9.90029	10.0505	10.0305	9.97063	0.112083	2.9394	0.0864431	0.199191
Usp34	17847	mmu:17847	K11853	3.74274	3.60992	3.92061	3.9191	3.94285	3.74536	0.111639	0.278477	0.597701	0.731234
Rae1	66679	mmu:66679	K14298	7.51087	7.17245	7.41012	7.57686	7.57617	7.27934	0.111564	0.952741	0.329023	0.499318
Acadl	11363	mmu:11363	K00255	10.9572	11.1838	11.086	11.1819	11.1752	11.2135	0.111538	2.37893	0.122982	0.255438
Atp1a1	11928	mmu:11928	K01539	11.3592	11.3465	11.4116	11.4559	11.5259	11.4697	0.111448	4.69947	0.030172	0.0909026
Mtif3	76366	mmu:76366	K02520	2.0897	2.51998	2.6413	2.32832	2.79842	2.47065	0.111442	0.111142	0.738848	0.833535
Gpam	14732	mmu:14732	K00629	4.984	5.07437	5.05702	5.12526	5.25375	5.08041	0.111246	0.606754	0.436013	0.600795
Kidins220	77480	mmu:77480	K12460	8.70099	8.87874	8.77666	8.92256	8.84965	8.92242	0.110981	2.33909	0.126163	0.260005
Fus	233908	mmu:233908	K13098	8.33336	8.19579	8.30109	8.42255	8.45563	8.28552	0.110808	1.95615	0.161926	0.311735
Vcl	22330	mmu:22330	K05700	11.0575	10.8742	11.0573	11.1049	11.1363	11.0862	0.110643	2.4853	0.114914	0.242126
Sidt2	214597	mmu:214597		4.82428	4.5991	4.6344	4.82402	4.9027	4.67169	0.1105	0.481533	0.487729	0.644972
Uqcrc2	67003	mmu:67003	K00415	11.0087	11.1645	11.0488	11.1969	11.1831	11.1788	0.110458	3.18956	0.07411	0.179244
Ndufa10	67273	mmu:67273	K03954	9.30098	9.42375	9.37495	9.47909	9.44914	9.5047	0.110428	3.14188	0.076306	0.182901
Tnni1	21952	mmu:21952	K10371	8.91881	8.74855	8.83266	8.98006	8.98756	8.86621	0.110325	2.16558	0.141131	0.281414
Ube2l3	22195	mmu:22195	K04552	5.50575	5.13816	5.05049	5.34371	5.21734	5.457	0.110323	0.598533	0.439138	0.603922
Pdpr	319518	mmu:319518	K17509	8.04032	8.20419	8.2026	8.25966	8.26558	8.26031	0.110165	2.13994	0.143508	0.284928
Kyat1	70266	mmu:70266	K00816	4.62735	4.98757	4.54899	4.97352	4.65559	4.89712	0.11011	0.472748	0.491726	0.648424
Nubpl	76826	mmu:76826	K03593	6.31485	6.45925	6.30883	6.4877	6.48891	6.45192	0.109963	1.17067	0.279263	0.44642
Nop2	110109	mmu:110109	K14835	7.67455	7.63841	7.67782	7.77176	7.81129	7.73834	0.109858	2.16136	0.141519	0.282039
Nifk	67949	mmu:67949	K14838	6.3905	6.23449	6.33927	6.40854	6.41735	6.45586	0.109792	1.14949	0.283656	0.451566
Dlat	235339	mmu:235339	K00627	10.5375	10.5343	10.4982	10.6448	10.6441	10.6108	0.109543	5.19638	0.022634	0.0716992
Mrps28	66230	mmu:66230	K17407	6.54185	6.72205	6.63157	6.77844	6.6666	6.78026	0.109387	1.26558	0.260598	0.428559
Mmut	17850	mmu:17850	K01847	8.10482	8.15958	8.1796	8.22585	8.3004	8.24624	0.109001	2.47333	0.115792	0.243633
Slc25a4	11739	mmu:11739	K05863	11.2528	11.1606	11.2905	11.3625	11.4189	11.2475	0.108855	2.38774	0.12229	0.25425
Dnaja3	83945	mmu:83945	K09504	7.85583	8.09809	7.87102	7.99064	7.9493	8.20636	0.10877	1.17291	0.278803	0.445853
Nectin2	19294	mmu:19294	K06531	2.74764	2.71387	2.70919	2.88251	3.12476	2.47065	0.108687	0.129985	0.718448	0.82017
Ppp1r3a	140491	mmu:140491	K07189	5.1061	4.98468	5.15763	5.28206	5.12302	5.15434	0.108297	0.584524	0.444544	0.609015
Ank3	11735	mmu:11735	K10380	10.0212	10.0365	10.1075	10.1485	10.1761	10.1661	0.108284	3.95225	0.0468089	0.127341
Hdac3	15183	mmu:15183	K11404	4.47854	4.44368	4.34273	4.51606	4.56742	4.50781	0.108242	0.400625	0.526767	0.671021
Rdh13	108841	mmu:108841	K11161	5.35758	5.37281	5.13313	5.38941	5.36413	5.44119	0.107922	0.649173	0.420409	0.584622
Ripk1	19766	mmu:19766	K02861	4.45912	4.25516	4.37966	4.47427	4.57017	4.3714	0.107685	0.379312	0.537972	0.680178
Nup85	445007	mmu:445007	K14304	5.28498	4.95251	5.1082	5.22776	5.31082	5.13621	0.107302	0.568132	0.451002	0.613844
Poglut3	68304	mmu:68304		7.98791	8.29925	8.11244	8.24088	8.13341	8.35409	0.107285	1.17872	0.277616	0.444796
Lims2	225341	mmu:225341	K23354	3.3689	2.85976	3.28845	3.48637	3.06357	3.23922	0.107127	0.173173	0.677307	0.788515
Abcc4	239273	mmu:239273	K05673	5.93368	6.31548	6.15379	6.08944	6.24461	6.39207	0.106998	0.769929	0.380239	0.544319
Gnl2	230737	mmu:230737	K14537	6.78793	6.84621	6.72881	6.89391	6.87907	6.91355	0.106914	1.38062	0.239996	0.404043
Gapvd1	66691	mmu:66691		4.65322	4.42462	4.48749	4.73007	4.72392	4.44122	0.106848	0.405947	0.524034	0.669625
Smchd1	74355	mmu:74355	K23113	7.27437	7.30603	7.38926	7.3958	7.39282	7.49085	0.106793	1.65129	0.198784	0.357591
Ehd4	98878	mmu:98878	K12477	8.73772	8.72797	8.47263	8.77888	8.6454	8.8406	0.106764	1.30271	0.253719	0.42035
Mrps7	50529	mmu:50529	K02992	7.98897	7.96003	7.9514	8.10324	8.01593	8.09561	0.106725	2.24894	0.133706	0.270027
Med12	59024	mmu:59024	K15162	3.74274	3.7928	3.95945	3.60474	4.09586	4.03451	0.106517	0.264821	0.606827	0.737285
Nudc	18221	mmu:18221		7.94034	7.68832	7.54045	7.80333	7.82662	7.88146	0.106506	1.0612	0.302941	0.469381
Srp72	66661	mmu:66661	K03108	3.84729	4.08216	4.32931	4.1909	4.23418	4.18047	0.106091	0.310308	0.577491	0.715818
Galns	50917	mmu:50917	K01132	6.41717	6.33885	6.29371	6.50925	6.4431	6.41712	0.105501	1.08361	0.29789	0.464275
Larp1	73158	mmu:73158	K18757	6.84095	6.64637	6.66561	6.82297	6.92388	6.73	0.105493	1.12268	0.289343	0.456739
Cul4a	99375	mmu:99375	K10609	6.69758	6.89626	6.85825	6.6966	7.00901	7.03857	0.105304	0.942681	0.331589	0.50164
Ehmt1	77683	mmu:77683	K11420	5.1061	5.01189	4.99038	5.26255	5.00389	5.13621	0.105286	0.537336	0.463539	0.623021
Acsf2	264895	mmu:264895	K23617	9.1382	9.4676	9.11918	9.37211	9.30612	9.38948	0.104991	1.09398	0.295592	0.462224
Polr2a	20020	mmu:20020	K03006	7.35277	7.35243	7.24449	7.39878	7.35581	7.4996	0.104759	1.52427	0.216974	0.378899
Rnf20	109331	mmu:109331	K10696	5.37971	5.42702	5.4445	5.41908	5.50025	5.6164	0.10468	0.659066	0.41689	0.581448
Pdf	68023	mmu:68023	K01462	7.21662	7.19543	7.12648	7.32114	7.29513	7.24169	0.104483	1.55749	0.212032	0.372885
Rbm10	236732	mmu:236732	K13094	5.35889	5.12511	5.26444	5.40432	5.40479	5.25599	0.104387	0.587533	0.443375	0.607971
Actn4	60595	mmu:60595	K05699	10.7799	10.7652	10.8518	10.8319	10.9156	10.9592	0.104286	2.88563	0.089373	0.203615
Atp6v0a2	21871	mmu:21871	K02154	4.5072	4.69766	4.6124	4.70379	4.49684	4.87206	0.1041	0.406439	0.523783	0.669625
Nup98	269966	mmu:269966	K14297	7.21082	7.2373	7.29542	7.30255	7.27292	7.4581	0.10387	1.40891	0.235238	0.399583
Zdhhc5	228136	mmu:228136	K20030	5.68991	6.15898	5.69104	6.01754	5.683	6.1557	0.10349	0.483992	0.48662	0.64431
Ruvbl2	20174	mmu:20174	K11338	8.16974	8.05828	8.14804	8.27496	8.29957	8.11194	0.103404	1.6421	0.200037	0.358947
Mgrn1	17237	mmu:17237	K10604	2.77931	2.72776	3.06055	2.81267	3.03198	2.9887	0.103283	0.129231	0.71923	0.820842
Tmem11	216821	mmu:216821		6.89028	6.82092	7.00261	7.01788	7.01811	6.98698	0.103213	1.28186	0.257553	0.425037
Uba2	50995	mmu:50995	K10685	5.88538	5.69435	5.60456	5.88877	5.83148	5.7861	0.102962	0.724833	0.394563	0.559526
Thop1	50492	mmu:50492	K01392	5.6951	5.63571	5.31297	5.61772	5.46519	5.84309	0.102957	0.579408	0.446544	0.610166
Cacna2d2	56808	mmu:56808	K04859	6.29239	6.06295	6.18913	6.33026	6.35167	6.177	0.10279	0.872653	0.350222	0.51781
Pebp1	23980	mmu:23980	K06910	7.20209	6.99396	6.77458	7.07399	7.1389	7.09634	0.102707	0.899923	0.342802	0.511665
Ctsb	13030	mmu:13030	K01363	7.5299	7.6682	7.43132	7.62604	7.61167	7.70821	0.102688	1.36615	0.242474	0.406976
Lta4h	16993	mmu:16993	K01254	6.30128	6.08941	5.86107	6.26312	6.1512	6.17564	0.102633	0.740089	0.389632	0.554951
Pus1	56361	mmu:56361	K06173	2.63962	2.53586	2.35384	2.63186	2.789	2.42543	0.102487	0.0992638	0.752715	0.842076
Rab35	77407	mmu:77407	K07876	7.97001	8.0154	7.88829	8.07881	7.99764	8.10335	0.102481	1.83912	0.175054	0.327589
Hnrnph1	59013	mmu:59013	K12898	8.89167	8.95572	8.94459	8.96266	9.06192	9.07113	0.102312	2.49512	0.1142	0.24124
ATP8	17706	mmu:17706	K02125	7.39075	7.55323	7.64055	7.60522	7.68651	7.61159	0.102226	1.35193	0.24494	0.409815
Ptprd	19266	mmu:19266	K06777	5.42296	5.21783	5.33596	5.4366	5.51461	5.33515	0.102157	0.587902	0.443232	0.607971
Arl8a	68724	mmu:68724	K07955	6.73238	6.86989	6.84511	6.90548	6.93192	6.92253	0.102133	1.25587	0.262435	0.43025
Plekhm2	69582	mmu:69582	K15348	4.7994	4.87506	4.87874	4.87202	5.06371	4.92338	0.102084	0.45769	0.498706	0.652154
Cog8	97484	mmu:97484	K20295	5.01426	4.93166	4.99548	4.90596	5.07925	5.2074	0.101901	0.484142	0.486552	0.64431
Mfsd10	68294	mmu:68294		6.99641	7.05617	7.06142	7.07679	7.19615	7.14527	0.101826	1.38507	0.239239	0.403652
Mipep	70478	mmu:70478	K01410	8.48541	8.58209	8.51385	8.6363	8.6169	8.6366	0.101751	2.43004	0.11903	0.248694
D3ZM33				7.41678	7.24366	7.15491	7.46145	7.34259	7.32623	0.101689	1.17463	0.278453	0.445544
Atp5f1a	11946	mmu:11946	K02132	13.0544	13.0468	13.0358	13.1796	13.1748	13.086	0.101622	4.02277	0.0448899	0.123229
Tmod2	50876	mmu:50876	K10370	6.47028	6.43829	6.60898	6.68198	6.64327	6.50288	0.101592	0.996287	0.318211	0.486429
Epha2	13836	mmu:13836	K05103	5.95377	6.22779	6.1354	6.20468	6.14752	6.27649	0.10138	0.825757	0.363502	0.529966
Ssb	20823	mmu:20823	K11090	8.91648	9.02318	8.85951	8.9885	9.01509	9.09975	0.10085	1.91952	0.165909	0.315412
Dpf3	70127	mmu:70127	K22198	2.6047	2.62018	2.75004	2.81267	2.53095	2.84498	0.100698	0.10642	0.744257	0.836674
Fkbp5	14229	mmu:14229	K09571	4.99416	4.63086	4.85083	4.96951	4.98751	4.82756	0.100397	0.423415	0.515238	0.664535
Hadhb	231086	mmu:231086	K07509	10.6977	10.745	10.6583	10.861	10.7773	10.7643	0.100327	2.98058	0.084269	0.195672
Osbpl11	106326	mmu:106326	K20465	4.42198	4.11424	4.17583	4.27445	4.35402	4.36662	0.10005	0.302154	0.582535	0.719752
Hmgcs2	15360	mmu:15360	K01641	5.92928	5.97689	6.05126	6.06337	6.06308	6.12137	0.100027	0.819051	0.365458	0.530334
Gps1	209318	mmu:209318	K12175	6.04698	6.23145	6.06833	6.22247	6.2062	6.23188	0.0999363	0.85055	0.356397	0.522616
Zfp638	18139	mmu:18139		7.2061	7.19824	7.21306	7.25067	7.34781	7.31388	0.0996349	1.4612	0.226739	0.388735
Thoc3	73666	mmu:73666	K12880	5.14309	5.17285	5.04229	5.15378	5.25717	5.24432	0.0995314	0.50876	0.475676	0.634385
Arhgap24	231532	mmu:231532	K20642	4.71184	4.64191	4.71709	4.86125	4.71897	4.77264	0.0993705	0.394731	0.529823	0.673294
Chtopl1				5.49267	5.21413	5.41685	5.57485	5.5429	5.31049	0.0992366	0.543566	0.460959	0.621415
Ddx17	67040	mmu:67040	K13178	8.45018	8.66056	8.51844	8.55926	8.60353	8.76138	0.0992183	1.29445	0.255229	0.422354
Hacl1	56794	mmu:56794	K12261	6.4272	6.3663	6.39508	6.54064	6.46101	6.47873	0.0987202	0.986528	0.320593	0.489386
Pnpt1	71701	mmu:71701	K00962	9.1215	8.99529	9.12996	9.21486	9.2357	9.09317	0.0986175	1.7935	0.180501	0.334967
Lrrc40	67144	mmu:67144		2.51348	2.635	2.26641	2.70114	2.12957	2.7528	0.0985025	0.0897593	0.764483	0.848468
Rbm14	56275	mmu:56275	K13189	7.87817	7.91673	7.76786	8.00563	7.9091	7.94853	0.0983974	1.60908	0.204621	0.363933
Nufip2	68564	mmu:68564		5.5728	5.5688	5.59226	5.68522	5.65993	5.67746	0.0983646	0.645767	0.42163	0.585359
Sbf1	77980	mmu:77980	K18061	5.88356	5.76087	5.87222	5.80919	5.99507	5.98387	0.0982365	0.711224	0.399038	0.563982
Nnt	18115	mmu:18115	K00323	12.1836	12.119	12.2103	12.2877	12.3055	12.2135	0.0979174	3.04307	0.0810826	0.190468
Npepps	19155	mmu:19155	K08776	9.06931	9.00423	8.90511	9.11459	9.03764	9.12038	0.0975105	1.9268	0.165109	0.314654
Wdr61	66317	mmu:66317	K12602	5.06974	5.07029	4.99548	5.22943	5.01807	5.16263	0.0972715	0.463458	0.496012	0.650239
Slc25a42	73095	mmu:73095	K15085	5.79338	5.84691	5.79915	5.96821	5.83263	5.92335	0.0971787	0.707535	0.400263	0.56496
Abcb10	56199	mmu:56199	K05657	4.10332	4.31159	4.40546	4.43993	4.29866	4.37616	0.0970112	0.291708	0.589128	0.724936
Snu13	20826	mmu:20826	K12845	7.51793	7.7417	7.47096	7.6139	7.71228	7.71316	0.0970095	1.08859	0.296783	0.46306
Gatd3a	28295	mmu:28295		9.46271	9.47322	9.45644	9.60813	9.51249	9.5608	0.0969903	2.86209	0.0906895	0.205398
Xirp1	22437	mmu:22437		10.6864	10.7332	10.7757	10.8632	10.8499	10.7739	0.0969019	2.86339	0.0906164	0.205342
Dram2	67171	mmu:67171	K21956	3.68539	3.70776	3.56065	3.95601	3.60452	3.66981	0.0968961	0.195806	0.658127	0.774709
Ppil3	70225	mmu:70225	K12734	3.3689	3.34294	3.20862	3.58393	3.32707	3.29559	0.0968795	0.155635	0.693208	0.800903
Mthfs	107885	mmu:107885	K01934	3.88052	5.04278	3.58344	4.35343	3.98884	4.78164	0.0966755	0.111941	0.737945	0.833044
Slc27a1	26457	mmu:26457	K08745	5.51165	5.40558	5.49104	5.67419	5.52031	5.49799	0.0965506	0.572767	0.449161	0.612532
Arl10	56795	mmu:56795	K07958	5.28222	5.46897	5.43951	5.59059	5.31082	5.55684	0.0965079	0.537134	0.463623	0.623021
Yars1				8.886	8.73744	8.6273	8.80722	8.8664	8.87569	0.0965006	1.39301	0.237897	0.402324
Mllt1	64144	mmu:64144	K15187	4.23763	4.10629	3.9313	4.2777	4.1261	4.16679	0.0964481	0.257577	0.611789	0.74055
Ccn2	14219	mmu:14219	K06827	7.42431	7.015	7.23912	7.36373	7.38463	7.24038	0.0963947	0.780278	0.377056	0.540595
Fkbp15	338355	mmu:338355	K17478	4.03609	4.01579	3.85094	4.07637	4.13728	3.99482	0.0963626	0.238191	0.625516	0.750725
Prdx3	11757	mmu:11757	K20011	8.15812	8.2767	8.26824	8.25925	8.31442	8.41219	0.0963156	1.58512	0.208025	0.367738
Pabpc1	18458	mmu:18458	K13126	8.91101	8.8628	8.84332	9.01632	8.93046	8.95799	0.0962042	2.34917	0.12535	0.258832
Hint3	66847	mmu:66847		3.56789	3.54472	3.85094	3.66543	3.77168	3.78886	0.095895	0.191778	0.661441	0.776996
Atp5me	11958	mmu:11958	K02129	8.46105	8.66417	8.57936	8.6734	8.60805	8.71539	0.0958458	1.52353	0.217086	0.378899
Dnaja1	15502	mmu:15502	K09502	7.93661	7.9432	7.73847	7.93652	7.94507	8.02953	0.0958191	1.30089	0.254051	0.420735
Slc30a7	66500	mmu:66500	K14692	3.0883	3.0037	3.09268	3.18159	3.11726	3.14193	0.0957994	0.128145	0.720363	0.821249
Nup133	234865	mmu:234865	K14300	7.13329	7.21867	7.21743	7.30692	7.25036	7.29891	0.0957705	1.32316	0.250026	0.415858
Zfyve16	218441	mmu:218441	K04679	3.8398	4.12477	3.82057	3.83354	4.08435	4.14743	0.0957027	0.229115	0.632181	0.755085
Tm9sf1	74140	mmu:74140	K17085	6.44705	6.44145	6.36778	6.33416	6.40429	6.74204	0.0956332	0.67966	0.409704	0.574852
Pex1	71382	mmu:71382	K13338	5.19391	5.06072	5.12072	5.18866	5.2103	5.24562	0.0954172	0.467983	0.493917	0.649162
Pabpn1	54196	mmu:54196	K14396	5.52806	5.27806	5.67945	5.58274	5.7032	5.49689	0.0951338	0.513107	0.473797	0.632876
Bin1	30948	mmu:30948	K12562	5.22874	4.83071	5.00901	5.10532	5.17277	5.08187	0.0950965	0.420605	0.516635	0.665323
Lpcat3	14792	mmu:14792	K13515	6.47995	6.3126	6.48799	6.56672	6.56125	6.4406	0.0950837	0.856495	0.354721	0.521701
Wdr75	73674	mmu:73674	K14552	6.63783	6.37791	6.50778	6.66907	6.63277	6.5121	0.0945888	0.820642	0.364992	0.530034
Rab6a	19346	mmu:19346	K07893	7.05621	7.09687	6.92935	7.14764	7.08507	7.13933	0.0944826	1.13112	0.287537	0.455689
Mpp6	56524	mmu:56524	K24048	6.58112	6.66002	6.72215	6.71406	6.64065	6.86611	0.0944521	0.903161	0.341935	0.510912
Ttll12	223723	mmu:223723	K16609	5.03573	4.92716	4.98182	5.12886	5.07925	5.01781	0.0943439	0.420999	0.516439	0.665279
Zbtb7a	16969	mmu:16969	K10494	2.64823	2.85976	2.98041	2.9162	2.9156	2.93163	0.0943174	0.106023	0.744718	0.836844
Snrnp200	320632	mmu:320632	K12854	10.0939	10.2064	10.1034	10.1982	10.2079	10.2808	0.094137	2.28989	0.130219	0.264626
Phf20l1	239510	mmu:239510	K18402	3.93778	3.69368	3.81673	3.89818	3.80477	3.97925	0.0938978	0.20396	0.651544	0.770387
Acsl1	14081	mmu:14081	K01897	9.93047	9.95056	9.95413	10.0659	10.0683	9.98351	0.0938886	2.86808	0.0903528	0.204854
Hk2	15277	mmu:15277	K00844	8.53655	8.64954	8.64988	8.62488	8.73796	8.7526	0.0938506	1.68181	0.194684	0.352136
Pcdh7	54216	mmu:54216	K16498	4.20594	3.95804	4.22593	4.1596	4.29866	4.19671	0.0936662	0.246979	0.619211	0.746332
Ext1	14042	mmu:14042	K02366	4.11578	3.89173	3.97332	3.97212	4.1186	4.13625	0.0935456	0.22685	0.63387	0.755956
Sntb1	20649	mmu:20649		7.8416	7.95616	8.00133	8.03372	8.0496	8.00303	0.0933883	1.51239	0.218775	0.380763
Tnrc6b	213988	mmu:213988	K18412	2.16356	2.51998	2.20895	2.23796	2.31165	2.57372	0.0931598	0.0705403	0.790552	0.866825
Nampt	59027	mmu:59027	K03462	6.24285	5.95934	5.98862	6.17629	6.23684	6.07161	0.0931298	0.654811	0.418398	0.582591
Cog3	338337	mmu:338337	K20290	2.71525	3.41767	2.23221	3.22256	2.29843	3.19678	0.0931191	0.106323	0.744369	0.836674
Hnrnpk	15387	mmu:15387	K12886	9.94303	10.1209	10.0439	10.0759	10.0864	10.2237	0.0928424	1.51469	0.218425	0.380335
Tbc1d5	72238	mmu:72238	K18469	4.71389	4.68881	4.53034	4.84166	4.74843	4.64037	0.0927647	0.332673	0.564089	0.703947
Slc25a46	67453	mmu:67453	K03454	7.43398	7.59028	7.57497	7.56198	7.60498	7.70561	0.0926136	1.1955	0.274223	0.441838
Ddx18	66942	mmu:66942	K13179	8.00141	8.06718	7.93842	8.0306	8.06822	8.18005	0.0926021	1.39687	0.237248	0.401709
Hira	15260	mmu:15260	K11293	2.99022	2.65694	2.75004	2.73928	2.84462	3.01336	0.0925348	0.0992282	0.752758	0.842076
Nup188	227699	mmu:227699	K14311	5.68573	5.75918	5.48379	5.86093	5.57478	5.76991	0.0924387	0.540193	0.462353	0.622302
Nek6	59126	mmu:59126	K20875	4.09076	3.95214	4.20257	4.13477	4.11106	4.23652	0.0923484	0.233449	0.628978	0.753503
ttn				5.34309	5.49965	5.50424	5.54286	5.42925	5.63141	0.0923032	0.513984	0.473419	0.632571
Cux1	13047	mmu:13047	K09313	7.29779	7.19793	7.21306	7.42461	7.32721	7.23548	0.0921858	1.10574	0.29301	0.460307
Rpl18	19899	mmu:19899	K02883	8.53901	8.34882	8.39135	8.59171	8.55607	8.41132	0.0921592	1.20149	0.273025	0.44128
Rab31	106572	mmu:106572	K07891	2.80261	2.62761	2.76607	2.83045	2.95825	2.66992	0.0919878	0.0931684	0.760187	0.847478
Trpc6	22068	mmu:22068	K04969	4.28528	4.19894	4.16076	4.30974	4.20614	4.3714	0.0917679	0.251689	0.615888	0.744447
Afdn	17356	mmu:17356	K05702	6.50857	6.43141	6.62719	6.64604	6.58526	6.6068	0.0917427	0.853844	0.355467	0.521795
Hdhd2	76987	mmu:76987		4.94788	5.1601	5.12228	5.07581	5.18179	5.24171	0.0915898	0.414966	0.51946	0.666931
Aspscr1	68938	mmu:68938	K15627	4.42449	4.54913	4.19075	4.5078	4.47056	4.49474	0.0912333	0.276618	0.598927	0.732521
Rab5c	19345	mmu:19345	K07889	7.63804	7.57716	7.60479	7.68311	7.69316	7.71269	0.0911694	1.46719	0.22579	0.388051
Abcb8	74610	mmu:74610	K05655	7.06908	7.16513	7.08915	7.17833	7.21342	7.20904	0.0910939	1.15677	0.282137	0.449994
Itsn2	20403	mmu:20403	K20045	5.53966	5.48848	5.46673	5.57485	5.69061	5.50995	0.0910752	0.519924	0.470874	0.629577
Eef1g	67160	mmu:67160	K03233	9.66851	9.79001	9.48969	9.80031	9.63397	9.79671	0.0910183	0.974359	0.323596	0.493081
Mrs2	380836	mmu:380836	K16075	4.08126	4.27658	4.21138	4.13477	4.36357	4.33274	0.090853	0.242848	0.622156	0.748728
Fech	14151	mmu:14151	K01772	7.73939	7.59975	7.83112	7.81537	7.87695	7.75351	0.0901529	1.08183	0.298288	0.464666
D3ZZN4				8.05515	7.90951	7.90828	8.11053	8.10308	7.93347	0.0900887	1.13185	0.287382	0.455613
Ankrd17	81702	mmu:81702	K16726	7.65227	7.4963	7.44102	7.63808	7.61267	7.61487	0.0900482	1.1409	0.285462	0.453589
Rasal2	226525	mmu:226525	K17633	5.10298	5.09059	5.17424	5.24111	5.23653	5.15987	0.0895394	0.411453	0.521233	0.667969
Ndufa13	67184	mmu:67184	K11353	8.22469	8.32846	8.28328	8.37753	8.36383	8.36686	0.0892195	1.72205	0.18943	0.345926
Eif4g1	208643	mmu:208643	K03260	10.1609	10.1057	9.96072	10.2195	10.1511	10.1308	0.0890743	1.50696	0.219604	0.381729
Ufm1	67890	mmu:67890	K12162	5.93807	5.398	5.44076	5.65061	5.70445	5.72769	0.088878	0.399316	0.527443	0.671478
Cfl1	12631	mmu:12631	K05765	9.27778	9.06079	8.89672	9.12216	9.16486	9.23588	0.0888361	0.802214	0.370432	0.534318
Pxn	19303	mmu:19303	K05760	6.17601	6.06774	6.08199	6.15793	6.19911	6.22398	0.088378	0.677947	0.410294	0.575092
Abcb7	11306	mmu:11306	K05662	8.21766	8.37636	8.21578	8.32284	8.33439	8.42114	0.088315	1.28759	0.256492	0.423783
Homer1	26556	mmu:26556	K15010	6.49314	6.49674	6.3265	6.6366	6.45357	6.49633	0.0878531	0.727223	0.393785	0.558797
Prpf4b	19134	mmu:19134	K08827	8.22702	8.32189	8.36265	8.31852	8.35588	8.49098	0.0877316	1.23768	0.265918	0.433864
Actc1	11464	mmu:11464	K12314	13.9297	13.8271	13.9604	14.0142	14.0268	13.9405	0.0874959	2.05884	0.151325	0.29683
Stt3a	16430	mmu:16430	K07151	8.5067	8.57202	8.45158	8.63977	8.51487	8.63598	0.0874839	1.45638	0.227508	0.389422
Ap2a1	11771	mmu:11771	K11824	9.79281	9.94286	9.78122	9.93042	9.88582	9.96778	0.0873968	1.5873	0.207712	0.367578
Mlip	69642	mmu:69642		7.86208	7.8053	7.74833	7.94954	7.88995	7.84243	0.0872592	1.30424	0.253441	0.420053
Cdk11b	12537	mmu:12537	K08818	6.4058	6.60981	6.76614	6.54198	6.68386	6.81179	0.0871519	0.592396	0.441494	0.60598
Uxs1	67883	mmu:67883	K08678	6.56928	6.47323	6.49402	6.57003	6.64849	6.57816	0.0869941	0.798786	0.371457	0.534945
Aqr	11834	mmu:11834	K12874	6.54645	6.73757	6.53609	6.65105	6.7053	6.7365	0.0867459	0.76235	0.382594	0.546213
Mcart1	230125	mmu:230125		6.84376	6.9146	6.89469	6.98453	7.02565	6.9115	0.0865402	0.931432	0.334491	0.504147
Usp47	74996	mmu:74996	K11857	5.68155	5.56784	5.45566	5.7214	5.57615	5.66487	0.0864807	0.479354	0.488715	0.645873
Sptlc1	268656	mmu:268656	K00654	5.33645	5.22519	5.33596	5.42933	5.39085	5.33392	0.0864119	0.42099	0.516443	0.665279
Jak1	16451	mmu:16451	K11217	7.23779	6.9439	7.12571	7.29696	7.22351	7.05165	0.0860748	0.68388	0.408254	0.573942
Spata5	57815	mmu:57815	K14575	3.65583	3.78286	3.51396	3.58393	3.81873	3.80307	0.0859992	0.154489	0.694282	0.801444
Srsf6	67996	mmu:67996	K12893	7.51881	7.49478	7.59726	7.5831	7.71881	7.567	0.0858448	1.08707	0.297122	0.463307
Ctnnd1	12388	mmu:12388	K05690	8.08377	8.15268	8.1144	8.13667	8.16037	8.29922	0.0857544	1.26595	0.260527	0.428559
ND5	17721	mmu:17721	K03883	7.48319	7.44178	7.37202	7.56231	7.54328	7.45557	0.0856536	1.1055	0.293061	0.460307
Eloa	27224	mmu:27224	K15076	5.02586	5.09863	5.15612	5.19554	5.20323	5.14321	0.0854574	0.368347	0.543907	0.686042
Sar1a	20224	mmu:20224	K07953	7.51146	7.76798	7.53783	7.59355	7.54398	7.91334	0.0854469	0.548901	0.458767	0.620559
Ncbp1	433702	mmu:433702	K12882	7.7237	7.99059	7.803	7.85473	7.81825	8.09236	0.0853515	0.686879	0.407228	0.57288
Bclaf1	72567	mmu:72567	K13087	8.46745	8.2629	8.55478	8.53185	8.60839	8.40899	0.0851982	0.806889	0.369042	0.533206
Gpx1	14775	mmu:14775	K00432	7.17183	7.10255	7.19393	7.22234	7.25378	7.24201	0.0847163	1.02415	0.311537	0.479018
Hsd17b4	15488	mmu:15488	K12405	8.71832	8.83189	8.74946	8.87597	8.80785	8.87159	0.0845803	1.62203	0.202809	0.362214
Eif4b	75705	mmu:75705	K03258	6.47693	6.09076	6.33054	6.38242	6.44835	6.33452	0.0845684	0.54819	0.459058	0.620559
Ppm1l	242083	mmu:242083	K17506	6.82159	6.90737	6.81606	6.84445	6.97306	6.97761	0.0845562	0.849248	0.356765	0.522803
Ddx49	234374	mmu:234374	K14778	3.01037	3.82223	3.179	3.43501	3.32707	3.63448	0.0845553	0.123738	0.725015	0.82398
Gosr2	56494	mmu:56494	K08496	6.29718	6.41487	6.22725	6.37865	6.33559	6.47541	0.0842608	0.646025	0.421537	0.585359
Cand2	67088	mmu:67088		4.7523	4.69059	4.43333	4.76747	4.47644	4.84484	0.0839731	0.263757	0.607551	0.73774
Tvp23b	67510	mmu:67510		5.81455	5.66397	5.89152	6.01074	5.82228	5.78431	0.0839447	0.483626	0.486784	0.644327
Pwp2	110816	mmu:110816	K14558	5.70853	5.6917	5.70358	5.76943	5.81301	5.77081	0.0836847	0.497419	0.480637	0.639389
Actr1a	54130	mmu:54130	K16575	7.92537	7.82965	7.64651	7.94215	7.81767	7.90245	0.0836255	0.86054	0.353588	0.520499
Cd81	12520	mmu:12520	K06508	7.78715	7.58314	7.83492	7.77692	7.96847	7.71151	0.0835411	0.710798	0.399179	0.563994
Ahcy	269378	mmu:269378	K01251	8.42005	8.25033	8.14593	8.36443	8.29998	8.40885	0.0833722	0.917759	0.338064	0.506916
Cwf19l1	72502	mmu:72502		5.88629	5.65401	5.70877	5.76712	5.73052	5.96266	0.0833561	0.4644	0.495575	0.650239
Ppp6c	67857	mmu:67857	K15498	6.37503	6.10147	6.03977	6.35964	6.19019	6.22793	0.0832967	0.523287	0.469443	0.628051
Bet1l	54399	mmu:54399	K08504	5.63579	5.8977	5.72012	5.80919	5.76697	5.92985	0.0831742	0.471662	0.492223	0.648424
Abcf2	27407	mmu:27407	K06185	7.36912	7.33751	7.14843	7.3093	7.2847	7.49878	0.0828522	0.734038	0.391578	0.556972
Adam17	11491	mmu:11491	K06059	5.57054	5.35502	5.33462	5.5656	5.50888	5.44346	0.0828105	0.402926	0.525582	0.670521
F1LWK7				8.29313	8.21163	8.31273	8.45156	8.30907	8.30204	0.0827813	1.19374	0.274576	0.441838
Ccdc141	545428	mmu:545428		9.87097	9.89597	9.88559	9.97618	9.9933	9.93266	0.0827105	2.49946	0.113886	0.240798
Sardh	192166	mmu:192166	K00314	7.14169	7.26167	7.31325	7.30056	7.33411	7.3342	0.0827092	0.942247	0.331701	0.50164
Ap1s1	11769	mmu:11769	K12394	4.95483	4.98468	4.94182	5.02654	4.92007	5.146	0.0826223	0.316946	0.573449	0.712896
RGD1307554				6.69603	6.42236	6.70614	6.80678	6.78388	6.48426	0.0824337	0.494401	0.481971	0.640033
Klc1	16593	mmu:16593	K10407	7.35933	7.26197	7.22107	7.45752	7.25507	7.36836	0.082238	0.864908	0.352369	0.519894
Triobp	110253	mmu:110253	K23751	5.29597	5.13165	5.34533	5.31243	5.34658	5.34732	0.0822332	0.368621	0.543757	0.686042
Cdk4	12567	mmu:12567	K02089	3.33201	3.17061	3.07349	3.35742	3.44573	3.0376	0.0819969	0.102319	0.749064	0.840389
Aldh6a1	104776	mmu:104776	K00140	9.68238	9.70387	9.68711	9.78991	9.78739	9.7433	0.081876	2.41398	0.120256	0.250735
Aldh3a2	11671	mmu:11671	K00128	8.79658	8.97377	8.86626	8.94211	8.92025	9.02223	0.0817185	1.22702	0.267988	0.435969
Strn3	94186	mmu:94186	K17608	5.72286	5.78847	5.86759	5.86201	5.98272	5.78878	0.0813839	0.475792	0.490335	0.647218
Ppid	67738	mmu:67738	K05864	6.91276	6.51036	6.57357	6.79721	6.77376	6.69613	0.0813491	0.508894	0.475618	0.634385
Sphk2	56632	mmu:56632	K04718	4.17651	4.03267	4.11457	4.28416	4.05714	4.19401	0.0811945	0.183081	0.668739	0.781952
Ergic2	67456	mmu:67456	K20366	6.04046	5.89309	6.07236	6.14821	6.04242	6.0524	0.081164	0.524547	0.468908	0.627534
Slc1a3	20512	mmu:20512	K05614	5.8504	5.92433	5.68262	5.97522	5.88331	5.86528	0.081065	0.473199	0.491519	0.648364
Rai14	75646	mmu:75646		8.4794	8.39702	8.43711	8.53981	8.54649	8.47165	0.0809402	1.44969	0.228578	0.390596
Wasf2	242687	mmu:242687	K05748	4.15554	3.92527	4.05059	4.06139	4.19904	4.09929	0.0806682	0.173365	0.677138	0.788515
Ascc3	77987	mmu:77987	K18663	6.08707	6.29696	5.94001	6.25985	6.08634	6.24235	0.0805667	0.475755	0.490351	0.647218
Ccar1	67500	mmu:67500		7.60141	7.55736	7.55349	7.68586	7.696	7.57608	0.0803639	1.04111	0.307563	0.474764
Hspa4	15525	mmu:15525	K09489	9.61576	9.47521	9.4342	9.64273	9.5487	9.5784	0.0802114	1.24064	0.265347	0.433339
Rhot1	59040	mmu:59040	K07870	8.36876	8.64085	8.43961	8.57038	8.50412	8.6274	0.0801253	0.823062	0.364286	0.530034
Dlst	78920	mmu:78920	K00658	8.98035	8.93483	9.0501	9.11561	9.13008	8.95769	0.0795717	1.12517	0.288807	0.456506
Cd3eap	70333	mmu:70333		3.01703	2.67139	3.03433	2.99713	2.90691	3.01336	0.0792592	0.0781675	0.779796	0.859604
Tspan18	241556	mmu:241556	K17353	5.89716	5.79012	5.80498	5.98913	5.93013	5.81619	0.0790233	0.460308	0.49748	0.651154
Ddx21	56200	mmu:56200	K16911	9.6525	9.61733	9.69393	9.70497	9.7808	9.71451	0.0789186	1.83764	0.175228	0.327701
Nipsnap2	14467	mmu:14467		9.46447	9.38886	9.42934	9.54079	9.49458	9.4821	0.0782862	1.82288	0.17697	0.329862
Psma2	19166	mmu:19166	K02726	7.20937	7.76419	7.22506	7.4774	7.20415	7.76559	0.0782168	0.22453	0.63561	0.757045
Gtf2a2	235459	mmu:235459	K03123	4.52365	4.15078	4.3021	4.35957	4.47644	4.37378	0.0780333	0.191696	0.661509	0.776996
Drg2	13495	mmu:13495	K06944	6.79714	6.73757	6.48133	6.74427	6.70217	6.81574	0.0779518	0.561672	0.453587	0.615791
Dido1	23856	mmu:23856		5.51519	5.32564	5.54195	5.61387	5.53588	5.46596	0.0779127	0.363574	0.546528	0.688528
Cnpy4	66455	mmu:66455	K22816	5.977	6.06227	5.97834	6.04254	5.96191	6.2147	0.0777686	0.47143	0.49233	0.648424
Cdh2	12558	mmu:12558	K06736	8.88703	8.85343	9.01857	8.95774	9.02666	9.00927	0.077718	1.19932	0.273457	0.441421
Galnt2	108148	mmu:108148	K00710	7.40192	7.31497	7.51341	7.53648	7.48577	7.44287	0.0774177	0.811083	0.3678	0.532273
Acot7	70025	mmu:70025	K17360	6.94366	6.88236	6.87127	6.91385	6.96053	7.0397	0.0768422	0.730699	0.392657	0.557872
Trappc8	75964	mmu:75964	K20305	6.038	6.08335	5.87037	6.07086	6.03845	6.11925	0.0767634	0.467622	0.494083	0.649162
Akap6	238161	mmu:238161	K16523	7.23065	7.24426	7.24985	7.38268	7.28344	7.28663	0.0759378	0.84746	0.357272	0.523117
Upf1	19704	mmu:19704	K14326	8.05515	8.08246	7.95883	8.11983	8.056	8.1477	0.0758495	1.04377	0.306945	0.474197
Dtna	13527	mmu:13527		7.71144	7.51494	7.75838	7.78692	7.79902	7.63263	0.0758456	0.668201	0.413679	0.578878
Uqcrh	66576	mmu:66576	K00416	3.54043	3.69721	4.07008	4.10221	3.57194	3.83454	0.0757139	0.126942	0.721624	0.821801
Ddx6	13209	mmu:13209	K12614	8.23811	8.33031	8.32139	8.37583	8.30948	8.42689	0.0757097	1.1256	0.288716	0.456506
Hdac1	433759	mmu:433759	K06067	6.50028	6.66138	6.58547	6.69296	6.45059	6.79678	0.0755724	0.494513	0.481921	0.640033
U2af2	22185	mmu:22185	K12837	7.77492	8.12211	7.85707	7.95816	7.9456	8.09579	0.0754633	0.543563	0.46096	0.621415
Slc38a1	105727	mmu:105727	K14990	6.76141	6.72681	6.93467	6.87743	6.92817	6.84823	0.0754487	0.624319	0.429447	0.593437
Lamp2	16784	mmu:16784	K06528	7.28337	7.32899	6.94219	7.24323	7.23439	7.33206	0.0753649	0.492141	0.482974	0.641087
Rbm33	381626	mmu:381626		2.26771	2.3418	1.967	2.47116	2.15913	2.18613	0.0751113	0.041879	0.837851	0.899245
Por	18984	mmu:18984	K00327	9.3244	9.31826	9.30837	9.42353	9.37306	9.37899	0.0748626	1.82557	0.176652	0.329558
Anapc5	59008	mmu:59008	K03352	6.11526	6.27939	6.19284	6.10778	6.27108	6.40552	0.0741294	0.442673	0.505835	0.656889
Ctnna1	12385	mmu:12385	K05691	10.1512	10.0916	10.1978	10.2318	10.2384	10.1939	0.0740906	1.696	0.192812	0.349938
Cryzl1	66609	mmu:66609		2.48496	2.85976	2.11198	2.38957	2.36335	2.89892	0.073827	0.051809	0.819945	0.885867
Htra2	64704	mmu:64704	K08669	7.90331	8.01699	8.04467	8.0397	8.03523	8.10979	0.0736533	0.949095	0.32995	0.499885
Agpat1	55979	mmu:55979	K13509	5.76301	6.11011	5.72525	5.93058	5.80719	6.0949	0.0735172	0.323905	0.56927	0.708741
Sorbs1	20411	mmu:20411	K06086	8.91403	9.03737	9.14277	9.10515	9.13972	9.07928	0.0735107	0.924698	0.336244	0.5058
Ndrg2	29811	mmu:29811		6.03226	6.45508	5.77262	6.22751	6.26684	6.09129	0.0732734	0.245419	0.620319	0.747243
Atp13a1	170759	mmu:170759	K14950	8.66236	8.81999	8.71981	8.7743	8.8154	8.83726	0.073253	1.08947	0.296588	0.462927
Mpdu1	24070	mmu:24070	K09660	5.30007	5.78847	5.36387	5.62792	5.3353	5.72862	0.0732212	0.250374	0.616812	0.744505
Cdc23	52563	mmu:52563	K03355	6.5068	6.60558	6.53843	6.63407	6.6062	6.63339	0.0730855	0.577891	0.44714	0.610366
Pgk1	18655	mmu:18655	K00927	9.76082	9.47199	9.40915	9.61167	9.6282	9.64464	0.0730556	0.577985	0.447103	0.610366
Ndufa5	68202	mmu:68202	K03949	7.77811	8.04724	7.96318	8.06268	7.86046	8.08456	0.072978	0.57108	0.44983	0.613247
Hmgn1	15312	mmu:15312	K11299	5.06814	5.12642	5.1019	5.09248	5.23132	5.18586	0.0727163	0.266724	0.605538	0.736684
Vbp1	22327	mmu:22327		5.63579	5.59556	5.47163	5.619	5.57066	5.71553	0.0722044	0.335941	0.562182	0.702395
Pmpca	66865	mmu:66865	K01412	8.60055	8.79392	8.71775	8.79241	8.68308	8.85271	0.0721891	0.801961	0.370508	0.534318
Srfbp1	67222	mmu:67222		6.06395	6.13442	5.91507	6.12048	6.16583	6.0672	0.0719941	0.416734	0.518571	0.666195
Iqsec1	232227	mmu:232227	K12495	4.08443	3.90707	3.99728	3.98011	4.06106	4.1278	0.0719607	0.133716	0.71461	0.817552
Surf4	20932	mmu:20932	K20369	7.66848	7.73419	7.62553	7.80642	7.71508	7.7279	0.0719528	0.860356	0.353639	0.520499
A0A0G2JXG5				5.00257	5.0566	5.12383	5.10166	5.03809	5.22598	0.0715347	0.250556	0.616684	0.744505
Mcat	223722	mmu:223722	K00645	6.45381	6.42662	6.47159	6.50372	6.57708	6.48701	0.0714735	0.526955	0.46789	0.626619
Tmed1	17083	mmu:17083	K20348	5.72286	5.48848	5.64304	5.69375	5.70445	5.66682	0.0714246	0.333587	0.563554	0.703695
Creb1	12912	mmu:12912	K05870	4.32069	4.38792	4.45326	4.41364	4.46761	4.48375	0.0714074	0.168729	0.681244	0.791714
Tln2	70549	mmu:70549	K06271	10.1448	10.1849	10.2124	10.2348	10.2757	10.2464	0.071345	1.88095	0.170226	0.321733
Nmt2	18108	mmu:18108	K00671	5.84199	5.70317	5.60679	5.79455	5.82574	5.75719	0.0712915	0.350779	0.553673	0.695121
Stx7	53331	mmu:53331	K08488	6.38343	6.49319	6.35856	6.45226	6.49617	6.50668	0.0711635	0.502881	0.478237	0.637398
Rplp1	56040	mmu:56040	K02942	4.50246	4.67991	4.91333	5.00125	4.64518	4.66976	0.0708179	0.190821	0.662234	0.777597
Pdcd6	18570	mmu:18570	K23902	4.28528	4.18642	4.27715	4.35343	4.33796	4.26504	0.0705228	0.150744	0.697825	0.804438
Lrrc47	72946	mmu:72946		6.20034	6.13703	6.06994	6.14022	6.20354	6.2637	0.0704384	0.429229	0.512368	0.662447
Txnrd1	50493	mmu:50493	K22182	5.9407	5.85088	5.57644	5.82369	5.77176	5.97997	0.0693814	0.312496	0.576153	0.714997
Hsd17b10	15108	mmu:15108	K08683	9.10059	9.0028	9.07734	9.14986	9.15355	9.08656	0.0693451	1.2005	0.273221	0.441343
Raver1	71766	mmu:71766		4.60101	4.91051	4.51383	4.66963	4.69142	4.88881	0.0691419	0.182893	0.668898	0.781952
Tbrg4	21379	mmu:21379		8.30151	8.25977	8.32224	8.39013	8.40989	8.29231	0.0689175	0.957961	0.327701	0.498284
Atp5po	28080	mmu:28080	K02137	9.94968	9.92376	9.93471	10.08	10.0359	9.89469	0.0686604	1.0094	0.315046	0.482485
Smc1a	24061	mmu:24061	K06636	9.44863	9.41787	9.45821	9.50171	9.52363	9.5045	0.068532	1.61022	0.204461	0.363802
Thnsl1	208967	mmu:208967		5.90526	6.30335	6.22363	6.1544	6.13827	6.35577	0.0685187	0.318132	0.572732	0.712423
Dnajc13	235567	mmu:235567	K09533	7.5412	7.64002	7.47249	7.61166	7.53907	7.70372	0.0683278	0.637649	0.424563	0.588081
Mrpl48	52443	mmu:52443	K17429	5.8504	5.87682	5.99628	5.9192	6.00933	5.99398	0.0683266	0.360526	0.548214	0.690036
mrpl9				6.31215	6.36908	6.27493	6.43638	6.3794	6.35335	0.0679422	0.443406	0.505483	0.656844
Usp4	22258	mmu:22258	K11835	4.49055	4.1482	4.27435	4.36568	4.36357	4.37854	0.0679214	0.143443	0.704882	0.810805
Wdr12	57750	mmu:57750	K14863	7.17295	7.37743	7.21233	7.31405	7.26699	7.39029	0.0678423	0.563845	0.452715	0.61536
Coq3	230027	mmu:230027	K00591	6.82681	6.67443	6.89606	6.92527	6.90383	6.77666	0.0678314	0.477207	0.48969	0.646808
Hras	15461	mmu:15461	K02833	6.52151	6.40788	6.50719	6.61432	6.56402	6.46427	0.067792	0.458326	0.498407	0.652043
Eif2s3y	26908	mmu:26908	K03242	3.677	3.33389	3.52342	3.69484	3.4871	3.5358	0.0676975	0.0859735	0.76936	0.851143
Timm21	67105	mmu:67105	K17796	7.17518	7.22328	7.2619	7.30295	7.29013	7.27266	0.067693	0.674949	0.411331	0.575973
Plpp7	227721	mmu:227721		2.85557	2.25814	2.47578	2.72034	2.79842	2.30075	0.067615	0.0432967	0.835168	0.897275
Mrpl55	67212	mmu:67212	K17436	6.83107	6.79683	6.84652	6.86885	6.9147	6.89044	0.067557	0.568114	0.451009	0.613844
Noc3l	57753	mmu:57753	K14834	7.35375	7.53186	7.32276	7.4025	7.38737	7.61184	0.0674296	0.482439	0.48732	0.644834
Exosc8	69639	mmu:69639	K12586	6.2293	6.26636	6.25733	6.41739	6.28706	6.25403	0.0671426	0.411976	0.520968	0.667969
Med24	23989	mmu:23989	K15167	2.26771	2.44629	2.19718	2.03826	2.48502	2.51449	0.067115	0.0362016	0.8491	0.904666
Pdk2	18604	mmu:18604	K00898	7.68269	7.86052	7.76363	7.78321	7.81419	7.91068	0.0670772	0.661436	0.416054	0.580997
Actl6a	56456	mmu:56456	K11340	7.35408	7.68676	7.22397	7.51224	7.38502	7.60248	0.0669814	0.309435	0.578027	0.716236
D3ZC89				3.33733	2.99798	2.78978	3.12509	3.13966	3.09649	0.0669243	0.0616802	0.80386	0.875415
Grpel1	17713	mmu:17713	K03687	7.384	7.57548	7.67649	7.53817	7.56138	7.73394	0.0665552	0.458199	0.498467	0.652043
Stk24	223255	mmu:223255	K08838	3.71435	3.60616	3.64105	3.54677	3.75242	3.81012	0.0662683	0.0907283	0.763253	0.848446
Ndufv3	78330	mmu:78330	K03944	8.38155	8.07942	8.32512	8.36558	8.44011	8.18634	0.0662074	0.419062	0.517405	0.665505
Cyb5b	66427	mmu:66427	K23490	7.14321	7.29994	7.40149	7.29856	7.20769	7.5156	0.0661516	0.39803	0.528108	0.67172
COXII				10.2235	10.3668	10.2937	10.3434	10.3539	10.3884	0.0660258	1.16048	0.281367	0.449104
Kif5b	16573	mmu:16573	K10396	9.45928	9.46967	9.25561	9.50889	9.39738	9.48376	0.0658521	0.684398	0.408076	0.573883
Gipc1	67903	mmu:67903	K20056	3.43998	3.04311	3.28289	3.32644	3.37193	3.25997	0.0656677	0.0680544	0.794191	0.869134
Mlycd	56690	mmu:56690	K01578	7.63128	7.59905	7.65971	7.61455	7.72623	7.73672	0.0656282	0.70695	0.400458	0.565047
Usp9x	22284	mmu:22284	K11840	7.51087	7.31238	7.33154	7.46643	7.41404	7.4704	0.0654213	0.567183	0.45138	0.613976
Rpf1	70285	mmu:70285	K14846	2.18736	2.19954	2.20895	2.19744	2.61865	1.95109	0.0651195	0.0310792	0.860064	0.911302
Rpl27a	26451	mmu:26451	K02900	8.57329	8.41457	8.29799	8.54772	8.44985	8.49331	0.0647871	0.569358	0.450514	0.613844
Mta1	116870	mmu:116870	K11660	7.96464	7.94115	7.97249	8.01975	8.06627	7.98833	0.064769	0.835132	0.360793	0.527682
Rsf1	233532	mmu:233532	K11657	5.16872	5.36727	5.27287	5.36369	5.20854	5.41829	0.0647281	0.227743	0.633202	0.755878
Nudt21	68219	mmu:68219	K14397	7.95449	8.18639	8.04857	8.14735	7.99713	8.23498	0.0646152	0.488345	0.484667	0.64273
Tmem65	74868	mmu:74868		6.92741	6.75802	6.83849	6.94376	6.98446	6.795	0.0645915	0.44882	0.502896	0.654737
Mydgf	28106	mmu:28106		6.53084	6.40734	6.53784	6.57729	6.53824	6.54841	0.0644968	0.427319	0.513308	0.663257
Mgat2	217664	mmu:217664	K00736	6.19154	6.27762	6.19728	6.34889	6.22029	6.29106	0.064407	0.376779	0.539332	0.68149
Nelfb	58202	mmu:58202	K15180	4.43943	4.80145	4.69215	4.63211	4.67872	4.82233	0.0641289	0.156298	0.692588	0.800581
Ppp2cb	19053	mmu:19053	K04382	5.88811	5.8776	5.91327	5.92542	5.9408	5.9932	0.0641057	0.320789	0.571134	0.710853
Mtch1	56462	mmu:56462	K17885	6.95367	6.90125	6.89241	7.11492	7.03065	6.79322	0.0639983	0.403637	0.525217	0.670257
Clcn6	26372	mmu:26372	K05015	5.10922	5.48542	4.85459	5.21597	5.08504	5.39619	0.0639937	0.170995	0.679229	0.790101
Mrpl49	18120	mmu:18120	K17430	7.32822	7.49096	7.60535	7.505	7.45557	7.65092	0.0637365	0.437564	0.5083	0.658395
Rock2	19878	mmu:19878	K17388	7.66239	7.42456	7.32411	7.61198	7.53415	7.4754	0.0635714	0.404115	0.524972	0.670146
Tap2	21355	mmu:21355	K05654	3.63434	2.82788	3.23188	3.39972	3.23987	3.2855	0.0635603	0.0629889	0.801833	0.873988
Mdn1	100019	mmu:100019	K14572	7.44019	7.46036	7.5015	7.50223	7.58368	7.50749	0.0632494	0.644518	0.42208	0.585599
Relch	227446	mmu:227446		5.26554	5.11721	5.06027	5.18002	5.17277	5.26629	0.063215	0.204565	0.651061	0.770198
Sacm1l	83493	mmu:83493	K21797	7.73863	7.93574	7.79203	7.85065	7.82432	7.98034	0.0631971	0.536114	0.464048	0.623394
Maip1	68115	mmu:68115		6.66351	6.90202	6.78984	6.79834	6.79451	6.94993	0.0628865	0.398548	0.52784	0.671709
Fxr1	14359	mmu:14359	K15516	8.77109	8.81105	8.73465	8.81993	8.86598	8.82251	0.0626952	1.00872	0.315209	0.48256
Eci1	13177	mmu:13177	K13238	9.58263	9.64298	9.7585	9.67684	9.74212	9.7554	0.0624816	0.811114	0.367791	0.532273
Eif5	217869	mmu:217869	K03262	6.66351	6.66318	6.47708	6.71166	6.56746	6.71128	0.0624613	0.389168	0.532737	0.675902
Rpl24	68193	mmu:68193	K02896	8.98003	8.77199	8.66184	8.96618	8.90289	8.74399	0.0623511	0.395572	0.529385	0.672939
Pcyt1a	13026	mmu:13026	K00968	4.47854	4.37474	4.43333	4.49392	4.53679	4.44122	0.0622046	0.130709	0.717698	0.819978
Lman2	66890	mmu:66890	K10082	8.15322	8.17661	8.09926	8.27901	8.18976	8.15083	0.0621712	0.73045	0.392737	0.557872
Mrps6	121022	mmu:121022	K02990	7.1394	7.10654	7.09392	7.26749	7.21913	7.04456	0.0621497	0.467776	0.494012	0.649162
Neo1	18007	mmu:18007	K06766	4.0717	4.39446	4.40034	4.20119	4.32171	4.50781	0.0620999	0.11858	0.73058	0.82769
Abce1	24015	mmu:24015	K06174	7.76062	7.51068	7.48101	7.72173	7.64109	7.58972	0.0620995	0.424909	0.514498	0.66439
Ccnl1	56706	mmu:56706	K23966	3.98268	4.04382	4.16982	3.992	4.04136	4.2829	0.0611826	0.100445	0.751296	0.841777
Nmt1	18107	mmu:18107	K00671	8.05697	8.35317	7.9647	8.19079	8.06749	8.31759	0.0610363	0.295571	0.586672	0.722974
Sfpq	71514	mmu:71514	K13219	9.12314	9.28562	9.14631	9.17225	9.2783	9.29081	0.060985	0.681174	0.409183	0.574675
Poldip2	67811	mmu:67811	K17809	7.41047	7.61875	7.58996	7.63682	7.55618	7.61814	0.0609254	0.504991	0.477315	0.63637
Man2a2	140481	mmu:140481	K01231	5.49148	5.60687	5.37567	5.61516	5.49736	5.55998	0.0608043	0.226701	0.633981	0.755956
Lrrc8c	100604	mmu:100604	K22038	3.50299	3.41767	3.3641	3.33269	3.61522	3.49699	0.0605422	0.0651413	0.798547	0.872323
Fahd2a	68126	mmu:68126		6.88346	6.962	6.77359	7.01351	6.89837	6.90163	0.0603906	0.413685	0.520105	0.667558
Mkln1	27418	mmu:27418	K23337	4.6468	4.5334	4.59905	4.73244	4.6028	4.61643	0.0603599	0.1357	0.712593	0.815907
Pitpna	18738	mmu:18738		7.29711	6.95316	6.90874	7.0637	7.17687	7.12384	0.0602246	0.297247	0.585614	0.72208
Chd4	107932	mmu:107932	K11643	9.13054	9.26404	9.07091	9.22088	9.18127	9.25102	0.0601998	0.680106	0.40955	0.574852
Aldh9a1	56752	mmu:56752	K00149	8.09954	7.86602	8.12706	7.99533	8.00656	8.25531	0.0598464	0.338179	0.560882	0.701393
Parl	381038	mmu:381038	K09650	6.52851	6.60652	6.57186	6.62455	6.57228	6.6813	0.0597975	0.385096	0.534889	0.677088
Sbds	66711	mmu:66711	K14574	4.08443	3.87934	3.99728	3.95601	4.2307	3.94762	0.0597864	0.0909476	0.762976	0.848446
Zfp462	242466	mmu:242466		3.24395	3.12935	3.49966	3.45233	3.36561	3.23922	0.0596761	0.05749	0.810508	0.879834
Tcof1	21453	mmu:21453	K14562	7.58106	7.28211	7.43445	7.55062	7.57274	7.36237	0.0596149	0.348822	0.554781	0.695818
Camk2d	108058	mmu:108058	K04515	8.20369	7.99813	8.07091	8.14602	8.19445	8.11568	0.0594531	0.552283	0.457387	0.619601
Spg21	27965	mmu:27965	K19367	4.30173	4.06312	4.08613	4.33487	4.19548	4.10504	0.0593984	0.099615	0.752292	0.842076
Etfdh	66841	mmu:66841	K00311	9.94625	10.0074	10.141	10.0494	10.1452	10.0832	0.0593244	0.676212	0.410894	0.57574
Atp5f1b	11947	mmu:11947	K02133	12.2482	12.5182	12.2887	12.3978	12.3516	12.4946	0.0591987	0.460988	0.497162	0.651074
Klhdc7a	242721	mmu:242721		3.8247	3.63224	3.78955	3.70933	3.85529	3.83108	0.0591191	0.0765775	0.78199	0.861125
Bak1	12018	mmu:12018	K14021	5.71469	5.86194	5.89699	5.86309	5.88552	5.90618	0.0591161	0.257601	0.611773	0.74055
Mrpl30	107734	mmu:107734	K02907	7.28509	7.26822	7.25589	7.38982	7.36891	7.23351	0.0589705	0.484372	0.486448	0.64431
Wdr36	225348	mmu:225348	K14554	6.62427	6.73328	6.67253	6.68382	6.75211	6.7708	0.0588972	0.390425	0.532076	0.675346
Mrpl4	66163	mmu:66163	K02926	7.91003	7.9859	7.84556	8.05467	7.94055	7.92983	0.0588432	0.559982	0.454267	0.616516
Tbl1xr1	81004	mmu:81004	K04508	5.99313	5.78681	5.85827	5.88346	6.03247	5.89875	0.058686	0.25346	0.614649	0.743374
Slc25a11	67863	mmu:67863	K15104	9.15875	9.27915	9.24725	9.26414	9.29867	9.30156	0.0586669	0.876325	0.34921	0.517217
Fh	14194	mmu:14194	K01679	10.4053	10.383	10.4326	10.4881	10.5227	10.3845	0.0585651	0.920054	0.337461	0.506712
Pef1	67898	mmu:67898	K23905	4.14646	4.22855	4.47292	4.42246	4.19548	4.38564	0.0584699	0.104622	0.746352	0.837791
mrpl11				7.48048	7.33892	7.4937	7.51121	7.59386	7.38587	0.0584389	0.423847	0.515024	0.664503
Fdx1	14148	mmu:14148	K22070	6.3162	6.38286	6.62335	6.39143	6.65563	6.45755	0.0584291	0.268533	0.604317	0.736168
Sptan1	20740	mmu:20740	K06114	12.5346	12.603	12.5702	12.6309	12.6251	12.6276	0.058239	1.72313	0.189291	0.345876
LOC683897				7.12176	6.82335	7.19134	7.16963	7.25635	6.89127	0.058175	0.225128	0.63516	0.756722
Rmc1	76482	mmu:76482		2.97662	2.99798	2.67564	2.98924	3.23294	2.64647	0.0581124	0.0413571	0.83885	0.899406
Pogz	229584	mmu:229584	K22594	6.76587	6.8581	6.89241	6.90181	6.9147	6.88	0.0580601	0.409423	0.522262	0.668502
A0A0G2JU83				6.97861	6.86519	6.9289	7.00032	7.04655	6.9041	0.058028	0.40627	0.523869	0.669625
D3ZN79				5.84667	5.65945	5.71497	5.87063	5.81881	5.71083	0.0575923	0.229142	0.632161	0.755085
mrpl24				6.98796	7.0047	6.75464	6.97656	6.98703	6.97604	0.0575376	0.359481	0.548794	0.690261
Alkbh7	66400	mmu:66400	K10769	3.97928	4.36144	3.89533	4.18401	3.95974	4.28796	0.0575334	0.0894352	0.764896	0.848704
Aifm1	26926	mmu:26926	K04727	9.61945	9.64109	9.71033	9.70052	9.76189	9.68219	0.0574159	0.919123	0.337705	0.506738
Napa	108124	mmu:108124	K15296	5.16123	5.15111	5.04886	5.31243	5.10605	5.11785	0.0571348	0.164015	0.685486	0.79379
Ap2m1	11773	mmu:11773	K11826	9.01423	9.01179	9.04498	9.07342	9.09323	9.07553	0.057109	0.990224	0.319688	0.488181
Ppp1r12b	329251	mmu:329251	K12329	7.38239	7.2697	7.20536	7.40027	7.36416	7.2733	0.0571011	0.42629	0.513815	0.66371
Ddx19b	234733	mmu:234733	K18655	5.92928	5.7267	5.75165	5.91817	5.79783	5.85764	0.0570962	0.232721	0.629514	0.7536
Dcaf13	223499	mmu:223499	K11806	4.34206	4.24313	4.48265	4.29381	4.4438	4.47046	0.0570078	0.104174	0.746877	0.838158
Bms1	213895	mmu:213895	K14569	6.14444	6.24177	6.14156	6.14998	6.2159	6.32038	0.0569928	0.281769	0.595544	0.729664
Naxd	69225	mmu:69225	K17757	6.41465	6.35907	6.42945	6.4849	6.40275	6.47596	0.0569883	0.324911	0.568671	0.708581
Rrp1b	72462	mmu:72462	K14849	4.88194	4.53735	4.88242	4.72295	5.01201	4.73607	0.0568937	0.127793	0.720731	0.821447
Cisd1	52637	mmu:52637	K23885	8.89868	8.80992	8.98516	8.94696	8.95014	8.96817	0.0567987	0.66115	0.416154	0.580997
Usp13	72607	mmu:72607	K11836	3.57693	3.89789	3.37981	3.32016	3.40314	4.11931	0.0565905	0.0633149	0.801331	0.873988
Abhd12	76192	mmu:76192	K13704	5.8476	5.99853	6.02653	6.00292	6.00832	6.0352	0.05639	0.250369	0.616815	0.744505
Gcat	26912	mmu:26912	K00639	4.39412	4.58391	4.35073	4.41364	4.45576	4.61844	0.0563595	0.107839	0.742618	0.83626
Gstk1	76263	mmu:76263	K13299	7.87657	7.90053	7.90692	7.84956	7.93443	8.05127	0.0558941	0.494272	0.482028	0.640033
Ppig	228005	mmu:228005	K09566	6.2018	6.56167	6.58264	6.51338	6.38645	6.62541	0.0557866	0.224114	0.635923	0.757204
Got2	14719	mmu:14719	K14455	11.1524	11.0863	11.3349	11.2421	11.3131	11.1941	0.0555373	0.472025	0.492057	0.648424
Nexn	68810	mmu:68810	K23918	10.0997	9.95504	10.1016	10.0965	10.1847	10.0432	0.0554649	0.594258	0.440777	0.60539
Sh3bp4	98402	mmu:98402	K20066	6.44767	6.61121	6.40982	6.58189	6.45952	6.59765	0.0550783	0.28914	0.590772	0.725717
Tmed4	103694	mmu:103694	K20346	8.45356	8.39294	8.54567	8.47081	8.55381	8.53142	0.0550103	0.579831	0.446378	0.610166
Rabep1	54189	mmu:54189	K12480	5.83636	5.75749	5.73139	5.77518	5.90854	5.80741	0.05495	0.217832	0.640696	0.761389
Sntb2	20650	mmu:20650		6.62372	6.60087	6.58772	6.5982	6.63343	6.72954	0.0549329	0.328392	0.566608	0.706257
Atp5f1d	66043	mmu:66043	K02134	6.29855	6.36297	6.31701	6.35887	6.48527	6.30985	0.0548315	0.281751	0.595556	0.729664
Rbmxl1	19656	mmu:19656	K12885	5.69199	5.85958	5.60345	5.78319	5.79194	5.77172	0.0547206	0.204388	0.651202	0.770198
Ilf2	67781	mmu:67781	K13089	8.63949	8.74205	8.71247	8.68062	8.71156	8.85666	0.0547041	0.525657	0.468439	0.627103
Ilk	16202	mmu:16202	K06272	8.22774	8.13406	8.1097	8.13823	8.26452	8.23006	0.0545823	0.535034	0.464498	0.623801
Ogdh	18293	mmu:18293	K00164	11.5013	11.6032	11.6079	11.6087	11.5941	11.6736	0.0544072	0.862516	0.353036	0.520334
Gde1	56209	mmu:56209	K19179	5.07294	4.92414	5.07803	4.93501	5.16186	5.115	0.0542629	0.139288	0.708989	0.813762
Mbd3	17192	mmu:17192	K11591	5.6074	5.63386	5.64737	5.60228	5.72065	5.71741	0.0539612	0.195936	0.658021	0.774709
Sec24c	218811	mmu:218811	K14007	7.61162	7.64208	7.58347	7.56762	7.62464	7.78697	0.0538588	0.401203	0.526469	0.671021
Ylpm1	56531	mmu:56531	K17602	6.50088	6.39922	6.73085	6.53387	6.70905	6.55787	0.0537076	0.24002	0.624192	0.750626
Set	56086	mmu:56086	K11290	7.11634	7.11118	7.07515	7.11037	7.11507	7.22529	0.0536254	0.388205	0.533244	0.676018
Rbm39	170791	mmu:170791	K13091	7.57712	7.72773	7.58093	7.63808	7.62728	7.77621	0.0532177	0.387129	0.533813	0.676333
Ube2i	22196	mmu:22196	K10577	6.01491	5.92358	5.9792	5.88877	5.95034	6.18584	0.0529769	0.207317	0.648878	0.768093
Xpnpep1	170750	mmu:170750	K01262	7.3168	7.31065	7.09432	7.28734	7.26657	7.33634	0.0529672	0.340749	0.559397	0.700156
Cops6	26893	mmu:26893	K12179	6.22139	6.15256	6.12767	6.13754	6.10544	6.37373	0.0529277	0.226725	0.633963	0.755956
Phf14	75725	mmu:75725		4.81476	4.48516	4.68163	4.7348	4.60548	4.77084	0.0528788	0.106448	0.744225	0.836674
LOC100910506				5.36934	5.13296	5.30064	5.41172	5.31247	5.2378	0.0526317	0.148461	0.700011	0.806079
Fam3c	27999	mmu:27999		6.22067	6.21737	6.12457	6.32948	6.28035	6.12421	0.0522494	0.233778	0.628737	0.753503
Pgam1	18648	mmu:18648	K01834	8.5672	8.32375	8.21451	8.44201	8.43181	8.41001	0.0521099	0.29754	0.585429	0.72208
Ptprm	19274	mmu:19274	K05693	6.36267	6.39759	6.46117	6.42692	6.5077	6.44457	0.0520946	0.270908	0.602723	0.735253
Sun2	223697	mmu:223697	K19347	7.66319	7.6285	7.48374	7.67883	7.65413	7.60932	0.0519157	0.398353	0.527941	0.671709
Wdr6	83669	mmu:83669		2.71525	2.78866	2.86611	3.01279	2.63977	2.83118	0.0518073	0.0305202	0.861315	0.912171
Clic2				3.99958	4.11952	3.81288	3.99988	4.00113	4.09929	0.0517548	0.0683831	0.793706	0.868828
Neu1	18010	mmu:18010	K01186	4.97719	4.9181	4.87505	5.02846	4.88954	4.99477	0.0516909	0.120902	0.728058	0.826238
Osbpl8	237542	mmu:237542	K22285	5.43667	5.51775	5.43951	5.55895	5.49156	5.50453	0.0515571	0.163903	0.685588	0.79379
Naa30	70646	mmu:70646	K00670	2.48496	2.93353	2.75004	2.8037	2.88939	2.70061	0.0513059	0.0289257	0.864951	0.914648
[truncated: 2,237 more rows]
