# Supplementary material for: Nrf1 promotes heart regeneration and repair by regulating proteostasis and redox balance
Source: Nat Commun. 2021 Sep 6;12:5270. doi: 10.1038/s41467-021-25653-w (PMC8421386; doi:10.1038/s41467-021-25653-w)
Supplement: Supplementary file 7 — Supplementary Data 4 [file 41467_2021_25653_MOESM7_ESM.xlsx]

## Sheet: protein-coding genes
Notes: The column "rho" depicts the Spearman Correlation Coefficient between expression of each gene with Nfe2l1 expression amongst 431 heart samples in the GTEx dataset.
Only genes with Spearman Correlation Coefficient greater than 0.8 are shown in this list.
gene_name	gene_description	Gene-type	rho	p-val	p-adj
ENSG00000082641.15	NFE2L1	protein_coding	1	0	0
ENSG00000184481.16	FOXO4	protein_coding	0.937136	2.92753e-198	5.59982e-194
ENSG00000088808.16	PPP1R13B	protein_coding	0.925279	9.91459e-183	1.894e-178
ENSG00000121057.12	AKAP1	protein_coding	0.923717	7.05554e-181	1.34931e-176
ENSG00000130695.14	CEP85	protein_coding	0.921543	2.30279e-178	4.39576e-174
ENSG00000143363.15	PRUNE1	protein_coding	0.92021	7.36452e-177	1.40664e-172
ENSG00000163820.14	FYCO1	protein_coding	0.919527	4.25131e-176	8.1226e-172
ENSG00000138162.18	TACC2	protein_coding	0.918775	2.8757e-175	5.50426e-171
ENSG00000121440.14	PDZRN3	protein_coding	0.918475	6.14369e-175	1.17348e-170
ENSG00000130939.18	UBE4B	protein_coding	0.915914	3.51661e-172	6.72742e-168
ENSG00000148225.15	WDR31	protein_coding	0.911714	7.66424e-168	1.46398e-163
ENSG00000100412.15	ACO2	protein_coding	0.911153	2.80317e-167	5.35136e-163
ENSG00000140386.12	SCAPER	protein_coding	0.910699	7.95598e-167	1.52132e-162
ENSG00000133065.10	SLC41A1	protein_coding	0.910509	1.22755e-166	2.35078e-162
ENSG00000165516.10	KLHDC2	protein_coding	0.908741	6.70561e-165	1.28242e-160
ENSG00000164440.14	TXLNB	protein_coding	0.907499	1.06036e-163	2.02587e-159
ENSG00000177479.19	ARIH2	protein_coding	0.906692	6.2393e-163	1.19259e-158
ENSG00000171714.10	ANO5	protein_coding	0.905392	1.05007e-161	2.00676e-157
ENSG00000105357.15	MYH14	protein_coding	0.905281	1.33475e-161	2.5419e-157
ENSG00000144815.15	NXPE3	protein_coding	0.902703	3.17768e-159	6.07762e-155
ENSG00000115840.13	SLC25A12	protein_coding	0.902582	4.09561e-159	7.83592e-155
ENSG00000161664.6	ASB16	protein_coding	0.902043	1.25813e-158	2.40811e-154
ENSG00000122378.13	FAM213A	protein_coding	0.901151	7.96622e-158	1.52323e-153
ENSG00000114126.17	TFDP2	protein_coding	0.900604	2.44736e-157	4.68244e-153
ENSG00000119711.12	ALDH6A1	protein_coding	0.900245	5.09727e-157	9.74712e-153
ENSG00000133835.14	HSD17B4	protein_coding	0.899203	4.21537e-156	8.06526e-152
ENSG00000165943.4	MOAP1	protein_coding	0.899163	4.5682e-156	8.73418e-152
ENSG00000101290.13	CDS2	protein_coding	0.898251	2.84393e-155	5.42781e-151
ENSG00000136111.12	TBC1D4	protein_coding	0.897245	2.09832e-154	4.01352e-150
ENSG00000146147.14	MLIP	protein_coding	0.896784	5.20263e-154	9.93824e-150
ENSG00000099204.18	ABLIM1	protein_coding	0.896422	1.05842e-153	2.02587e-149
ENSG00000272325.1	NUDT3	protein_coding	0.894952	1.84531e-152	3.53572e-148
ENSG00000148730.6	EIF4EBP2	protein_coding	0.89456	3.92709e-152	7.51102e-148
ENSG00000198894.7	CIPC	protein_coding	0.894422	5.1198e-152	9.78534e-148
ENSG00000054654.16	SYNE2	protein_coding	0.894266	6.89787e-152	1.31873e-147
ENSG00000145362.17	ANK2	protein_coding	0.894209	7.69212e-152	1.46971e-147
ENSG00000151413.16	NUBPL	protein_coding	0.89321	5.16996e-151	9.8809e-147
ENSG00000077157.21	PPP1R12B	protein_coding	0.892925	8.85852e-151	1.69332e-146
ENSG00000116005.11	PCYOX1	protein_coding	0.892654	1.4785e-150	2.82858e-146
ENSG00000119471.14	HSDL2	protein_coding	0.8926	1.63664e-150	3.13437e-146
ENSG00000129250.11	KIF1C	protein_coding	0.891871	6.43475e-150	1.2289e-145
ENSG00000166046.10	TCP11L2	protein_coding	0.891826	7.00672e-150	1.33975e-145
ENSG00000142661.18	MYOM3	protein_coding	0.891425	1.48104e-149	2.82858e-145
ENSG00000005882.11	PDK2	protein_coding	0.891394	1.5682e-149	3.00058e-145
ENSG00000163827.12	LRRC2	protein_coding	0.890771	4.98433e-149	9.51778e-145
ENSG00000138796.16	HADH	protein_coding	0.890609	6.73582e-149	1.28815e-144
ENSG00000182568.16	SATB1	protein_coding	0.890501	8.21528e-149	1.57101e-144
ENSG00000132716.18	DCAF8	protein_coding	0.889967	2.19623e-148	4.20464e-144
ENSG00000124374.8	PAIP2B	protein_coding	0.889952	2.26078e-148	4.31931e-144
ENSG00000171503.11	ETFDH	protein_coding	0.889806	2.95386e-148	5.63804e-144
ENSG00000144712.11	CAND2	protein_coding	0.889335	6.99845e-148	1.33784e-143
ENSG00000036448.9	MYOM2	protein_coding	0.889306	7.37253e-148	1.40855e-143
ENSG00000111275.12	ALDH2	protein_coding	0.888536	2.99156e-147	5.71449e-143
ENSG00000044446.11	PHKA2	protein_coding	0.888368	4.05109e-147	7.74036e-143
ENSG00000058056.8	USP13	protein_coding	0.888333	4.31777e-147	8.25638e-143
ENSG00000079308.16	TNS1	protein_coding	0.888127	6.26675e-147	1.19832e-142
ENSG00000178104.19	PDE4DIP	protein_coding	0.888027	7.50117e-147	1.4334e-142
ENSG00000152642.10	GPD1L	protein_coding	0.887063	4.23373e-146	8.08438e-142
ENSG00000119638.12	NEK9	protein_coding	0.886847	6.22088e-146	1.18877e-141
ENSG00000163590.13	PPM1L	protein_coding	0.886716	7.86828e-146	1.50411e-141
ENSG00000177981.10	ASB8	protein_coding	0.886689	8.25044e-146	1.57674e-141
ENSG00000163492.14	CCDC141	protein_coding	0.886664	8.63112e-146	1.64937e-141
ENSG00000175946.8	KLHL38	protein_coding	0.886583	9.95855e-146	1.90355e-141
ENSG00000141385.9	AFG3L2	protein_coding	0.886548	1.06069e-145	2.02587e-141
ENSG00000169116.11	PARM1	protein_coding	0.886444	1.27563e-145	2.44634e-141
ENSG00000181754.6	AMIGO1	protein_coding	0.886411	1.35339e-145	2.58012e-141
ENSG00000178537.9	SLC25A20	protein_coding	0.886377	1.43707e-145	2.75213e-141
ENSG00000136436.14	CALCOCO2	protein_coding	0.886147	2.15968e-145	4.12819e-141
ENSG00000160445.10	ZER1	protein_coding	0.886005	2.77925e-145	5.31314e-141
ENSG00000123124.13	WWP1	protein_coding	0.885771	4.20164e-145	8.02704e-141
ENSG00000105429.12	MEGF8	protein_coding	0.885369	8.52561e-145	1.63025e-140
ENSG00000073464.11	CLCN4	protein_coding	0.885292	9.76905e-145	1.86724e-140
ENSG00000161533.11	ACOX1	protein_coding	0.885089	1.39559e-144	2.67568e-140
ENSG00000110013.12	SIAE	protein_coding	0.885002	1.62537e-144	3.11526e-140
ENSG00000106049.8	HIBADH	protein_coding	0.884937	1.82141e-144	3.47838e-140
ENSG00000173801.16	JUP	protein_coding	0.88491	1.9101e-144	3.65039e-140
ENSG00000174684.6	B4GAT1	protein_coding	0.882905	6.18413e-143	1.18112e-138
ENSG00000069535.13	MAOB	protein_coding	0.88268	9.10208e-143	1.73919e-138
ENSG00000123472.12	ATPAF1	protein_coding	0.882334	1.64744e-142	3.15348e-138
ENSG00000184619.3	KRBA2	protein_coding	0.882025	2.78929e-142	5.33225e-138
ENSG00000123444.13	KBTBD4	protein_coding	0.881985	2.98952e-142	5.71449e-138
ENSG00000166938.12	DIS3L	protein_coding	0.88172	4.68952e-142	8.96353e-138
ENSG00000166295.8	ANAPC16	protein_coding	0.881521	6.58308e-142	1.25757e-137
ENSG00000143891.16	GALM	protein_coding	0.881431	7.66971e-142	1.46589e-137
ENSG00000115993.12	TRAK2	protein_coding	0.881345	8.86166e-142	1.69332e-137
ENSG00000157184.6	CPT2	protein_coding	0.881307	9.45916e-142	1.808e-137
ENSG00000163050.16	COQ8A	protein_coding	0.881029	1.51426e-141	2.88591e-137
ENSG00000144749.13	LRIG1	protein_coding	0.880709	2.59952e-141	4.96912e-137
ENSG00000170500.12	LONRF2	protein_coding	0.880617	3.03423e-141	5.79094e-137
ENSG00000172037.13	LAMB2	protein_coding	0.880612	3.05994e-141	5.84827e-137
ENSG00000183111.11	ARHGEF37	protein_coding	0.880608	3.07784e-141	5.8865e-137
ENSG00000140043.11	PTGR2	protein_coding	0.880608	3.07823e-141	5.8865e-137
ENSG00000143164.15	DCAF6	protein_coding	0.880586	3.19737e-141	6.11584e-137
ENSG00000164237.8	CMBL	protein_coding	0.880575	3.25619e-141	6.23051e-137
ENSG00000013563.13	DNASE1L1	protein_coding	0.880573	3.26634e-141	6.24962e-137
ENSG00000143409.15	MINDY1	protein_coding	0.880471	3.8762e-141	7.41546e-137
ENSG00000073578.16	SDHA	protein_coding	0.880469	3.88953e-141	7.43457e-137
ENSG00000164715.5	LMTK2	protein_coding	0.880166	6.46899e-141	1.23655e-136
ENSG00000143252.14	SDHC	protein_coding	0.880113	7.06924e-141	1.35122e-136
ENSG00000107104.18	KANK1	protein_coding	0.879907	9.98079e-141	1.90738e-136
ENSG00000103657.13	HERC1	protein_coding	0.879826	1.14407e-140	2.17877e-136
ENSG00000096696.13	DSP	protein_coding	0.879523	1.89742e-140	3.63128e-136
ENSG00000089101.17	CFAP61	protein_coding	0.879258	2.9507e-140	5.63804e-136
ENSG00000103150.5	MLYCD	protein_coding	0.878997	4.54925e-140	8.69596e-136
ENSG00000018625.14	ATP1A2	protein_coding	0.878795	6.35972e-140	1.21552e-135
ENSG00000148090.11	AUH	protein_coding	0.878745	6.9137e-140	1.32064e-135
ENSG00000023287.12	RB1CC1	protein_coding	0.877868	2.93649e-139	5.61893e-135
ENSG00000112425.14	EPM2A	protein_coding	0.877737	3.63889e-139	6.95677e-135
ENSG00000140795.12	MYLK3	protein_coding	0.877446	5.86898e-139	1.12187e-134
ENSG00000102763.17	VWA8	protein_coding	0.877056	1.10913e-138	2.12143e-134
ENSG00000049759.17	NEDD4L	protein_coding	0.877056	1.11051e-138	2.12143e-134
ENSG00000120733.13	KDM3B	protein_coding	0.876883	1.47191e-138	2.80946e-134
ENSG00000124198.8	ARFGEF2	protein_coding	0.876734	1.87419e-138	3.57394e-134
ENSG00000166402.8	TUB	protein_coding	0.876402	3.21799e-138	6.15406e-134
ENSG00000197442.9	MAP3K5	protein_coding	0.8762	4.46432e-138	8.52395e-134
ENSG00000158828.7	PINK1	protein_coding	0.876109	5.16957e-138	9.8809e-134
ENSG00000102893.15	PHKB	protein_coding	0.876009	6.07889e-138	1.16201e-133
ENSG00000135070.14	ISCA1	protein_coding	0.875772	8.91128e-138	1.70288e-133
ENSG00000198690.9	FAN1	protein_coding	0.875463	1.46536e-137	2.80946e-133
ENSG00000244005.12	NFS1	protein_coding	0.875303	1.89781e-137	3.63128e-133
ENSG00000132541.10	RIDA	protein_coding	0.87495	3.34187e-137	6.38341e-133
ENSG00000176171.11	BNIP3	protein_coding	0.874881	3.73192e-137	7.12878e-133
ENSG00000181192.11	DHTKD1	protein_coding	0.874813	4.1598e-137	7.95059e-133
ENSG00000113845.9	TIMMDC1	protein_coding	0.874807	4.20182e-137	8.02704e-133
ENSG00000154153.13	FAM134B	protein_coding	0.874702	4.97206e-137	9.49866e-133
ENSG00000133401.15	PDZD2	protein_coding	0.874591	5.93171e-137	1.13334e-132
ENSG00000136861.17	CDK5RAP2	protein_coding	0.874424	7.75165e-137	1.48118e-132
ENSG00000175198.15	PCCA	protein_coding	0.874155	1.18859e-136	2.27433e-132
ENSG00000064042.17	LIMCH1	protein_coding	0.873836	1.97346e-136	3.76506e-132
ENSG00000188917.14	TRMT2B	protein_coding	0.873771	2.18753e-136	4.18553e-132
ENSG00000095637.21	SORBS1	protein_coding	0.873439	3.70281e-136	7.07144e-132
ENSG00000178764.7	ZHX2	protein_coding	0.873419	3.8208e-136	7.30078e-132
ENSG00000170871.11	KIAA0232	protein_coding	0.873299	4.62175e-136	8.82974e-132
ENSG00000153561.12	RMND5A	protein_coding	0.873196	5.43093e-136	1.03778e-131
ENSG00000107537.13	PHYH	protein_coding	0.873085	6.4756e-136	1.23846e-131
ENSG00000197296.5	FITM2	protein_coding	0.872882	8.92084e-136	1.70479e-131
ENSG00000198626.15	RYR2	protein_coding	0.872831	9.65654e-136	1.84622e-131
ENSG00000266412.5	NCOA4	protein_coding	0.872405	1.88572e-135	3.61217e-131
ENSG00000121691.4	CAT	protein_coding	0.872399	1.90388e-135	3.63128e-131
ENSG00000124523.15	SIRT5	protein_coding	0.872342	2.08048e-135	3.9753e-131
ENSG00000144357.16	UBR3	protein_coding	0.872112	2.98435e-135	5.69538e-131
ENSG00000145743.15	FBXL17	protein_coding	0.872098	3.04833e-135	5.82916e-131
ENSG00000006007.11	GDE1	protein_coding	0.872089	3.09469e-135	5.90561e-131
ENSG00000040341.17	STAU2	protein_coding	0.872031	3.38718e-135	6.47897e-131
ENSG00000119723.16	COQ6	protein_coding	0.871557	7.09272e-135	1.35504e-130
ENSG00000131844.15	MCCC2	protein_coding	0.871515	7.56748e-135	1.44678e-130
ENSG00000089220.4	PEBP1	protein_coding	0.871014	1.64828e-134	3.15348e-130
ENSG00000132849.19	PATJ	protein_coding	0.870918	1.91265e-134	3.65039e-130
ENSG00000103994.16	ZNF106	protein_coding	0.870903	1.95885e-134	3.74595e-130
ENSG00000112992.16	NNT	protein_coding	0.870845	2.14026e-134	4.08997e-130
ENSG00000156804.7	FBXO32	protein_coding	0.870641	2.93468e-134	5.59982e-130
ENSG00000154415.7	PPP1R3A	protein_coding	0.870594	3.15586e-134	6.03939e-130
ENSG00000101605.12	MYOM1	protein_coding	0.870561	3.32084e-134	6.34518e-130
ENSG00000189221.9	MAOA	protein_coding	0.870489	3.71189e-134	7.09055e-130
ENSG00000183230.16	CTNNA3	protein_coding	0.870377	4.41077e-134	8.42839e-130
ENSG00000140374.15	ETFA	protein_coding	0.87009	6.86369e-134	1.31108e-129
ENSG00000107242.17	PIP5K1B	protein_coding	0.870063	7.15573e-134	1.36842e-129
ENSG00000111785.19	RIC8B	protein_coding	0.870006	7.80464e-134	1.49074e-129
ENSG00000152556.15	PFKM	protein_coding	0.869656	1.33618e-133	2.56101e-129
ENSG00000114948.12	ADAM23	protein_coding	0.86962	1.41147e-133	2.69479e-129
ENSG00000052126.14	PLEKHA5	protein_coding	0.869462	1.7979e-133	3.44016e-129
ENSG00000178425.13	NT5DC1	protein_coding	0.869201	2.67973e-133	5.12202e-129
ENSG00000132300.18	PTCD3	protein_coding	0.868985	3.7237e-133	7.10966e-129
ENSG00000012822.15	CALCOCO1	protein_coding	0.868718	5.58851e-133	1.06836e-128
ENSG00000086289.11	EPDR1	protein_coding	0.868477	8.05857e-133	1.54043e-128
ENSG00000075239.13	ACAT1	protein_coding	0.868475	8.08536e-133	1.54616e-128
ENSG00000147853.16	AK3	protein_coding	0.868251	1.13596e-132	2.17877e-128
ENSG00000203797.9	DDO	protein_coding	0.867822	2.172e-132	4.1473e-128
ENSG00000185973.10	TMLHE	protein_coding	0.867649	2.81733e-132	5.38958e-128
ENSG00000197321.14	SVIL	protein_coding	0.867634	2.885e-132	5.50426e-128
ENSG00000198624.12	CCDC69	protein_coding	0.867611	2.98396e-132	5.69538e-128
ENSG00000136003.15	ISCU	protein_coding	0.867418	3.98922e-132	7.62569e-128
ENSG00000107897.18	ACBD5	protein_coding	0.867371	4.28413e-132	8.17994e-128
ENSG00000095321.16	CRAT	protein_coding	0.867318	4.63916e-132	8.86797e-128
ENSG00000023228.13	NDUFS1	protein_coding	0.867292	4.82591e-132	9.2311e-128
ENSG00000067177.14	PHKA1	protein_coding	0.867161	5.86987e-132	1.12187e-127
ENSG00000165795.23	NDRG2	protein_coding	0.867093	6.50773e-132	1.24419e-127
ENSG00000164068.15	RNF123	protein_coding	0.866956	7.99141e-132	1.52705e-127
ENSG00000145945.5	FAM50B	protein_coding	0.866906	8.60992e-132	1.64554e-127
ENSG00000115977.18	AAK1	protein_coding	0.866766	1.06192e-131	2.02587e-127
ENSG00000122550.17	KLHL7	protein_coding	0.866759	1.07193e-131	2.04498e-127
ENSG00000109501.13	WFS1	protein_coding	0.866709	1.15609e-131	2.21699e-127
ENSG00000168300.13	PCMTD1	protein_coding	0.866695	1.18039e-131	2.25522e-127
ENSG00000152234.15	ATP5A1	protein_coding	0.866549	1.46927e-131	2.80946e-127
ENSG00000164347.17	GFM2	protein_coding	0.866456	1.68825e-131	3.22993e-127
ENSG00000165678.20	GHITM	protein_coding	0.86627	2.22777e-131	4.26198e-127
ENSG00000126351.12	THRA	protein_coding	0.866198	2.48001e-131	4.73978e-127
ENSG00000138029.13	HADHB	protein_coding	0.866136	2.71679e-131	5.19846e-127
ENSG00000150527.16	CTAGE5	protein_coding	0.865993	3.36171e-131	6.42163e-127
ENSG00000142687.17	KIAA0319L	protein_coding	0.865971	3.47368e-131	6.63186e-127
ENSG00000127980.15	PEX1	protein_coding	0.865882	3.9659e-131	7.58746e-127
ENSG00000165192.13	ASB11	protein_coding	0.865872	4.02362e-131	7.68302e-127
ENSG00000167315.17	ACAA2	protein_coding	0.865826	4.30855e-131	8.23727e-127
ENSG00000163539.16	CLASP2	protein_coding	0.865586	6.15118e-131	1.17539e-126
ENSG00000248098.11	BCKDHA	protein_coding	0.865552	6.46986e-131	1.23655e-126
ENSG00000114796.15	KLHL24	protein_coding	0.865315	9.19026e-131	1.75639e-126
ENSG00000263155.5	MYZAP	protein_coding	0.865295	9.46927e-131	1.80991e-126
ENSG00000114166.7	KAT2B	protein_coding	0.865278	9.70242e-131	1.85386e-126
ENSG00000185345.18	PARK2	protein_coding	0.865083	1.29422e-130	2.46545e-126
ENSG00000165406.15	2020-03-08	protein_coding	0.864927	1.62867e-130	3.11526e-126
ENSG00000166887.15	VPS39	protein_coding	0.864513	2.99479e-130	5.71449e-126
ENSG00000228672.3	PROB1	protein_coding	0.864481	3.13996e-130	6.00117e-126
ENSG00000157823.16	AP3S2	protein_coding	0.864382	3.63411e-130	6.93766e-126
ENSG00000076555.15	ACACB	protein_coding	0.864316	4.00309e-130	7.6448e-126
ENSG00000163833.7	FBXO40	protein_coding	0.864256	4.36723e-130	8.35194e-126
ENSG00000140740.10	UQCRC2	protein_coding	0.863693	9.96583e-130	1.90547e-125
ENSG00000124532.14	MRS2	protein_coding	0.863632	1.08825e-129	2.08321e-125
ENSG00000118564.14	FBXL5	protein_coding	0.863567	1.19743e-129	2.29344e-125
ENSG00000057294.14	PKP2	protein_coding	0.863566	1.19886e-129	2.29344e-125
ENSG00000005981.12	ASB4	protein_coding	0.863468	1.38345e-129	2.63746e-125
ENSG00000141376.22	BCAS3	protein_coding	0.863423	1.47664e-129	2.82858e-125
ENSG00000197102.10	DYNC1H1	protein_coding	0.863419	1.48472e-129	2.82858e-125
ENSG00000182606.14	TRAK1	protein_coding	0.863278	1.82273e-129	3.47838e-125
ENSG00000146809.12	ASB15	protein_coding	0.863192	2.06481e-129	3.93707e-125
ENSG00000164172.18	MOCS2	protein_coding	0.863145	2.21375e-129	4.22375e-125
ENSG00000104763.18	ASAH1	protein_coding	0.86289	3.20362e-129	6.11584e-125
ENSG00000064726.9	BTBD1	protein_coding	0.862856	3.36729e-129	6.44074e-125
ENSG00000083123.14	BCKDHB	protein_coding	0.862744	3.95919e-129	7.56835e-125
ENSG00000163380.15	LMOD3	protein_coding	0.862453	6.03165e-129	1.15245e-124
ENSG00000196177.12	ACADSB	protein_coding	0.862354	6.95588e-129	1.3302e-124
ENSG00000153132.12	CLGN	protein_coding	0.86224	8.20981e-129	1.56909e-124
ENSG00000132405.18	TBC1D14	protein_coding	0.862228	8.35077e-129	1.59585e-124
ENSG00000125124.11	BBS2	protein_coding	0.861992	1.17344e-128	2.2361e-124
ENSG00000206418.3	RAB12	protein_coding	0.861931	1.28005e-128	2.44634e-124
ENSG00000197429.10	IPP	protein_coding	0.86183	1.48108e-128	2.82858e-124
ENSG00000114416.17	FXR1	protein_coding	0.861494	2.39823e-128	4.58688e-124
ENSG00000163528.12	CHCHD4	protein_coding	0.861388	2.79452e-128	5.33225e-124
ENSG00000120053.10	GOT1	protein_coding	0.861285	3.2391e-128	6.19229e-124
ENSG00000171992.12	SYNPO	protein_coding	0.861198	3.66881e-128	7.0141e-124
ENSG00000164904.17	ALDH7A1	protein_coding	0.861106	4.18224e-128	7.98882e-124
ENSG00000163719.19	MTMR14	protein_coding	0.861066	4.42916e-128	8.46662e-124
ENSG00000164754.14	RAD21	protein_coding	0.860726	7.20044e-128	1.37606e-123
ENSG00000159915.12	ZNF233	protein_coding	0.860582	8.83606e-128	1.6895e-123
ENSG00000084764.10	MAPRE3	protein_coding	0.860504	9.87865e-128	1.88827e-123
ENSG00000161011.19	SQSTM1	protein_coding	0.860274	1.37005e-127	2.61834e-123
ENSG00000063046.17	EIF4B	protein_coding	0.860246	1.42552e-127	2.73302e-123
ENSG00000204120.14	GIGYF2	protein_coding	0.86023	1.45752e-127	2.79035e-123
ENSG00000084754.10	HADHA	protein_coding	0.860219	1.48103e-127	2.82858e-123
ENSG00000136925.14	TSTD2	protein_coding	0.860211	1.49735e-127	2.8668e-123
ENSG00000162735.18	PEX19	protein_coding	0.859915	2.27971e-127	4.35754e-123
ENSG00000139842.14	CUL4A	protein_coding	0.859894	2.34965e-127	4.49132e-123
ENSG00000009307.15	CSDE1	protein_coding	0.859818	2.61695e-127	5.00734e-123
ENSG00000181929.11	PRKAG1	protein_coding	0.859745	2.90242e-127	5.54248e-123
ENSG00000087299.11	L2HGDH	protein_coding	0.859666	3.24346e-127	6.19229e-123
ENSG00000143126.7	CELSR2	protein_coding	0.859653	3.3046e-127	6.30696e-123
ENSG00000130528.11	HRC	protein_coding	0.859552	3.81115e-127	7.28167e-123
ENSG00000197081.12	IGF2R	protein_coding	0.859411	4.6477e-127	8.88708e-123
ENSG00000132305.20	IMMT	protein_coding	0.859293	5.49155e-127	1.04925e-122
ENSG00000165238.16	WNK2	protein_coding	0.858957	8.81253e-127	1.68377e-122
ENSG00000158856.17	DMTN	protein_coding	0.858921	9.27221e-127	1.77168e-122
ENSG00000170417.15	TMEM182	protein_coding	0.858695	1.27445e-126	2.42722e-122
ENSG00000178385.14	PLEKHM3	protein_coding	0.858635	1.38597e-126	2.65657e-122
ENSG00000184719.11	RNLS	protein_coding	0.858274	2.29793e-126	4.39576e-122
ENSG00000155827.11	RNF20	protein_coding	0.858139	2.77769e-126	5.31314e-122
ENSG00000146085.7	MUT	protein_coding	0.857827	4.29339e-126	8.19905e-122
ENSG00000065833.8	ME1	protein_coding	0.857657	5.4394e-126	1.03969e-121
ENSG00000138867.16	GUCD1	protein_coding	0.857579	6.06265e-126	1.15819e-121
ENSG00000074054.17	CLASP1	protein_coding	0.857542	6.38502e-126	1.22126e-121
ENSG00000152782.16	PANK1	protein_coding	0.857512	6.6558e-126	1.27286e-121
ENSG00000177181.14	RIMKLA	protein_coding	0.857481	6.95008e-126	1.32828e-121
ENSG00000062485.18	CS	protein_coding	0.857439	7.36608e-126	1.40855e-121
ENSG00000187098.14	MITF	protein_coding	0.857402	7.75226e-126	1.48118e-121
ENSG00000143412.9	ANXA9	protein_coding	0.857371	8.09733e-126	1.54807e-121
ENSG00000144827.8	ABHD10	protein_coding	0.857131	1.1291e-125	2.15966e-121
ENSG00000102683.7	SGCG	protein_coding	0.857109	1.16468e-125	2.21699e-121
ENSG00000121022.13	COPS5	protein_coding	0.856973	1.40718e-125	2.69479e-121
ENSG00000215421.9	ZNF407	protein_coding	0.856836	1.70003e-125	3.24904e-121
ENSG00000168803.14	ADAL	protein_coding	0.856767	1.86948e-125	3.57394e-121
ENSG00000205707.10	ETFRF1	protein_coding	0.856744	1.92969e-125	3.68862e-121
ENSG00000001461.16	NIPAL3	protein_coding	0.856719	1.99928e-125	3.8224e-121
ENSG00000119689.14	DLST	protein_coding	0.856592	2.3823e-125	4.54866e-121
ENSG00000205560.12	CPT1B	protein_coding	0.856531	2.59088e-125	4.95001e-121
ENSG00000106771.12	TMEM245	protein_coding	0.8564	3.10607e-125	5.94383e-121
ENSG00000128609.14	NDUFA5	protein_coding	0.856296	3.58495e-125	6.8421e-121
ENSG00000158560.14	DYNC1I1	protein_coding	0.85625	3.81757e-125	7.30078e-121
ENSG00000156709.13	AIFM1	protein_coding	0.85599	5.46457e-125	1.04352e-120
ENSG00000214717.11	ZBED1	protein_coding	0.855983	5.51427e-125	1.05307e-120
ENSG00000136842.13	TMOD1	protein_coding	0.855665	8.53265e-125	1.63025e-120
ENSG00000137992.14	DBT	protein_coding	0.855628	8.98451e-125	1.71626e-120
ENSG00000131269.15	ABCB7	protein_coding	0.855624	9.03147e-125	1.72581e-120
ENSG00000163125.15	RPRD2	protein_coding	0.855541	1.01097e-124	1.93031e-120
ENSG00000106025.8	TSPAN12	protein_coding	0.855331	1.34829e-124	2.58012e-120
ENSG00000131730.15	CKMT2	protein_coding	0.855286	1.4337e-124	2.73302e-120
ENSG00000120907.17	ADRA1A	protein_coding	0.855002	2.11422e-124	4.03263e-120
ENSG00000078070.12	MCCC1	protein_coding	0.854717	3.11812e-124	5.96294e-120
ENSG00000152409.8	JMY	protein_coding	0.854633	3.49377e-124	6.67009e-120
ENSG00000082146.12	STRADB	protein_coding	0.854599	3.66117e-124	6.99499e-120
ENSG00000133606.10	MKRN1	protein_coding	0.854555	3.88593e-124	7.43457e-120
ENSG00000166262.15	FAM227B	protein_coding	0.854473	4.34394e-124	8.29461e-120
ENSG00000100614.17	PPM1A	protein_coding	0.854384	4.9076e-124	9.38399e-120
ENSG00000163346.16	PBXIP1	protein_coding	0.854216	6.16502e-124	1.17921e-119
ENSG00000123739.10	PLA2G12A	protein_coding	0.854168	6.57268e-124	1.25566e-119
ENSG00000121851.12	POLR3GL	protein_coding	0.854159	6.66009e-124	1.27286e-119
ENSG00000079459.12	FDFT1	protein_coding	0.854144	6.79719e-124	1.29962e-119
ENSG00000063854.12	HAGH	protein_coding	0.854115	7.0628e-124	1.34931e-119
ENSG00000165672.6	PRDX3	protein_coding	0.854084	7.37128e-124	1.40855e-119
ENSG00000151148.13	UBE3B	protein_coding	0.853701	1.23837e-123	2.36989e-119
ENSG00000112294.12	ALDH5A1	protein_coding	0.853539	1.54093e-123	2.94325e-119
ENSG00000138798.11	EGF	protein_coding	0.853502	1.61846e-123	3.09614e-119
ENSG00000173011.11	TADA2B	protein_coding	0.853271	2.20978e-123	4.22375e-119
ENSG00000166821.8	PEX11A	protein_coding	0.853263	2.23538e-123	4.28109e-119
ENSG00000172915.18	NBEA	protein_coding	0.853187	2.47734e-123	4.73978e-119
ENSG00000119912.15	IDE	protein_coding	0.853184	2.48553e-123	4.75889e-119
ENSG00000169714.16	CNBP	protein_coding	0.853133	2.66065e-123	5.08379e-119
ENSG00000120029.12	C10orf76	protein_coding	0.8531	2.78354e-123	5.31314e-119
ENSG00000151498.11	ACAD8	protein_coding	0.853085	2.83846e-123	5.42781e-119
ENSG00000011638.10	TMEM159	protein_coding	0.853068	2.90771e-123	5.56159e-119
ENSG00000151623.14	NR3C2	protein_coding	0.852961	3.35494e-123	6.40252e-119
ENSG00000053254.15	FOXN3	protein_coding	0.852831	3.99497e-123	7.62569e-119
ENSG00000151726.13	ACSL1	protein_coding	0.852774	4.31566e-123	8.25638e-119
ENSG00000105856.13	HBP1	protein_coding	0.852564	5.71558e-123	1.09321e-118
ENSG00000162437.14	RAVER2	protein_coding	0.85236	7.51295e-123	1.43531e-118
ENSG00000140396.12	NCOA2	protein_coding	0.85233	7.82507e-123	1.49647e-118
ENSG00000162433.14	AK4	protein_coding	0.852304	8.09676e-123	1.54807e-118
ENSG00000197894.10	ADH5	protein_coding	0.852246	8.74879e-123	1.6723e-118
ENSG00000128928.8	IVD	protein_coding	0.852176	9.60932e-123	1.83666e-118
ENSG00000151240.16	DIP2C	protein_coding	0.852074	1.10122e-122	2.10232e-118
ENSG00000164309.14	CMYA5	protein_coding	0.851915	1.36197e-122	2.59923e-118
ENSG00000151779.12	NBAS	protein_coding	0.851784	1.62179e-122	3.09614e-118
ENSG00000122729.18	ACO1	protein_coding	0.851534	2.26213e-122	4.31931e-118
ENSG00000141447.17	OSBPL1A	protein_coding	0.851464	2.48356e-122	4.73978e-118
ENSG00000140632.16	GLYR1	protein_coding	0.85144	2.56378e-122	4.89267e-118
ENSG00000050165.17	DKK3	protein_coding	0.851319	3.00836e-122	5.75271e-118
ENSG00000186951.16	PPARA	protein_coding	0.851278	3.17858e-122	6.07762e-118
ENSG00000145439.11	CBR4	protein_coding	0.851221	3.42733e-122	6.55542e-118
ENSG00000078114.18	NEBL	protein_coding	0.851183	3.60689e-122	6.89943e-118
ENSG00000077092.18	RARB	protein_coding	0.85107	4.19006e-122	8.00793e-118
ENSG00000197746.13	PSAP	protein_coding	0.850987	4.67492e-122	8.9253e-118
ENSG00000122033.14	MTIF3	protein_coding	0.850957	4.86366e-122	9.28843e-118
ENSG00000131089.15	ARHGEF9	protein_coding	0.850938	4.98874e-122	9.53689e-118
ENSG00000197841.14	ZNF181	protein_coding	0.850751	6.38724e-122	1.22126e-117
ENSG00000128731.15	HERC2	protein_coding	0.850736	6.51765e-122	1.2461e-117
ENSG00000100170.9	SLC5A1	protein_coding	0.85059	7.90809e-122	1.51176e-117
ENSG00000196227.10	FAM217B	protein_coding	0.850554	8.29159e-122	1.58439e-117
ENSG00000197312.11	DDI2	protein_coding	0.85015	1.41246e-121	2.69479e-117
ENSG00000099968.17	BCL2L13	protein_coding	0.850108	1.49315e-121	2.84769e-117
ENSG00000198929.12	NOS1AP	protein_coding	0.850098	1.51292e-121	2.88591e-117
ENSG00000135945.9	REV1	protein_coding	0.850019	1.67781e-121	3.21082e-117
ENSG00000070159.13	PTPN3	protein_coding	0.850007	1.70513e-121	3.26815e-117
ENSG00000112759.16	SLC29A1	protein_coding	0.849956	1.82141e-121	3.47838e-117
ENSG00000110955.8	ATP5B	protein_coding	0.849951	1.83426e-121	3.4975e-117
ENSG00000142082.14	SIRT3	protein_coding	0.849908	1.9401e-121	3.70773e-117
ENSG00000180011.6	ZADH2	protein_coding	0.849771	2.32392e-121	4.43398e-117
ENSG00000163069.12	SGCB	protein_coding	0.84969	2.58557e-121	4.95001e-117
ENSG00000116991.10	SIPA1L2	protein_coding	0.849545	3.12474e-121	5.96294e-117
ENSG00000091140.13	DLD	protein_coding	0.849539	3.15278e-121	6.02028e-117
ENSG00000111816.7	FRK	protein_coding	0.849495	3.33868e-121	6.38341e-117
ENSG00000125166.12	GOT2	protein_coding	0.849399	3.78527e-121	7.24345e-117
ENSG00000110514.19	MADD	protein_coding	0.84923	4.72449e-121	9.02086e-117
ENSG00000156802.12	ATAD2	protein_coding	0.849031	6.12543e-121	1.17157e-116
ENSG00000116171.17	SCP2	protein_coding	0.848939	6.90748e-121	1.32064e-116
ENSG00000152990.13	ADGRA3	protein_coding	0.8489	7.26425e-121	1.38753e-116
ENSG00000154822.17	PLCL2	protein_coding	0.848868	7.58123e-121	1.44869e-116
ENSG00000108788.11	MLX	protein_coding	0.84879	8.38545e-121	1.6035e-116
ENSG00000113790.10	EHHADH	protein_coding	0.84873	9.06563e-121	1.73346e-116
ENSG00000136153.19	LMO7	protein_coding	0.848707	9.34495e-121	1.78506e-116
ENSG00000114784.3	EIF1B	protein_coding	0.848615	1.05345e-120	2.00676e-116
ENSG00000188021.8	UBQLN2	protein_coding	0.848571	1.1157e-120	2.14054e-116
ENSG00000174032.16	SLC25A30	protein_coding	0.8485	1.22344e-120	2.33166e-116
ENSG00000127914.16	AKAP9	protein_coding	0.848466	1.27935e-120	2.44634e-116
ENSG00000162104.9	ADCY9	protein_coding	0.848456	1.29532e-120	2.48456e-116
ENSG00000100897.17	DCAF11	protein_coding	0.848365	1.45837e-120	2.79035e-116
ENSG00000136521.12	NDUFB5	protein_coding	0.848339	1.50793e-120	2.88591e-116
ENSG00000162409.10	PRKAA2	protein_coding	0.848267	1.65585e-120	3.17259e-116
ENSG00000153944.10	MSI2	protein_coding	0.848212	1.77891e-120	3.40194e-116
ENSG00000172046.18	USP19	protein_coding	0.848062	2.16074e-120	4.12819e-116
ENSG00000014824.13	SLC30A9	protein_coding	0.847954	2.48719e-120	4.75889e-116
ENSG00000167186.10	COQ7	protein_coding	0.847789	3.07915e-120	5.8865e-116
ENSG00000151552.11	QDPR	protein_coding	0.847699	3.45755e-120	6.61275e-116
ENSG00000146729.9	GBAS	protein_coding	0.847627	3.79498e-120	7.24345e-116
ENSG00000261115.5	TMEM178B	protein_coding	0.847596	3.95347e-120	7.54924e-116
ENSG00000168291.12	PDHB	protein_coding	0.84756	4.1409e-120	7.91237e-116
ENSG00000136143.14	SUCLA2	protein_coding	0.846917	9.48674e-120	1.81373e-115
ENSG00000187676.7	B3GLCT	protein_coding	0.846755	1.16809e-119	2.2361e-115
ENSG00000067704.9	IARS2	protein_coding	0.846472	1.68051e-119	3.21082e-115
ENSG00000100442.10	FKBP3	protein_coding	0.846389	1.86738e-119	3.57394e-115
ENSG00000105607.12	GCDH	protein_coding	0.846283	2.13961e-119	4.08997e-115
ENSG00000127527.13	EPS15L1	protein_coding	0.846137	2.58102e-119	4.9309e-115
ENSG00000162458.12	FBLIM1	protein_coding	0.84599	3.11393e-119	5.94383e-115
ENSG00000106078.17	COBL	protein_coding	0.845657	4.75879e-119	9.09731e-115
ENSG00000095209.11	TMEM38B	protein_coding	0.845503	5.7923e-119	1.10659e-114
ENSG00000221890.3	NPTXR	protein_coding	0.845496	5.84593e-119	1.11805e-114
ENSG00000170624.13	SGCD	protein_coding	0.845379	6.78712e-119	1.2977e-114
ENSG00000124006.14	OBSL1	protein_coding	0.845306	7.44395e-119	1.42193e-114
ENSG00000100714.15	MTHFD1	protein_coding	0.845086	9.84128e-119	1.88062e-114
ENSG00000144908.13	ALDH1L1	protein_coding	0.845014	1.07889e-118	2.0641e-114
ENSG00000122367.19	LDB3	protein_coding	0.844875	1.28618e-118	2.46545e-114
ENSG00000159842.14	ABR	protein_coding	0.844781	1.4497e-118	2.77124e-114
ENSG00000140199.11	SLC12A6	protein_coding	0.844747	1.5133e-118	2.88591e-114
ENSG00000117707.15	PROX1	protein_coding	0.844539	1.9677e-118	3.76506e-114
ENSG00000157502.13	MUM1L1	protein_coding	0.844483	2.11371e-118	4.03263e-114
ENSG00000133943.20	C14orf159	protein_coding	0.844456	2.18532e-118	4.18553e-114
ENSG00000079785.14	DDX1	protein_coding	0.844069	3.56506e-118	6.82298e-114
ENSG00000182919.14	C11orf54	protein_coding	0.844054	3.63005e-118	6.93766e-114
ENSG00000135049.15	AGTPBP1	protein_coding	0.844034	3.72406e-118	7.10966e-114
ENSG00000007923.15	DNAJC11	protein_coding	0.843955	4.11361e-118	7.85503e-114
ENSG00000105220.14	GPI	protein_coding	0.843869	4.58229e-118	8.7533e-114
ENSG00000162378.12	ZYG11B	protein_coding	0.843868	4.58832e-118	8.77241e-114
ENSG00000105968.18	H2AFV	protein_coding	0.843816	4.9021e-118	9.36488e-114
ENSG00000006757.11	PNPLA4	protein_coding	0.84379	5.06688e-118	9.68978e-114
ENSG00000139531.12	SUOX	protein_coding	0.843746	5.35455e-118	1.02249e-113
ENSG00000157881.13	PANK4	protein_coding	0.843699	5.68115e-118	1.08556e-113
ENSG00000172292.14	CERS6	protein_coding	0.84354	6.93725e-118	1.32637e-113
ENSG00000100784.10	RPS6KA5	protein_coding	0.843273	9.68916e-118	1.85195e-113
ENSG00000119401.10	TRIM32	protein_coding	0.843266	9.7799e-118	1.86915e-113
ENSG00000078668.13	VDAC3	protein_coding	0.84323	1.02312e-117	1.94942e-113
ENSG00000165152.8	TMEM246	protein_coding	0.843179	1.09021e-117	2.08321e-113
ENSG00000155099.7	TMEM55A	protein_coding	0.843125	1.16623e-117	2.2361e-113
ENSG00000173482.16	PTPRM	protein_coding	0.842914	1.51817e-117	2.90502e-113
ENSG00000173614.13	NMNAT1	protein_coding	0.842908	1.53111e-117	2.92414e-113
ENSG00000088682.13	COQ9	protein_coding	0.842853	1.63897e-117	3.13437e-113
ENSG00000203867.7	RBM20	protein_coding	0.842622	2.18862e-117	4.18553e-113
ENSG00000088179.8	PTPN4	protein_coding	0.842598	2.25394e-117	4.3002e-113
ENSG00000134769.21	DTNA	protein_coding	0.842549	2.39593e-117	4.58688e-113
ENSG00000177666.16	PNPLA2	protein_coding	0.842539	2.42695e-117	4.64422e-113
ENSG00000085760.14	MTIF2	protein_coding	0.84253	2.45497e-117	4.68244e-113
ENSG00000166260.10	COX11	protein_coding	0.842396	2.90141e-117	5.54248e-113
ENSG00000132846.5	ZBED3	protein_coding	0.842379	2.9614e-117	5.65715e-113
ENSG00000203705.10	TATDN3	protein_coding	0.842377	2.96917e-117	5.67626e-113
ENSG00000073711.10	PPP2R3A	protein_coding	0.842366	3.0097e-117	5.75271e-113
ENSG00000140548.9	ZNF710	protein_coding	0.842237	3.53387e-117	6.74654e-113
ENSG00000110422.11	HIPK3	protein_coding	0.842226	3.58207e-117	6.8421e-113
ENSG00000174282.11	ZBTB4	protein_coding	0.84205	4.45863e-117	8.52395e-113
ENSG00000196547.14	MAN2A2	protein_coding	0.841956	5.00961e-117	9.57511e-113
ENSG00000168509.19	HFE2	protein_coding	0.841944	5.08771e-117	9.72801e-113
ENSG00000050748.17	MAPK9	protein_coding	0.841742	6.53716e-117	1.24993e-112
ENSG00000089737.16	DDX24	protein_coding	0.841547	8.32276e-117	1.59012e-112
ENSG00000068305.17	MEF2A	protein_coding	0.841491	8.92706e-117	1.7067e-112
ENSG00000142168.14	SOD1	protein_coding	0.841462	9.24704e-117	1.76786e-112
ENSG00000185808.13	PIGP	protein_coding	0.841417	9.77213e-117	1.86724e-112
ENSG00000154556.17	SORBS2	protein_coding	0.841413	9.82708e-117	1.87871e-112
ENSG00000117054.13	ACADM	protein_coding	0.841266	1.17824e-116	2.25522e-112
ENSG00000126858.16	RHOT1	protein_coding	0.841213	1.25757e-116	2.40811e-112
ENSG00000134775.15	FHOD3	protein_coding	0.84119	1.29433e-116	2.46545e-112
ENSG00000172348.14	RCAN2	protein_coding	0.841062	1.51662e-116	2.90502e-112
ENSG00000183814.15	LIN9	protein_coding	0.841003	1.63126e-116	3.11526e-112
ENSG00000125871.13	MGME1	protein_coding	0.840836	2.00295e-116	3.8224e-112
ENSG00000083290.19	ULK2	protein_coding	0.840732	2.27807e-116	4.35754e-112
ENSG00000239388.8	ASB14	protein_coding	0.84063	2.58336e-116	4.9309e-112
ENSG00000114054.13	PCCB	protein_coding	0.840627	2.59111e-116	4.95001e-112
ENSG00000146416.17	AIG1	protein_coding	0.840508	2.99859e-116	5.7336e-112
ENSG00000188026.12	RILPL1	protein_coding	0.840504	3.01307e-116	5.75271e-112
ENSG00000178397.12	FAM220A	protein_coding	0.840447	3.23435e-116	6.17318e-112
ENSG00000110367.11	DDX6	protein_coding	0.840416	3.36109e-116	6.42163e-112
ENSG00000198663.16	C6orf89	protein_coding	0.840415	3.3614e-116	6.42163e-112
ENSG00000092054.12	MYH7	protein_coding	0.840356	3.61511e-116	6.91854e-112
ENSG00000260916.7	CCPG1	protein_coding	0.840221	4.27049e-116	8.16082e-112
ENSG00000126870.15	WDR60	protein_coding	0.839987	5.686e-116	1.08747e-111
ENSG00000163626.16	COX18	protein_coding	0.839949	5.9582e-116	1.13908e-111
ENSG00000163412.12	EIF4E3	protein_coding	0.839921	6.1677e-116	1.17921e-111
ENSG00000103343.12	ZNF174	protein_coding	0.839685	8.23055e-116	1.57292e-111
ENSG00000163328.13	GPR155	protein_coding	0.839433	1.11927e-115	2.14054e-111
ENSG00000174437.16	ATP2A2	protein_coding	0.839405	1.15806e-115	2.21699e-111
ENSG00000146701.11	MDH2	protein_coding	0.839333	1.26418e-115	2.40811e-111
ENSG00000158864.12	NDUFS2	protein_coding	0.839331	1.2673e-115	2.42722e-111
ENSG00000132155.11	RAF1	protein_coding	0.839329	1.27169e-115	2.42722e-111
ENSG00000072134.15	EPN2	protein_coding	0.839312	1.29791e-115	2.48456e-111
ENSG00000115896.15	PLCL1	protein_coding	0.839168	1.5469e-115	2.96236e-111
ENSG00000129636.12	ITFG1	protein_coding	0.839167	1.54886e-115	2.96236e-111
ENSG00000145675.14	PIK3R1	protein_coding	0.839081	1.72036e-115	3.28726e-111
ENSG00000171385.9	KCND3	protein_coding	0.838791	2.4457e-115	4.68244e-111
ENSG00000120727.12	PAIP2	protein_coding	0.838791	2.44636e-115	4.68244e-111
ENSG00000150768.15	DLAT	protein_coding	0.83876	2.53961e-115	4.85445e-111
ENSG00000132938.19	MTUS2	protein_coding	0.838677	2.81074e-115	5.37047e-111
ENSG00000105409.16	ATP1A3	protein_coding	0.838579	3.16455e-115	6.03939e-111
ENSG00000164494.11	PDSS2	protein_coding	0.838445	3.72517e-115	7.12878e-111
ENSG00000196236.12	XPNPEP3	protein_coding	0.838373	4.06329e-115	7.75947e-111
ENSG00000129422.14	MTUS1	protein_coding	0.838341	4.22545e-115	8.08438e-111
ENSG00000198919.12	DZIP3	protein_coding	0.838307	4.40291e-115	8.40928e-111
ENSG00000066926.10	FECH	protein_coding	0.838227	4.84654e-115	9.26932e-111
ENSG00000175216.14	CKAP5	protein_coding	0.838155	5.29154e-115	1.01103e-110
ENSG00000116871.15	MAP7D1	protein_coding	0.83807	5.86492e-115	1.11996e-110
ENSG00000124743.5	KLHL31	protein_coding	0.837983	6.51625e-115	1.2461e-110
ENSG00000182923.16	CEP63	protein_coding	0.837977	6.56332e-115	1.25375e-110
ENSG00000198589.10	LRBA	protein_coding	0.837952	6.76276e-115	1.29197e-110
ENSG00000089682.16	RBM41	protein_coding	0.83772	8.95084e-115	1.71052e-110
ENSG00000135900.3	MRPL44	protein_coding	0.8377	9.16213e-115	1.75066e-110
ENSG00000186687.15	LYRM7	protein_coding	0.837629	9.98802e-115	1.90929e-110
ENSG00000213585.10	VDAC1	protein_coding	0.837575	1.06531e-114	2.04498e-110
ENSG00000204370.9	SDHD	protein_coding	0.837527	1.12976e-114	2.15966e-110
ENSG00000180263.13	FGD6	protein_coding	0.83749	1.17988e-114	2.25522e-110
ENSG00000104133.14	SPG11	protein_coding	0.837419	1.2864e-114	2.46545e-110
ENSG00000198420.9	TCAF1	protein_coding	0.837318	1.45164e-114	2.77124e-110
ENSG00000116906.11	GNPAT	protein_coding	0.837151	1.77484e-114	3.38282e-110
ENSG00000177354.11	C10orf71	protein_coding	0.837068	1.96212e-114	3.74595e-110
ENSG00000166816.13	LDHD	protein_coding	0.837039	2.03148e-114	3.87974e-110
ENSG00000124098.9	FAM210B	protein_coding	0.836971	2.20452e-114	4.20464e-110
ENSG00000115365.11	LANCL1	protein_coding	0.836943	2.27922e-114	4.35754e-110
ENSG00000141219.15	C17orf80	protein_coding	0.836796	2.71644e-114	5.19846e-110
ENSG00000123106.10	CCDC91	protein_coding	0.836632	3.30676e-114	6.32607e-110
ENSG00000082175.14	PGR	protein_coding	0.836592	3.47125e-114	6.63186e-110
ENSG00000038274.16	MAT2B	protein_coding	0.83659	3.47905e-114	6.65098e-110
ENSG00000182551.13	ADI1	protein_coding	0.836474	3.99593e-114	7.6448e-110
ENSG00000174720.15	LARP7	protein_coding	0.83647	4.01537e-114	7.68302e-110
ENSG00000144306.14	SCRN3	protein_coding	0.836369	4.52964e-114	8.65774e-110
ENSG00000137413.15	TAF8	protein_coding	0.836311	4.8566e-114	9.28843e-110
ENSG00000183690.12	EFHC2	protein_coding	0.836308	4.87374e-114	9.30754e-110
ENSG00000132361.16	CLUH	protein_coding	0.836306	4.88765e-114	9.34577e-110
ENSG00000075303.12	SLC25A40	protein_coding	0.836248	5.23405e-114	9.99558e-110
ENSG00000137843.11	PAK6	protein_coding	0.836219	5.42226e-114	1.03587e-109
ENSG00000123240.16	OPTN	protein_coding	0.836133	6.00809e-114	1.14863e-109
ENSG00000118407.14	FILIP1	protein_coding	0.83611	6.16997e-114	1.17921e-109
ENSG00000112378.11	PERP	protein_coding	0.836072	6.45787e-114	1.23464e-109
ENSG00000189241.6	TSPYL1	protein_coding	0.836063	6.52669e-114	1.24801e-109
ENSG00000182533.6	CAV3	protein_coding	0.835923	7.71264e-114	1.47353e-109
ENSG00000198718.12	TOGARAM1	protein_coding	0.835859	8.32671e-114	1.59203e-109
ENSG00000240857.1	RDH14	protein_coding	0.835835	8.5672e-114	1.6379e-109
ENSG00000278845.4	MRPL45	protein_coding	0.835758	9.3903e-114	1.79462e-109
ENSG00000119703.13	ZC2HC1C	protein_coding	0.835722	9.80806e-114	1.87489e-109
ENSG00000167447.12	SMG8	protein_coding	0.835642	1.07799e-113	2.0641e-109
ENSG00000046604.12	DSG2	protein_coding	0.835607	1.12418e-113	2.14054e-109
ENSG00000104687.12	GSR	protein_coding	0.835586	1.15253e-113	2.19788e-109
ENSG00000196151.10	WDSUB1	protein_coding	0.835457	1.34331e-113	2.56101e-109
ENSG00000138768.14	USO1	protein_coding	0.835388	1.45799e-113	2.79035e-109
ENSG00000185164.14	NOMO2	protein_coding	0.835343	1.53875e-113	2.94325e-109
ENSG00000126581.12	BECN1	protein_coding	0.835339	1.5449e-113	2.94325e-109
ENSG00000109107.13	ALDOC	protein_coding	0.835304	1.61109e-113	3.07703e-109
ENSG00000080503.22	SMARCA2	protein_coding	0.834949	2.45332e-113	4.68244e-109
ENSG00000198270.12	TMEM116	protein_coding	0.834939	2.48263e-113	4.73978e-109
ENSG00000160703.15	NLRX1	protein_coding	0.834925	2.52283e-113	4.81622e-109
ENSG00000196821.9	C6orf106	protein_coding	0.834826	2.83755e-113	5.42781e-109
ENSG00000113048.16	MRPS27	protein_coding	0.834802	2.92107e-113	5.5807e-109
ENSG00000025039.14	RRAGD	protein_coding	0.834695	3.31351e-113	6.32607e-109
ENSG00000125741.4	OPA3	protein_coding	0.834678	3.381e-113	6.45986e-109
ENSG00000204438.10	GPANK1	protein_coding	0.834626	3.59346e-113	6.86121e-109
ENSG00000011454.16	RABGAP1	protein_coding	0.834618	3.62704e-113	6.93766e-109
ENSG00000155085.15	AK9	protein_coding	0.834577	3.80711e-113	7.28167e-109
ENSG00000101452.14	DHX35	protein_coding	0.834491	4.21478e-113	8.04615e-109
ENSG00000170088.13	TMEM192	protein_coding	0.834287	5.36567e-113	1.02631e-108
ENSG00000113851.14	CRBN	protein_coding	0.834262	5.52197e-113	1.05498e-108
ENSG00000115561.15	CHMP3	protein_coding	0.834243	5.64872e-113	1.07983e-108
ENSG00000151729.10	SLC25A4	protein_coding	0.834219	5.81134e-113	1.11041e-108
ENSG00000164649.19	CDCA7L	protein_coding	0.834179	6.08925e-113	1.16392e-108
ENSG00000170634.12	ACYP2	protein_coding	0.834088	6.77831e-113	1.29579e-108
ENSG00000107186.16	MPDZ	protein_coding	0.834054	7.05297e-113	1.3474e-108
ENSG00000138100.13	TRIM54	protein_coding	0.833887	8.58545e-113	1.64172e-108
ENSG00000166685.11	COG1	protein_coding	0.833801	9.4986e-113	1.81564e-108
ENSG00000184702.17	2020-09-05	protein_coding	0.833707	1.06161e-112	2.02587e-108
ENSG00000085719.12	CPNE3	protein_coding	0.833645	1.14151e-112	2.17877e-108
ENSG00000160007.18	ARHGAP35	protein_coding	0.833249	1.81465e-112	3.45927e-108
ENSG00000014919.12	COX15	protein_coding	0.833247	1.81907e-112	3.47838e-108
ENSG00000097096.8	SYDE2	protein_coding	0.833209	1.90187e-112	3.63128e-108
ENSG00000144744.16	UBA3	protein_coding	0.833183	1.96116e-112	3.74595e-108
ENSG00000180155.19	LYNX1	protein_coding	0.83317	1.99136e-112	3.80329e-108
ENSG00000147408.14	CSGALNACT1	protein_coding	0.833019	2.37487e-112	4.52954e-108
ENSG00000138095.18	LRPPRC	protein_coding	0.832848	2.90106e-112	5.54248e-108
ENSG00000242259.8	C22orf39	protein_coding	0.83278	3.13986e-112	6.00117e-108
ENSG00000186350.9	RXRA	protein_coding	0.832692	3.4785e-112	6.65098e-108
ENSG00000099219.13	ERMP1	protein_coding	0.832653	3.64201e-112	6.95677e-108
ENSG00000114742.13	WDR48	protein_coding	0.832622	3.77734e-112	7.22434e-108
ENSG00000132763.14	MMACHC	protein_coding	0.832621	3.78028e-112	7.22434e-108
ENSG00000160216.18	AGPAT3	protein_coding	0.83249	4.40112e-112	8.40928e-108
ENSG00000140876.11	NUDT7	protein_coding	0.832474	4.4868e-112	8.58129e-108
ENSG00000213047.12	DENND1B	protein_coding	0.832459	4.56344e-112	8.71507e-108
ENSG00000008869.11	HEATR5B	protein_coding	0.832421	4.77241e-112	9.11642e-108
ENSG00000069275.12	NUCKS1	protein_coding	0.8324	4.89134e-112	9.34577e-108
ENSG00000088543.14	C3orf18	protein_coding	0.832207	6.11826e-112	1.16965e-107
ENSG00000105135.15	ILVBL	protein_coding	0.832196	6.20233e-112	1.18494e-107
ENSG00000150401.14	DCUN1D2	protein_coding	0.832155	6.50504e-112	1.24419e-107
ENSG00000078304.19	PPP2R5C	protein_coding	0.832154	6.51335e-112	1.24419e-107
ENSG00000153820.12	SPHKAP	protein_coding	0.832105	6.89292e-112	1.31682e-107
ENSG00000119950.20	MXI1	protein_coding	0.832034	7.48238e-112	1.42958e-107
ENSG00000183023.18	SLC8A1	protein_coding	0.831951	8.23557e-112	1.57483e-107
ENSG00000166167.17	BTRC	protein_coding	0.831828	9.50324e-112	1.81564e-107
ENSG00000174446.12	SNAPC5	protein_coding	0.831819	9.60071e-112	1.83475e-107
ENSG00000024048.10	UBR2	protein_coding	0.831736	1.05707e-111	2.02587e-107
ENSG00000112186.11	CAP2	protein_coding	0.831544	1.32104e-111	2.52278e-107
ENSG00000079999.13	KEAP1	protein_coding	0.831396	1.56691e-111	3.00058e-107
ENSG00000196850.5	PPTC7	protein_coding	0.831328	1.69646e-111	3.24904e-107
ENSG00000146411.5	SLC2A12	protein_coding	0.831308	1.73428e-111	3.30638e-107
ENSG00000105993.14	DNAJB6	protein_coding	0.831099	2.20973e-111	4.22375e-107
ENSG00000214753.2	HNRNPUL2	protein_coding	0.831072	2.27795e-111	4.35754e-107
ENSG00000176623.11	RMDN1	protein_coding	0.831039	2.36797e-111	4.52954e-107
ENSG00000069248.11	NUP133	protein_coding	0.831	2.47511e-111	4.73978e-107
ENSG00000147592.8	LACTB2	protein_coding	0.830947	2.63094e-111	5.02646e-107
ENSG00000171877.20	FRMD5	protein_coding	0.830873	2.8678e-111	5.48514e-107
ENSG00000112782.15	CLIC5	protein_coding	0.830868	2.88394e-111	5.50426e-107
ENSG00000141161.11	UNC45B	protein_coding	0.830793	3.14192e-111	6.00117e-107
ENSG00000196422.10	PPP1R26	protein_coding	0.830792	3.14699e-111	6.02028e-107
ENSG00000134202.10	GSTM3	protein_coding	0.830656	3.67805e-111	7.03322e-107
ENSG00000176994.10	SMCR8	protein_coding	0.830542	4.19405e-111	8.00793e-107
ENSG00000172765.16	TMCC1	protein_coding	0.83051	4.35511e-111	8.33283e-107
ENSG00000170917.13	NUDT6	protein_coding	0.830495	4.42624e-111	8.46662e-107
ENSG00000198771.10	RCSD1	protein_coding	0.830495	4.43e-111	8.46662e-107
ENSG00000171103.10	TRMT61B	protein_coding	0.830485	4.47748e-111	8.56218e-107
ENSG00000102910.13	LONP2	protein_coding	0.830425	4.80013e-111	9.17376e-107
ENSG00000013561.17	RNF14	protein_coding	0.830392	4.98589e-111	9.53689e-107
ENSG00000161558.10	TMEM143	protein_coding	0.830379	5.05825e-111	9.67067e-107
ENSG00000051382.8	PIK3CB	protein_coding	0.830224	6.04774e-111	1.15628e-106
ENSG00000186106.11	ANKRD46	protein_coding	0.830128	6.74934e-111	1.29006e-106
ENSG00000187720.14	THSD4	protein_coding	0.829992	7.89009e-111	1.50794e-106
ENSG00000198721.12	ECI2	protein_coding	0.829856	9.22238e-111	1.76213e-106
ENSG00000146233.7	CYP39A1	protein_coding	0.829764	1.02402e-110	1.94942e-106
ENSG00000103034.14	NDRG4	protein_coding	0.829738	1.0548e-110	2.00676e-106
ENSG00000105341.18	ATP5SL	protein_coding	0.829737	1.05676e-110	2.02587e-106
ENSG00000106052.13	TAX1BP1	protein_coding	0.829682	1.12523e-110	2.15966e-106
ENSG00000148218.15	ALAD	protein_coding	0.829654	1.16148e-110	2.21699e-106
ENSG00000169814.12	BTD	protein_coding	0.829595	1.24201e-110	2.36989e-106
ENSG00000164818.15	DNAAF5	protein_coding	0.829594	1.24411e-110	2.36989e-106
ENSG00000008086.11	CDKL5	protein_coding	0.829287	1.76662e-110	3.38282e-106
ENSG00000003393.14	ALS2	protein_coding	0.829178	1.99841e-110	3.8224e-106
ENSG00000107890.16	ANKRD26	protein_coding	0.829034	2.35514e-110	4.51043e-106
ENSG00000217128.11	FNIP1	protein_coding	0.828875	2.82355e-110	5.38958e-106
ENSG00000137198.9	GMPR	protein_coding	0.828786	3.12436e-110	5.96294e-106
ENSG00000196323.12	ZBTB44	protein_coding	0.828728	3.33707e-110	6.38341e-106
ENSG00000117595.10	IRF6	protein_coding	0.828723	3.35742e-110	6.42163e-106
ENSG00000215251.3	FASTKD5	protein_coding	0.828588	3.91281e-110	7.47279e-106
ENSG00000142784.15	WDTC1	protein_coding	0.828572	3.98413e-110	7.60658e-106
ENSG00000198908.11	BHLHB9	protein_coding	0.82854	4.13077e-110	7.89326e-106
ENSG00000213463.4	SYNJ2BP	protein_coding	0.828483	4.40627e-110	8.42839e-106
ENSG00000064601.16	CTSA	protein_coding	0.828295	5.4524e-110	1.0416e-105
ENSG00000157445.14	CACNA2D3	protein_coding	0.82829	5.48285e-110	1.04734e-105
ENSG00000164830.18	OXR1	protein_coding	0.828281	5.54144e-110	1.0588e-105
ENSG00000156650.12	KAT6B	protein_coding	0.828166	6.31485e-110	1.20597e-105
ENSG00000197557.6	TTC30A	protein_coding	0.828145	6.46213e-110	1.23464e-105
ENSG00000037637.10	FBXO42	protein_coding	0.828061	7.10411e-110	1.35695e-105
ENSG00000197448.13	GSTK1	protein_coding	0.827892	8.60787e-110	1.64554e-105
ENSG00000170270.4	GON7	protein_coding	0.827888	8.64066e-110	1.65128e-105
ENSG00000077097.15	TOP2B	protein_coding	0.827885	8.66971e-110	1.65701e-105
ENSG00000165983.14	PTER	protein_coding	0.827661	1.11657e-109	2.14054e-105
ENSG00000111271.14	ACAD10	protein_coding	0.827642	1.14132e-109	2.17877e-105
ENSG00000182253.14	SYNM	protein_coding	0.827581	1.22256e-109	2.33166e-105
ENSG00000198947.15	DMD	protein_coding	0.8275	1.34007e-109	2.56101e-105
ENSG00000269556.7	TMEM185A	protein_coding	0.827381	1.53155e-109	2.92414e-105
ENSG00000119673.14	ACOT2	protein_coding	0.827342	1.60024e-109	3.05792e-105
ENSG00000047597.5	XK	protein_coding	0.827184	1.91218e-109	3.65039e-105
ENSG00000078328.19	RBFOX1	protein_coding	0.827181	1.91757e-109	3.6695e-105
ENSG00000066135.12	KDM4A	protein_coding	0.827008	2.33146e-109	4.4531e-105
ENSG00000165060.11	FXN	protein_coding	0.826993	2.36848e-109	4.52954e-105
ENSG00000084234.16	APLP2	protein_coding	0.826984	2.39397e-109	4.56777e-105
ENSG00000017797.12	RALBP1	protein_coding	0.826716	3.23304e-109	6.17318e-105
ENSG00000145868.16	FBXO38	protein_coding	0.826619	3.60768e-109	6.89943e-105
ENSG00000144959.9	NCEH1	protein_coding	0.826598	3.69318e-109	7.05233e-105
ENSG00000047249.17	ATP6V1H	protein_coding	0.826561	3.84752e-109	7.35812e-105
ENSG00000188385.11	JAKMIP3	protein_coding	0.826453	4.34195e-109	8.29461e-105
ENSG00000144674.16	GOLGA4	protein_coding	0.82644	4.40641e-109	8.42839e-105
ENSG00000100307.12	CBX7	protein_coding	0.826433	4.44319e-109	8.48573e-105
ENSG00000197256.10	KANK2	protein_coding	0.826427	4.47146e-109	8.54306e-105
ENSG00000068383.18	INPP5A	protein_coding	0.826346	4.89414e-109	9.34577e-105
ENSG00000152078.9	TMEM56	protein_coding	0.826054	6.78312e-109	1.29579e-104
ENSG00000164609.9	SLU7	protein_coding	0.825964	7.50563e-109	1.43531e-104
ENSG00000137177.19	KIF13A	protein_coding	0.825938	7.71927e-109	1.47545e-104
ENSG00000263001.5	GTF2I	protein_coding	0.82591	7.97138e-109	1.52323e-104
ENSG00000177692.11	DNAJC28	protein_coding	0.825811	8.90031e-109	1.70097e-104
ENSG00000130560.8	UBAC1	protein_coding	0.825805	8.95412e-109	1.71052e-104
ENSG00000198146.4	ZNF770	protein_coding	0.82575	9.52449e-109	1.81946e-104
ENSG00000196865.4	NHLRC2	protein_coding	0.825745	9.57972e-109	1.83093e-104
ENSG00000173947.13	PIFO	protein_coding	0.825703	1.00321e-108	1.9112e-104
ENSG00000152219.4	ARL14EP	protein_coding	0.825612	1.11102e-108	2.12143e-104
ENSG00000204396.10	VWA7	protein_coding	0.825503	1.25406e-108	2.389e-104
ENSG00000054118.13	THRAP3	protein_coding	0.825481	1.28464e-108	2.44634e-104
ENSG00000144668.11	ITGA9	protein_coding	0.825424	1.36878e-108	2.61834e-104
ENSG00000177169.9	ULK1	protein_coding	0.825406	1.39697e-108	2.67568e-104
ENSG00000151967.18	SCHIP1	protein_coding	0.825239	1.68262e-108	3.21082e-104
ENSG00000180787.5	ZFP3	protein_coding	0.825238	1.68481e-108	3.21082e-104
ENSG00000274180.1	NATD1	protein_coding	0.825129	1.90095e-108	3.63128e-104
ENSG00000034713.7	GABARAPL2	protein_coding	0.825105	1.95136e-108	3.72684e-104
ENSG00000072778.19	ACADVL	protein_coding	0.825055	2.06267e-108	3.93707e-104
ENSG00000156502.13	SUPV3L1	protein_coding	0.824964	2.28143e-108	4.35754e-104
ENSG00000168765.16	GSTM4	protein_coding	0.824875	2.51796e-108	4.81622e-104
ENSG00000091157.13	WDR7	protein_coding	0.824869	2.53497e-108	4.83534e-104
ENSG00000136451.8	VEZF1	protein_coding	0.824685	3.10869e-108	5.94383e-104
ENSG00000168306.12	ACOX2	protein_coding	0.824628	3.31156e-108	6.32607e-104
ENSG00000158186.12	MRAS	protein_coding	0.824559	3.5743e-108	6.82298e-104
ENSG00000103423.13	DNAJA3	protein_coding	0.824526	3.70699e-108	7.09055e-104
ENSG00000196482.16	ESRRG	protein_coding	0.82452	3.73398e-108	7.12878e-104
ENSG00000188554.13	NBR1	protein_coding	0.824394	4.29204e-108	8.19905e-104
ENSG00000170456.15	DENND5B	protein_coding	0.824317	4.6727e-108	8.9253e-104
ENSG00000134755.14	DSC2	protein_coding	0.824315	4.68005e-108	8.94442e-104
ENSG00000158528.11	PPP1R9A	protein_coding	0.824311	4.70237e-108	8.98264e-104
ENSG00000171681.12	ATF7IP	protein_coding	0.824215	5.22881e-108	9.99558e-104
ENSG00000162600.11	OMA1	protein_coding	0.824102	5.92324e-108	1.13143e-103
ENSG00000080709.14	KCNN2	protein_coding	0.824064	6.1754e-108	1.18112e-103
ENSG00000101019.21	UQCC1	protein_coding	0.824035	6.37907e-108	1.21935e-103
ENSG00000065060.16	UHRF1BP1	protein_coding	0.824028	6.42527e-108	1.2289e-103
ENSG00000117408.10	IPO13	protein_coding	0.824027	6.43419e-108	1.2289e-103
ENSG00000172731.13	LRRC20	protein_coding	0.82401	6.55666e-108	1.25375e-103
ENSG00000083099.10	LYRM2	protein_coding	0.824009	6.55935e-108	1.25375e-103
ENSG00000213965.3	NUDT19	protein_coding	0.823884	7.52722e-108	1.43913e-103
ENSG00000163848.19	ZNF148	protein_coding	0.823771	8.52896e-108	1.63025e-103
ENSG00000146243.13	IRAK1BP1	protein_coding	0.823757	8.6583e-108	1.6551e-103
ENSG00000144451.18	SPAG16	protein_coding	0.823738	8.84045e-108	1.6895e-103
ENSG00000172572.6	PDE3A	protein_coding	0.823708	9.14467e-108	1.74684e-103
ENSG00000197885.10	NKIRAS1	protein_coding	0.823647	9.77975e-108	1.86915e-103
ENSG00000108375.12	RNF43	protein_coding	0.823563	1.07258e-107	2.04498e-103
ENSG00000130363.11	RSPH3	protein_coding	0.823532	1.1089e-107	2.12143e-103
ENSG00000149474.13	KAT14	protein_coding	0.823311	1.41381e-107	2.69479e-103
ENSG00000221866.9	PLXNA4	protein_coding	0.823251	1.51065e-107	2.88591e-103
ENSG00000166902.4	MRPL16	protein_coding	0.823157	1.67408e-107	3.1917e-103
ENSG00000197128.11	ZNF772	protein_coding	0.823118	1.74788e-107	3.3446e-103
ENSG00000055163.19	CYFIP2	protein_coding	0.823022	1.9408e-107	3.70773e-103
ENSG00000137171.14	KLC4	protein_coding	0.822943	2.11604e-107	4.05174e-103
ENSG00000169925.16	BRD3	protein_coding	0.822838	2.37474e-107	4.52954e-103
ENSG00000135775.13	COG2	protein_coding	0.822779	2.53255e-107	4.83534e-103
ENSG00000073910.19	FRY	protein_coding	0.822747	2.62292e-107	5.00734e-103
ENSG00000117984.13	CTSD	protein_coding	0.82265	2.91589e-107	5.5807e-103
ENSG00000130414.11	NDUFA10	protein_coding	0.822646	2.92948e-107	5.59982e-103
ENSG00000144677.14	CTDSPL	protein_coding	0.822602	3.07481e-107	5.86738e-103
ENSG00000128694.11	OSGEPL1	protein_coding	0.822542	3.28085e-107	6.26874e-103
ENSG00000091483.6	FH	protein_coding	0.822538	3.2956e-107	6.30696e-103
ENSG00000075413.17	MARK3	protein_coding	0.822505	3.41817e-107	6.5363e-103
ENSG00000121486.11	TRMT1L	protein_coding	0.822494	3.45795e-107	6.61275e-103
ENSG00000173175.14	ADCY5	protein_coding	0.822472	3.54394e-107	6.76565e-103
ENSG00000181610.12	MRPS23	protein_coding	0.822444	3.6531e-107	6.97588e-103
ENSG00000106554.11	CHCHD3	protein_coding	0.822409	3.79573e-107	7.26256e-103
ENSG00000076242.14	MLH1	protein_coding	0.822253	4.50042e-107	8.6004e-103
ENSG00000128311.13	TST	protein_coding	0.822217	4.68164e-107	8.94442e-103
ENSG00000155368.16	DBI	protein_coding	0.822193	4.80299e-107	9.17376e-103
ENSG00000082212.12	ME2	protein_coding	0.822183	4.85813e-107	9.28843e-103
ENSG00000253719.3	ATXN7L3B	protein_coding	0.822065	5.5247e-107	1.05498e-102
ENSG00000102181.20	CD99L2	protein_coding	0.822017	5.81953e-107	1.11232e-102
ENSG00000157077.14	ZFYVE9	protein_coding	0.822007	5.882e-107	1.12379e-102
ENSG00000156976.16	EIF4A2	protein_coding	0.821966	6.14958e-107	1.17539e-102
ENSG00000112874.9	NUDT12	protein_coding	0.821943	6.30531e-107	1.20597e-102
ENSG00000121064.12	SCPEP1	protein_coding	0.821909	6.54153e-107	1.24992e-102
ENSG00000124507.10	PACSIN1	protein_coding	0.821879	6.76302e-107	1.29197e-102
ENSG00000109738.10	GLRB	protein_coding	0.821705	8.16634e-107	1.56145e-102
ENSG00000122971.8	ACADS	protein_coding	0.821539	9.78667e-107	1.87107e-102
ENSG00000129245.11	FXR2	protein_coding	0.82153	9.87579e-107	1.88827e-102
ENSG00000110844.13	PRPF40B	protein_coding	0.821465	1.05991e-106	2.02587e-102
ENSG00000113312.10	TTC1	protein_coding	0.821433	1.09779e-106	2.10232e-102
ENSG00000155313.15	USP25	protein_coding	0.821328	1.22917e-106	2.35078e-102
ENSG00000161217.11	PCYT1A	protein_coding	0.821321	1.23983e-106	2.36989e-102
ENSG00000092439.13	TRPM7	protein_coding	0.82124	1.35263e-106	2.58012e-102
ENSG00000075073.14	TACR2	protein_coding	0.821238	1.3563e-106	2.59923e-102
ENSG00000099290.15	WASHC2A	protein_coding	0.82103	1.69885e-106	3.24904e-102
ENSG00000135972.8	MRPS9	protein_coding	0.820972	1.80831e-106	3.45927e-102
ENSG00000136867.10	SLC31A2	protein_coding	0.820926	1.90033e-106	3.63128e-102
ENSG00000136631.12	VPS45	protein_coding	0.820902	1.94965e-106	3.72684e-102
ENSG00000145934.16	TENM2	protein_coding	0.820753	2.29128e-106	4.37665e-102
ENSG00000179603.17	GRM8	protein_coding	0.820664	2.52338e-106	4.81622e-102
ENSG00000138399.17	FASTKD1	protein_coding	0.820573	2.78243e-106	5.31314e-102
ENSG00000111911.6	HINT3	protein_coding	0.820487	3.05264e-106	5.82916e-102
ENSG00000198729.4	PPP1R14C	protein_coding	0.820469	3.11304e-106	5.94383e-102
ENSG00000177570.13	SAMD12	protein_coding	0.820382	3.41949e-106	6.5363e-102
ENSG00000163607.15	GTPBP8	protein_coding	0.820382	3.4199e-106	6.5363e-102
ENSG00000116729.13	WLS	protein_coding	0.820359	3.50465e-106	6.6892e-102
ENSG00000135297.15	MTO1	protein_coding	0.820356	3.51693e-106	6.72742e-102
ENSG00000108733.9	PEX12	protein_coding	0.82026	3.89921e-106	7.45368e-102
ENSG00000034693.14	PEX3	protein_coding	0.820173	4.28239e-106	8.17994e-102
ENSG00000112531.16	QKI	protein_coding	0.820146	4.40833e-106	8.42839e-102
ENSG00000183873.15	SCN5A	protein_coding	0.820145	4.41035e-106	8.42839e-102
ENSG00000141279.15	NPEPPS	protein_coding	0.820078	4.74419e-106	9.05909e-102
ENSG00000144746.6	ARL6IP5	protein_coding	0.820032	4.98122e-106	9.51778e-102
ENSG00000225830.12	ERCC6	protein_coding	0.819982	5.25877e-106	1.00529e-101
ENSG00000205678.7	TECRL	protein_coding	0.819963	5.36802e-106	1.02631e-101
ENSG00000250317.8	SMIM20	protein_coding	0.819762	6.65654e-106	1.27286e-101
ENSG00000143149.12	ALDH9A1	protein_coding	0.819617	7.78268e-106	1.48691e-101
ENSG00000160539.4	PLPP7	protein_coding	0.819582	8.08229e-106	1.54425e-101
ENSG00000116539.12	ASH1L	protein_coding	0.819545	8.406e-106	1.60732e-101
ENSG00000124164.15	VAPB	protein_coding	0.819504	8.77946e-106	1.67803e-101
ENSG00000138138.13	ATAD1	protein_coding	0.819364	1.0209e-105	1.94942e-101
ENSG00000198523.5	PLN	protein_coding	0.819324	1.06559e-105	2.04498e-101
ENSG00000179152.19	TCAIM	protein_coding	0.819223	1.18647e-105	2.27433e-101
ENSG00000110048.11	OSBP	protein_coding	0.819202	1.21344e-105	2.31255e-101
ENSG00000078674.17	PCM1	protein_coding	0.819185	1.23599e-105	2.36989e-101
ENSG00000189180.15	ZNF33A	protein_coding	0.819146	1.28831e-105	2.46545e-101
ENSG00000158882.14	TOMM40L	protein_coding	0.819032	1.4554e-105	2.79035e-101
ENSG00000103942.12	HOMER2	protein_coding	0.819011	1.48785e-105	2.84769e-101
ENSG00000060237.16	WNK1	protein_coding	0.818981	1.53766e-105	2.94325e-101
ENSG00000159023.19	EPB41	protein_coding	0.818763	1.94041e-105	3.70773e-101
ENSG00000147124.12	ZNF41	protein_coding	0.818743	1.98232e-105	3.78418e-101
ENSG00000125246.15	CLYBL	protein_coding	0.818679	2.12156e-105	4.05174e-101
ENSG00000156219.16	ART3	protein_coding	0.818672	2.13741e-105	4.08997e-101
ENSG00000092148.12	HECTD1	protein_coding	0.81866	2.16402e-105	4.12819e-101
ENSG00000185532.15	PRKG1	protein_coding	0.818478	2.62763e-105	5.02646e-101
ENSG00000135218.17	CD36	protein_coding	0.818446	2.71919e-105	5.19846e-101
ENSG00000159423.16	ALDH4A1	protein_coding	0.818363	2.96984e-105	5.67626e-101
ENSG00000108679.12	LGALS3BP	protein_coding	0.81823	3.4215e-105	6.5363e-101
ENSG00000167815.11	PRDX2	protein_coding	0.818164	3.67212e-105	7.0141e-101
ENSG00000117640.17	MTFR1L	protein_coding	0.818115	3.86819e-105	7.39634e-101
ENSG00000197969.11	VPS13A	protein_coding	0.818065	4.07761e-105	7.7977e-101
ENSG00000130517.13	PGPEP1	protein_coding	0.817794	5.43395e-105	1.03778e-100
ENSG00000133958.13	UNC79	protein_coding	0.817721	5.87569e-105	1.12379e-100
ENSG00000164849.9	GPR146	protein_coding	0.817695	6.03878e-105	1.15436e-100
ENSG00000138641.15	HERC3	protein_coding	0.817688	6.08067e-105	1.16201e-100
ENSG00000154330.12	PGM5	protein_coding	0.81767	6.20327e-105	1.18494e-100
ENSG00000178053.17	MLF1	protein_coding	0.817665	6.23558e-105	1.19259e-100
ENSG00000123607.14	TTC21B	protein_coding	0.817631	6.46168e-105	1.23464e-100
ENSG00000142599.17	RERE	protein_coding	0.817592	6.73203e-105	1.28624e-100
ENSG00000055208.18	TAB2	protein_coding	0.817567	6.91168e-105	1.32064e-100
ENSG00000143374.16	TARS2	protein_coding	0.817524	7.24105e-105	1.38371e-100
ENSG00000124702.17	KLHDC3	protein_coding	0.817499	7.43511e-105	1.42193e-100
ENSG00000025800.13	KPNA6	protein_coding	0.817428	8.00895e-105	1.53087e-100
ENSG00000214960.9	ISPD	protein_coding	0.817317	9.00685e-105	1.72199e-100
ENSG00000153531.13	ADPRHL1	protein_coding	0.817316	9.02357e-105	1.7239e-100
ENSG00000154743.17	TSEN2	protein_coding	0.817276	9.4115e-105	1.79844e-100
ENSG00000075651.15	PLD1	protein_coding	0.817271	9.45562e-105	1.808e-100
ENSG00000138190.16	EXOC6	protein_coding	0.817225	9.92499e-105	1.89591e-100
ENSG00000138078.15	PREPL	protein_coding	0.817211	1.00793e-104	1.93031e-100
ENSG00000169946.13	ZFPM2	protein_coding	0.817182	1.03871e-104	1.98765e-100
ENSG00000162885.12	B3GALNT2	protein_coding	0.817148	1.0769e-104	2.0641e-100
ENSG00000132570.14	PCBD2	protein_coding	0.817048	1.19663e-104	2.29344e-100
ENSG00000182512.4	GLRX5	protein_coding	0.817026	1.22572e-104	2.35078e-100
ENSG00000168958.19	MFF	protein_coding	0.816937	1.34639e-104	2.58012e-100
ENSG00000140382.14	HMG20A	protein_coding	0.816919	1.37221e-104	2.61834e-100
ENSG00000122873.11	CISD1	protein_coding	0.81686	1.46017e-104	2.79035e-100
ENSG00000134765.9	DSC1	protein_coding	0.816806	1.54451e-104	2.94325e-100
ENSG00000135108.14	FBXO21	protein_coding	0.816791	1.56902e-104	3.00058e-100
ENSG00000089289.15	IGBP1	protein_coding	0.816729	1.67523e-104	3.21082e-100
ENSG00000112640.14	PPP2R5D	protein_coding	0.816695	1.73614e-104	3.32549e-100
ENSG00000110435.11	PDHX	protein_coding	0.816669	1.78559e-104	3.42105e-100
ENSG00000166340.15	TPP1	protein_coding	0.816652	1.81827e-104	3.47838e-100
ENSG00000183044.11	ABAT	protein_coding	0.816606	1.90751e-104	3.65039e-100
ENSG00000145495.15	2020-03-06	protein_coding	0.816551	2.02053e-104	3.86062e-100
ENSG00000139116.18	KIF21A	protein_coding	0.816551	2.0211e-104	3.86062e-100
ENSG00000126777.17	KTN1	protein_coding	0.816538	2.04811e-104	3.91796e-100
ENSG00000129675.15	ARHGEF6	protein_coding	0.816518	2.09302e-104	3.99441e-100
ENSG00000168286.2	THAP11	protein_coding	0.816486	2.16391e-104	4.12819e-100
ENSG00000104973.16	MED25	protein_coding	0.816454	2.23807e-104	4.28109e-100
ENSG00000100109.16	TFIP11	protein_coding	0.816383	2.41084e-104	4.60599e-100
ENSG00000264364.2	DYNLL2	protein_coding	0.816345	2.509e-104	4.79711e-100
ENSG00000173273.15	TNKS	protein_coding	0.816168	3.0226e-104	5.77182e-100
ENSG00000112902.11	SEMA5A	protein_coding	0.816141	3.10928e-104	5.94383e-100
ENSG00000151090.17	THRB	protein_coding	0.816079	3.31787e-104	6.34518e-100
ENSG00000068697.6	LAPTM4A	protein_coding	0.816017	3.54408e-104	6.76565e-100
ENSG00000215218.3	UBE2QL1	protein_coding	0.816014	3.55172e-104	6.78476e-100
ENSG00000109572.13	CLCN3	protein_coding	0.815981	3.67847e-104	7.03322e-100
ENSG00000182836.9	PLCXD3	protein_coding	0.815945	3.81986e-104	7.30078e-100
ENSG00000212916.4	MAP10	protein_coding	0.815932	3.87165e-104	7.39634e-100
ENSG00000134056.11	MRPS36	protein_coding	0.815848	4.22978e-104	8.08438e-100
ENSG00000080493.15	SLC4A4	protein_coding	0.815843	4.25039e-104	8.1226e-100
ENSG00000155506.16	LARP1	protein_coding	0.815766	4.61024e-104	8.81063e-100
ENSG00000186628.12	FSD2	protein_coding	0.815757	4.6533e-104	8.88708e-100
ENSG00000083720.12	OXCT1	protein_coding	0.815669	5.10197e-104	9.74712e-100
ENSG00000151093.7	OXSM	protein_coding	0.815644	5.23561e-104	1.00147e-99
ENSG00000102241.11	HTATSF1	protein_coding	0.815512	6.0134e-104	1.14863e-99
ENSG00000131375.9	CAPN7	protein_coding	0.815426	6.57815e-104	1.25757e-99
ENSG00000047849.21	MAP4	protein_coding	0.815364	7.01929e-104	1.34166e-99
ENSG00000166783.21	KIAA0430	protein_coding	0.815361	7.04038e-104	1.34548e-99
ENSG00000155657.26	TTN	protein_coding	0.815281	7.65661e-104	1.46398e-99
ENSG00000197565.15	COL4A6	protein_coding	0.815196	8.3619e-104	1.59776e-99
ENSG00000156958.14	GALK2	protein_coding	0.815194	8.38422e-104	1.60159e-99
ENSG00000234438.3	KBTBD13	protein_coding	0.815133	8.93509e-104	1.70861e-99
ENSG00000105819.13	PMPCB	protein_coding	0.815011	1.01423e-103	1.93031e-99
ENSG00000171097.13	KYAT1	protein_coding	0.814971	1.05749e-103	2.02587e-99
ENSG00000075336.11	TIMM21	protein_coding	0.81496	1.0692e-103	2.04498e-99
ENSG00000145723.16	GIN1	protein_coding	0.814865	1.18081e-103	2.25522e-99
ENSG00000171853.15	TRAPPC12	protein_coding	0.814856	1.19227e-103	2.27433e-99
ENSG00000027001.9	MIPEP	protein_coding	0.814768	1.30665e-103	2.50367e-99
ENSG00000007350.16	TKTL1	protein_coding	0.814738	1.3475e-103	2.58012e-99
ENSG00000110429.13	FBXO3	protein_coding	0.814589	1.57443e-103	3.00058e-99
ENSG00000176542.9	USF3	protein_coding	0.814492	1.74125e-103	3.32549e-99
ENSG00000100601.9	ALKBH1	protein_coding	0.814447	1.82371e-103	3.47838e-99
ENSG00000103707.9	MTFMT	protein_coding	0.814447	1.82487e-103	3.47838e-99
ENSG00000080546.13	SESN1	protein_coding	0.814382	1.95212e-103	3.72684e-99
ENSG00000116981.3	NT5C1A	protein_coding	0.814253	2.23204e-103	4.26198e-99
ENSG00000132463.13	GRSF1	protein_coding	0.814251	2.23592e-103	4.28109e-99
ENSG00000171914.16	TLN2	protein_coding	0.814249	2.23997e-103	4.28109e-99
ENSG00000144741.17	SLC25A26	protein_coding	0.81418	2.40602e-103	4.60599e-99
ENSG00000132294.14	EFR3A	protein_coding	0.814145	2.49587e-103	4.778e-99
ENSG00000185515.14	BRCC3	protein_coding	0.814117	2.57099e-103	4.91178e-99
ENSG00000107669.17	ATE1	protein_coding	0.814105	2.60058e-103	4.96912e-99
ENSG00000143499.13	SMYD2	protein_coding	0.814102	2.60862e-103	4.98823e-99
ENSG00000104341.16	LAPTM4B	protein_coding	0.814098	2.62198e-103	5.00734e-99
ENSG00000118729.11	CASQ2	protein_coding	0.814085	2.65695e-103	5.08379e-99
ENSG00000110344.9	UBE4A	protein_coding	0.81405	2.75391e-103	5.2558e-99
ENSG00000187715.13	KBTBD12	protein_coding	0.814003	2.89308e-103	5.52337e-99
ENSG00000132359.14	RAP1GAP2	protein_coding	0.813877	3.29668e-103	6.30696e-99
ENSG00000197111.15	PCBP2	protein_coding	0.813873	3.30935e-103	6.32607e-99
ENSG00000153339.13	TRAPPC8	protein_coding	0.813837	3.43548e-103	6.57453e-99
ENSG00000100731.15	PCNX1	protein_coding	0.813608	4.3512e-103	8.31372e-99
ENSG00000127884.4	ECHS1	protein_coding	0.81358	4.48207e-103	8.56218e-99
ENSG00000173208.3	ABCD2	protein_coding	0.813548	4.63253e-103	8.84886e-99
ENSG00000139160.13	ETFBKMT	protein_coding	0.813522	4.75477e-103	9.0782e-99
ENSG00000004961.14	HCCS	protein_coding	0.813521	4.76008e-103	9.09731e-99
ENSG00000119421.6	NDUFA8	protein_coding	0.813497	4.88121e-103	9.32666e-99
ENSG00000198585.11	NUDT16	protein_coding	0.813435	5.20368e-103	9.93824e-99
ENSG00000143799.12	PARP1	protein_coding	0.813315	5.89284e-103	1.1257e-98
ENSG00000128581.15	IFT22	protein_coding	0.813259	6.24172e-103	1.19259e-98
ENSG00000069329.16	VPS35	protein_coding	0.813249	6.30842e-103	1.20597e-98
ENSG00000167792.11	NDUFV1	protein_coding	0.813161	6.90806e-103	1.32064e-98
ENSG00000135686.12	KLHL36	protein_coding	0.813154	6.95467e-103	1.32828e-98
ENSG00000130348.11	QRSL1	protein_coding	0.812991	8.22794e-103	1.57292e-98
ENSG00000114923.16	SLC4A3	protein_coding	0.812981	8.31039e-103	1.58821e-98
ENSG00000103479.15	RBL2	protein_coding	0.81296	8.49383e-103	1.62261e-98
ENSG00000131828.13	PDHA1	protein_coding	0.812933	8.73247e-103	1.66848e-98
ENSG00000139613.11	SMARCC2	protein_coding	0.812897	9.06133e-103	1.73155e-98
ENSG00000166192.14	SENP8	protein_coding	0.812848	9.53238e-103	1.82137e-98
ENSG00000166352.15	C11orf74	protein_coding	0.812802	9.99366e-103	1.90929e-98
ENSG00000140543.14	DET1	protein_coding	0.812642	1.17791e-102	2.25522e-98
ENSG00000259494.1	MRPL46	protein_coding	0.812631	1.19159e-102	2.27433e-98
ENSG00000227345.8	PARG	protein_coding	0.812616	1.21045e-102	2.31255e-98
ENSG00000100027.14	YPEL1	protein_coding	0.812584	1.25038e-102	2.389e-98
ENSG00000116604.17	MEF2D	protein_coding	0.812554	1.28933e-102	2.46545e-98
ENSG00000166855.9	CLPX	protein_coding	0.812554	1.28963e-102	2.46545e-98
ENSG00000169021.5	UQCRFS1	protein_coding	0.812529	1.32272e-102	2.52278e-98
ENSG00000184857.7	TMEM186	protein_coding	0.812449	1.43601e-102	2.75213e-98
ENSG00000140718.20	FTO	protein_coding	0.812361	1.5717e-102	3.00058e-98
ENSG00000066629.16	EML1	protein_coding	0.81219	1.8738e-102	3.57394e-98
ENSG00000183597.15	TANGO2	protein_coding	0.812125	2.00323e-102	3.8224e-98
ENSG00000138032.20	PPM1B	protein_coding	0.812101	2.05173e-102	3.91796e-98
ENSG00000100354.20	TNRC6B	protein_coding	0.812078	2.10048e-102	4.01352e-98
ENSG00000069509.5	FUNDC1	protein_coding	0.812062	2.1358e-102	4.08997e-98
ENSG00000143257.11	NR1I3	protein_coding	0.812033	2.20037e-102	4.20464e-98
ENSG00000162999.12	DUSP19	protein_coding	0.812	2.27598e-102	4.35754e-98
ENSG00000181856.14	SLC2A4	protein_coding	0.811991	2.29793e-102	4.39576e-98
ENSG00000115947.13	ORC4	protein_coding	0.811932	2.43943e-102	4.66333e-98
ENSG00000132825.6	PPP1R3D	protein_coding	0.811868	2.60542e-102	4.98823e-98
ENSG00000187699.10	C2orf88	protein_coding	0.811841	2.67921e-102	5.12202e-98
ENSG00000008513.14	ST3GAL1	protein_coding	0.811836	2.69222e-102	5.14113e-98
ENSG00000169047.5	IRS1	protein_coding	0.811801	2.79093e-102	5.33225e-98
ENSG00000189369.8	GSPT2	protein_coding	0.811778	2.85698e-102	5.46603e-98
ENSG00000116750.13	UCHL5	protein_coding	0.811746	2.95003e-102	5.63804e-98
ENSG00000055130.15	CUL1	protein_coding	0.811719	3.03427e-102	5.79094e-98
ENSG00000084092.6	NOA1	protein_coding	0.8117	3.09453e-102	5.90561e-98
ENSG00000174370.9	C11orf45	protein_coding	0.811669	3.19202e-102	6.09673e-98
ENSG00000070778.12	PTPN21	protein_coding	0.811662	3.21681e-102	6.15406e-98
ENSG00000116783.14	TNNI3K	protein_coding	0.811508	3.76177e-102	7.18611e-98
ENSG00000121897.14	LIAS	protein_coding	0.811462	3.94297e-102	7.53013e-98
ENSG00000112339.14	HBS1L	protein_coding	0.811456	3.96964e-102	7.58746e-98
ENSG00000132429.9	POPDC3	protein_coding	0.811451	3.98997e-102	7.62569e-98
ENSG00000110315.6	RNF141	protein_coding	0.811419	4.1233e-102	7.87414e-98
ENSG00000136478.7	TEX2	protein_coding	0.811398	4.20881e-102	8.04615e-98
ENSG00000019995.6	ZRANB1	protein_coding	0.811345	4.44317e-102	8.48573e-98
ENSG00000162402.13	USP24	protein_coding	0.811305	4.63109e-102	8.84886e-98
ENSG00000138823.13	MTTP	protein_coding	0.811292	4.69082e-102	8.96353e-98
ENSG00000114738.10	MAPKAPK3	protein_coding	0.811228	5.00984e-102	9.57511e-98
ENSG00000198793.12	MTOR	protein_coding	0.811143	5.46167e-102	1.04352e-97
ENSG00000171867.16	PRNP	protein_coding	0.811134	5.5119e-102	1.05307e-97
ENSG00000104325.6	DECR1	protein_coding	0.811128	5.54538e-102	1.06072e-97
ENSG00000134452.19	FBXO18	protein_coding	0.81111	5.64906e-102	1.07983e-97
ENSG00000011523.13	CEP68	protein_coding	0.811098	5.719e-102	1.09321e-97
ENSG00000198836.8	OPA1	protein_coding	0.811067	5.90028e-102	1.12761e-97
ENSG00000173281.4	PPP1R3B	protein_coding	0.811055	5.96997e-102	1.14099e-97
ENSG00000144647.5	POMGNT2	protein_coding	0.811038	6.07807e-102	1.16201e-97
ENSG00000162434.11	JAK1	protein_coding	0.811025	6.1582e-102	1.1773e-97
ENSG00000112357.12	PEX7	protein_coding	0.810907	6.94494e-102	1.32637e-97
ENSG00000244509.3	APOBEC3C	protein_coding	0.810791	7.81049e-102	1.49265e-97
ENSG00000141013.16	GAS8	protein_coding	0.810728	8.32857e-102	1.59203e-97
ENSG00000173230.15	GOLGB1	protein_coding	0.810675	8.79078e-102	1.67994e-97
ENSG00000088812.17	ATRN	protein_coding	0.810672	8.82055e-102	1.68568e-97
ENSG00000066136.20	NFYC	protein_coding	0.810659	8.93634e-102	1.70861e-97
ENSG00000239887.4	C1orf226	protein_coding	0.810652	9.00043e-102	1.72008e-97
ENSG00000072401.14	UBE2D1	protein_coding	0.810644	9.07125e-102	1.73346e-97
ENSG00000205683.11	DPF3	protein_coding	0.810586	9.62547e-102	1.84049e-97
ENSG00000085224.21	ATRX	protein_coding	0.81056	9.87371e-102	1.88635e-97
ENSG00000172340.14	SUCLG2	protein_coding	0.810528	1.02027e-101	1.94942e-97
ENSG00000153147.5	SMARCA5	protein_coding	0.810463	1.09025e-101	2.08321e-97
ENSG00000170791.17	CHCHD7	protein_coding	0.810359	1.21133e-101	2.31255e-97
ENSG00000158109.14	TPRG1L	protein_coding	0.810308	1.27588e-101	2.44634e-97
ENSG00000134463.14	ECHDC3	protein_coding	0.810275	1.31859e-101	2.52278e-97
ENSG00000270885.1	RASL10B	protein_coding	0.810238	1.36935e-101	2.61834e-97
ENSG00000157500.10	APPL1	protein_coding	0.810228	1.38312e-101	2.63746e-97
ENSG00000118596.11	SLC16A7	protein_coding	0.810195	1.43056e-101	2.73302e-97
ENSG00000196531.10	NACA	protein_coding	0.810191	1.43657e-101	2.75213e-97
ENSG00000166347.18	CYB5A	protein_coding	0.810176	1.45765e-101	2.79035e-97
ENSG00000116459.10	ATP5F1	protein_coding	0.810157	1.48673e-101	2.84769e-97
ENSG00000101444.12	AHCY	protein_coding	0.810133	1.52256e-101	2.90502e-97
ENSG00000163633.10	C4orf36	protein_coding	0.81013	1.5269e-101	2.92414e-97
ENSG00000119139.17	TJP2	protein_coding	0.810105	1.56706e-101	3.00058e-97
ENSG00000120265.16	PCMT1	protein_coding	0.809871	1.98501e-101	3.80329e-97
ENSG00000136144.11	RCBTB1	protein_coding	0.809821	2.08734e-101	3.99441e-97
ENSG00000109189.12	USP46	protein_coding	0.809651	2.48001e-101	4.73978e-97
ENSG00000111540.15	RAB5B	protein_coding	0.809649	2.48367e-101	4.73978e-97
ENSG00000063245.14	EPN1	protein_coding	0.80963	2.53247e-101	4.83534e-97
ENSG00000029725.16	RABEP1	protein_coding	0.809606	2.59441e-101	4.95001e-97
ENSG00000163541.11	SUCLG1	protein_coding	0.80958	2.66285e-101	5.08379e-97
ENSG00000227729.3	RD3L	protein_coding	0.809513	2.8505e-101	5.44692e-97
ENSG00000173402.11	DAG1	protein_coding	0.809512	2.85307e-101	5.44692e-97
ENSG00000112996.10	MRPS30	protein_coding	0.809424	3.11795e-101	5.96294e-97
ENSG00000080802.18	CNOT4	protein_coding	0.809406	3.17406e-101	6.0585e-97
ENSG00000185728.16	YTHDF3	protein_coding	0.809353	3.34819e-101	6.40252e-97
ENSG00000116096.5	SPR	protein_coding	0.809292	3.56033e-101	6.80387e-97
ENSG00000167232.13	ZNF91	protein_coding	0.809281	3.60135e-101	6.88032e-97
ENSG00000167081.16	PBX3	protein_coding	0.809274	3.62535e-101	6.93766e-97
ENSG00000074603.18	DPP8	protein_coding	0.809216	3.84324e-101	7.33901e-97
ENSG00000184574.9	LPAR5	protein_coding	0.809171	4.02144e-101	7.68302e-97
ENSG00000169599.12	NFU1	protein_coding	0.809141	4.14407e-101	7.91237e-97
ENSG00000100393.12	EP300	protein_coding	0.809111	4.27094e-101	8.16082e-97
ENSG00000112137.17	PHACTR1	protein_coding	0.809067	4.46679e-101	8.54306e-97
ENSG00000141034.9	GID4	protein_coding	0.809058	4.50845e-101	8.61951e-97
ENSG00000112584.13	FAM120B	protein_coding	0.808968	4.93264e-101	9.42222e-97
ENSG00000167325.14	RRM1	protein_coding	0.808879	5.39314e-101	1.03014e-96
ENSG00000134569.9	LRP4	protein_coding	0.808794	5.87686e-101	1.12379e-96
ENSG00000104756.15	KCTD9	protein_coding	0.808767	6.03988e-101	1.15436e-96
ENSG00000001084.10	GCLC	protein_coding	0.808722	6.31841e-101	1.20788e-96
ENSG00000189043.9	NDUFA4	protein_coding	0.808713	6.37762e-101	1.21935e-96
ENSG00000154678.16	PDE1C	protein_coding	0.808671	6.65023e-101	1.27095e-96
ENSG00000173085.13	COQ2	protein_coding	0.808649	6.7997e-101	1.29962e-96
ENSG00000125482.12	TTF1	protein_coding	0.808533	7.63647e-101	1.46016e-96
ENSG00000168904.14	LRRC28	protein_coding	0.80851	7.81622e-101	1.49456e-96
ENSG00000167220.11	HDHD2	protein_coding	0.808506	7.84925e-101	1.50029e-96
ENSG00000108175.16	ZMIZ1	protein_coding	0.808482	8.03372e-101	1.53469e-96
ENSG00000203778.7	FAM229B	protein_coding	0.80845	8.30165e-101	1.5863e-96
ENSG00000129116.17	PALLD	protein_coding	0.808442	8.36253e-101	1.59776e-96
ENSG00000139405.15	RITA1	protein_coding	0.808423	8.52722e-101	1.63025e-96
ENSG00000091164.12	TXNL1	protein_coding	0.808421	8.5434e-101	1.63217e-96
ENSG00000120709.10	FAM53C	protein_coding	0.808355	9.12705e-101	1.74493e-96
ENSG00000051825.14	MPHOSPH9	protein_coding	0.808354	9.13437e-101	1.74493e-96
ENSG00000237190.3	CDKN2AIPNL	protein_coding	0.808279	9.85273e-101	1.88253e-96
ENSG00000108666.9	C17orf75	protein_coding	0.808267	9.97402e-101	1.90547e-96
ENSG00000114439.18	BBX	protein_coding	0.808231	1.03354e-100	1.96854e-96
ENSG00000184117.11	NIPSNAP1	protein_coding	0.808204	1.06174e-100	2.02587e-96
ENSG00000109775.10	UFSP2	protein_coding	0.808155	1.11473e-100	2.12143e-96
ENSG00000133302.12	SLF1	protein_coding	0.808101	1.17741e-100	2.25522e-96
ENSG00000155592.15	ZKSCAN2	protein_coding	0.808008	1.29212e-100	2.46545e-96
ENSG00000170315.13	UBB	protein_coding	0.808002	1.30018e-100	2.48456e-96
ENSG00000021300.13	PLEKHB1	protein_coding	0.807986	1.32e-100	2.52278e-96
ENSG00000140986.7	RPL3L	protein_coding	0.807927	1.40095e-100	2.67568e-96
ENSG00000055118.14	KCNH2	protein_coding	0.807885	1.461e-100	2.79035e-96
ENSG00000186300.11	ZNF555	protein_coding	0.807802	1.58661e-100	3.03881e-96
ENSG00000167112.9	TRUB2	protein_coding	0.80777	1.63853e-100	3.13437e-96
ENSG00000177150.12	FAM210A	protein_coding	0.807758	1.65799e-100	3.17259e-96
ENSG00000100764.13	PSMC1	protein_coding	0.807721	1.72051e-100	3.28726e-96
ENSG00000197928.10	ZNF677	protein_coding	0.807711	1.73877e-100	3.32549e-96
ENSG00000093167.17	LRRFIP2	protein_coding	0.807639	1.86695e-100	3.57394e-96
ENSG00000175600.15	SUGCT	protein_coding	0.80763	1.88473e-100	3.59306e-96
ENSG00000166266.13	CUL5	protein_coding	0.807621	1.90174e-100	3.63128e-96
ENSG00000183576.12	SETD3	protein_coding	0.80757	2.00122e-100	3.8224e-96
ENSG00000198934.4	MAGEE1	protein_coding	0.807534	2.07441e-100	3.95618e-96
ENSG00000131018.22	SYNE1	protein_coding	0.807517	2.11012e-100	4.03263e-96
ENSG00000181072.11	CHRM2	protein_coding	0.807486	2.17438e-100	4.1473e-96
ENSG00000177613.8	CSTF2T	protein_coding	0.807438	2.28231e-100	4.35754e-96
ENSG00000154917.10	RAB6B	protein_coding	0.80742	2.3241e-100	4.43398e-96
ENSG00000135932.10	CAB39	protein_coding	0.807356	2.47714e-100	4.73978e-96
ENSG00000095203.14	EPB41L4B	protein_coding	0.807351	2.48854e-100	4.75889e-96
ENSG00000164961.15	WASHC5	protein_coding	0.80722	2.83433e-100	5.4087e-96
ENSG00000033800.13	PIAS1	protein_coding	0.807207	2.87123e-100	5.48514e-96
ENSG00000081791.8	KIAA0141	protein_coding	0.807176	2.96337e-100	5.65715e-96
ENSG00000167182.13	SP2	protein_coding	0.807145	3.05638e-100	5.84827e-96
ENSG00000137274.12	BPHL	protein_coding	0.807115	3.14594e-100	6.02028e-96
ENSG00000162736.15	NCSTN	protein_coding	0.807025	3.44114e-100	6.57453e-96
ENSG00000218739.9	CEBPZOS	protein_coding	0.806981	3.59491e-100	6.86121e-96
ENSG00000182732.16	RGS6	protein_coding	0.806944	3.73192e-100	7.12878e-96
ENSG00000134759.13	ELP2	protein_coding	0.806917	3.83368e-100	7.3199e-96
ENSG00000088888.17	MAVS	protein_coding	0.806903	3.88382e-100	7.41546e-96
ENSG00000047315.15	POLR2B	protein_coding	0.806893	3.92446e-100	7.4919e-96
ENSG00000198924.7	DCLRE1A	protein_coding	0.806864	4.04017e-100	7.72125e-96
ENSG00000117118.9	SDHB	protein_coding	0.80676	4.47787e-100	8.56218e-96
ENSG00000100916.13	BRMS1L	protein_coding	0.806748	4.53059e-100	8.65774e-96
ENSG00000139977.13	NAA30	protein_coding	0.806738	4.57856e-100	8.7533e-96
ENSG00000165861.13	ZFYVE1	protein_coding	0.8067	4.75148e-100	9.0782e-96
ENSG00000166411.13	IDH3A	protein_coding	0.806656	4.96376e-100	9.47955e-96
ENSG00000059691.11	GATB	protein_coding	0.806643	5.02858e-100	9.61334e-96
ENSG00000169519.20	METTL15	protein_coding	0.806615	5.17382e-100	9.8809e-96
ENSG00000162688.16	AGL	protein_coding	0.806486	5.87406e-100	1.12187e-95
ENSG00000214435.7	AS3MT	protein_coding	0.806462	6.02124e-100	1.15054e-95
ENSG00000164366.3	CCDC127	protein_coding	0.806353	6.70426e-100	1.2805e-95
ENSG00000136504.11	KAT7	protein_coding	0.806345	6.76016e-100	1.29197e-95
ENSG00000124177.14	CHD6	protein_coding	0.806309	7.00477e-100	1.33784e-95
ENSG00000165688.11	PMPCA	protein_coding	0.806282	7.19473e-100	1.37415e-95
ENSG00000173660.11	UQCRH	protein_coding	0.806272	7.2638e-100	1.38753e-95
ENSG00000166135.13	HIF1AN	protein_coding	0.806241	7.49044e-100	1.43149e-95
ENSG00000108861.8	DUSP3	protein_coding	0.806204	7.77305e-100	1.485e-95
ENSG00000147576.15	ADHFE1	protein_coding	0.806189	7.88251e-100	1.50603e-95
ENSG00000164331.9	ANKRA2	protein_coding	0.806159	8.12141e-100	1.55189e-95
ENSG00000162520.14	SYNC	protein_coding	0.806128	8.3792e-100	1.60159e-95
ENSG00000112304.10	ACOT13	protein_coding	0.805802	1.15646e-99	2.21699e-95
ENSG00000163807.5	KIAA1143	protein_coding	0.805778	1.18389e-99	2.25522e-95
ENSG00000169760.17	NLGN1	protein_coding	0.805695	1.28491e-99	2.44634e-95
ENSG00000111843.13	TMEM14C	protein_coding	0.805679	1.30558e-99	2.50367e-95
ENSG00000205476.8	CCDC85C	protein_coding	0.80559	1.42419e-99	2.7139e-95
ENSG00000104823.8	ECH1	protein_coding	0.80545	1.63624e-99	3.13437e-95
ENSG00000172159.15	FRMD3	protein_coding	0.805424	1.67739e-99	3.21082e-95
ENSG00000198677.10	TTC37	protein_coding	0.805411	1.70037e-99	3.24904e-95
ENSG00000151150.21	ANK3	protein_coding	0.805404	1.71083e-99	3.26815e-95
ENSG00000116688.16	MFN2	protein_coding	0.805384	1.74588e-99	3.3446e-95
ENSG00000196704.11	AMZ2	protein_coding	0.805355	1.79594e-99	3.44016e-95
ENSG00000132792.18	CTNNBL1	protein_coding	0.805291	1.91355e-99	3.65039e-95
ENSG00000163155.11	LYSMD1	protein_coding	0.805176	2.14106e-99	4.08997e-95
ENSG00000125868.15	DSTN	protein_coding	0.805146	2.20604e-99	4.22375e-95
ENSG00000197912.14	SPG7	protein_coding	0.805134	2.23154e-99	4.26198e-95
ENSG00000171109.18	MFN1	protein_coding	0.805124	2.25384e-99	4.3002e-95
ENSG00000104313.17	EYA1	protein_coding	0.805066	2.38626e-99	4.56777e-95
ENSG00000145982.11	FARS2	protein_coding	0.805058	2.40487e-99	4.58688e-95
ENSG00000119866.20	BCL11A	protein_coding	0.805054	2.41435e-99	4.60599e-95
ENSG00000131943.17	C19orf12	protein_coding	0.804794	3.11661e-99	5.96294e-95
ENSG00000107581.12	EIF3A	protein_coding	0.804716	3.36498e-99	6.42163e-95
ENSG00000101417.11	PXMP4	protein_coding	0.804674	3.50746e-99	6.70831e-95
ENSG00000111058.7	ACSS3	protein_coding	0.804654	3.57654e-99	6.8421e-95
ENSG00000174611.11	KY	protein_coding	0.804643	3.61408e-99	6.89943e-95
ENSG00000165699.13	TSC1	protein_coding	0.804628	3.66775e-99	7.0141e-95
ENSG00000179295.17	PTPN11	protein_coding	0.804623	3.6867e-99	7.05233e-95
ENSG00000085831.15	TTC39A	protein_coding	0.80446	4.32407e-99	8.25638e-95
ENSG00000259431.5	THTPA	protein_coding	0.804434	4.43593e-99	8.48573e-95
ENSG00000172399.5	MYOZ2	protein_coding	0.80442	4.49838e-99	8.6004e-95
ENSG00000104221.12	BRF2	protein_coding	0.804366	4.74032e-99	9.05909e-95
ENSG00000176771.16	NCKAP5	protein_coding	0.804349	4.82196e-99	9.21198e-95
ENSG00000128881.16	TTBK2	protein_coding	0.804317	4.97579e-99	9.51778e-95
ENSG00000137513.9	NARS2	protein_coding	0.804314	4.9881e-99	9.53689e-95
ENSG00000109458.8	GAB1	protein_coding	0.804309	5.01553e-99	9.59422e-95
ENSG00000120696.8	KBTBD7	protein_coding	0.804204	5.55777e-99	1.06263e-94
ENSG00000069345.11	DNAJA2	protein_coding	0.804076	6.29549e-99	1.20406e-94
ENSG00000128513.14	POT1	protein_coding	0.803857	7.79786e-99	1.49074e-94
ENSG00000009954.10	BAZ1B	protein_coding	0.803815	8.11976e-99	1.55189e-94
ENSG00000158301.18	GPRASP2	protein_coding	0.803799	8.24766e-99	1.57674e-94
ENSG00000135469.13	COQ10A	protein_coding	0.803781	8.39916e-99	1.60541e-94
ENSG00000113595.14	TRIM23	protein_coding	0.803777	8.4292e-99	1.61114e-94
ENSG00000178952.10	TUFM	protein_coding	0.803687	9.20508e-99	1.76022e-94
ENSG00000132313.14	MRPL35	protein_coding	0.803623	9.7925e-99	1.87107e-94
ENSG00000186472.19	PCLO	protein_coding	0.803485	1.12058e-98	2.14054e-94
ENSG00000188549.12	C15orf52	protein_coding	0.803361	1.26454e-98	2.40811e-94
ENSG00000171723.15	GPHN	protein_coding	0.803358	1.26759e-98	2.42722e-94
ENSG00000203740.3	METTL11B	protein_coding	0.803326	1.30776e-98	2.50367e-94
ENSG00000123297.17	TSFM	protein_coding	0.803301	1.34086e-98	2.56101e-94
ENSG00000155034.18	FBXL18	protein_coding	0.80329	1.35444e-98	2.58012e-94
ENSG00000163393.12	SLC22A15	protein_coding	0.803242	1.41933e-98	2.7139e-94
ENSG00000253368.3	TRNP1	protein_coding	0.803223	1.44598e-98	2.77124e-94
ENSG00000125107.17	CNOT1	protein_coding	0.803172	1.51997e-98	2.90502e-94
ENSG00000140992.18	PDPK1	protein_coding	0.803167	1.52624e-98	2.92414e-94
ENSG00000103035.10	PSMD7	protein_coding	0.803159	1.53866e-98	2.94325e-94
ENSG00000128654.13	MTX2	protein_coding	0.803044	1.72144e-98	3.28726e-94
ENSG00000089163.4	SIRT4	protein_coding	0.803016	1.7682e-98	3.38282e-94
ENSG00000172831.11	CES2	protein_coding	0.802875	2.02816e-98	3.87974e-94
ENSG00000189319.13	FAM53B	protein_coding	0.802817	2.1445e-98	4.08997e-94
ENSG00000163644.14	PPM1K	protein_coding	0.802676	2.45922e-98	4.70155e-94
ENSG00000185418.15	TARSL2	protein_coding	0.802669	2.47582e-98	4.73978e-94
ENSG00000134744.13	ZCCHC11	protein_coding	0.802619	2.59804e-98	4.96912e-94
ENSG00000167740.9	CYB5D2	protein_coding	0.802604	2.63818e-98	5.04557e-94
ENSG00000138279.15	ANXA7	protein_coding	0.802445	3.07444e-98	5.86738e-94
ENSG00000155008.13	APOOL	protein_coding	0.80237	3.30809e-98	6.32607e-94
ENSG00000064999.13	ANKS1A	protein_coding	0.802368	3.31545e-98	6.34518e-94
ENSG00000138777.19	PPA2	protein_coding	0.802325	3.45459e-98	6.59364e-94
ENSG00000089225.19	TBX5	protein_coding	0.802238	3.75824e-98	7.18611e-94
ENSG00000104964.14	AES	protein_coding	0.802232	3.77866e-98	7.22434e-94
ENSG00000119929.12	CUTC	protein_coding	0.802112	4.2435e-98	8.10349e-94
ENSG00000090686.15	USP48	protein_coding	0.802101	4.28844e-98	8.19905e-94
ENSG00000114378.16	HYAL1	protein_coding	0.8021	4.29254e-98	8.19905e-94
ENSG00000125827.8	TMX4	protein_coding	0.8021	4.29348e-98	8.19905e-94
ENSG00000165832.5	TRUB1	protein_coding	0.802062	4.45544e-98	8.52395e-94
ENSG00000013016.15	EHD3	protein_coding	0.802057	4.47473e-98	8.54306e-94
ENSG00000126602.10	TRAP1	protein_coding	0.802041	4.54642e-98	8.69596e-94
ENSG00000047346.12	FAM214A	protein_coding	0.802003	4.71657e-98	9.02086e-94
ENSG00000162813.17	BPNT1	protein_coding	0.80198	4.82182e-98	9.21198e-94
ENSG00000116209.11	TMEM59	protein_coding	0.801971	4.86206e-98	9.28843e-94
ENSG00000118900.14	UBN1	protein_coding	0.801902	5.20042e-98	9.93824e-94
ENSG00000185453.12	C19orf68	protein_coding	0.8019	5.21059e-98	9.95735e-94
ENSG00000130347.12	RTN4IP1	protein_coding	0.801896	5.22814e-98	9.99558e-94
ENSG00000149823.8	VPS51	protein_coding	0.801887	5.27317e-98	1.0072e-93
ENSG00000196693.14	ZNF33B	protein_coding	0.80188	5.31236e-98	1.01485e-93
ENSG00000164983.7	TMEM65	protein_coding	0.801803	5.71992e-98	1.09321e-93
ENSG00000151914.19	DST	protein_coding	0.80176	5.96465e-98	1.13907e-93
ENSG00000125812.15	GZF1	protein_coding	0.801602	6.94171e-98	1.32637e-93
ENSG00000144635.8	DYNC1LI1	protein_coding	0.801572	7.14739e-98	1.36651e-93
ENSG00000110841.13	PPFIBP1	protein_coding	0.801404	8.39759e-98	1.60541e-93
ENSG00000223501.8	VPS52	protein_coding	0.801362	8.74581e-98	1.6723e-93
ENSG00000006712.14	PAF1	protein_coding	0.801349	8.86056e-98	1.69332e-93
ENSG00000060971.17	ACAA1	protein_coding	0.801321	9.09665e-98	1.73919e-93
ENSG00000130723.18	PRRC2B	protein_coding	0.801297	9.31485e-98	1.77933e-93
ENSG00000129691.15	ASH2L	protein_coding	0.801215	1.00782e-97	1.93031e-93
ENSG00000165572.7	KBTBD6	protein_coding	0.801057	1.17237e-97	2.2361e-93
ENSG00000138443.15	ABI2	protein_coding	0.801032	1.20144e-97	2.29344e-93
ENSG00000005469.11	CROT	protein_coding	0.800975	1.26903e-97	2.42722e-93
ENSG00000179195.15	ZNF664	protein_coding	0.800957	1.29039e-97	2.46545e-93
ENSG00000123411.14	IKZF4	protein_coding	0.800949	1.30049e-97	2.48456e-93
ENSG00000107758.15	PPP3CB	protein_coding	0.800881	1.38794e-97	2.65657e-93
ENSG00000261652.2	C15orf65	protein_coding	0.800875	1.39683e-97	2.67568e-93
ENSG00000163939.18	PBRM1	protein_coding	0.800796	1.50682e-97	2.88591e-93
ENSG00000128923.10	MINDY2	protein_coding	0.800785	1.52172e-97	2.90502e-93
ENSG00000164142.15	FAM160A1	protein_coding	0.800731	1.6029e-97	3.05792e-93
ENSG00000164050.12	PLXNB1	protein_coding	0.800724	1.61461e-97	3.07703e-93
ENSG00000068903.19	SIRT2	protein_coding	0.800722	1.61713e-97	3.09614e-93
ENSG00000166578.9	IQCD	protein_coding	0.800687	1.67287e-97	3.1917e-93
ENSG00000112796.9	ENPP5	protein_coding	0.800664	1.70888e-97	3.26815e-93
ENSG00000163864.15	NMNAT3	protein_coding	0.80066	1.71553e-97	3.28726e-93
ENSG00000186591.11	UBE2H	protein_coding	0.800627	1.77083e-97	3.38282e-93
ENSG00000186462.8	NAP1L2	protein_coding	0.800611	1.79919e-97	3.44016e-93
ENSG00000274750.2	HIST1H3E	protein_coding	0.800583	1.84752e-97	3.53572e-93
ENSG00000122642.10	FKBP9	protein_coding	0.800427	2.14455e-97	4.08997e-93
ENSG00000183508.4	FAM46C	protein_coding	0.800399	2.20379e-97	4.20464e-93
ENSG00000162980.16	ARL5A	protein_coding	0.800385	2.23404e-97	4.26198e-93
ENSG00000111670.14	GNPTAB	protein_coding	0.800323	2.36885e-97	4.52954e-93
ENSG00000171033.12	PKIA	protein_coding	0.800276	2.47885e-97	4.73978e-93
ENSG00000181035.13	SLC25A42	protein_coding	0.80025	2.54027e-97	4.85445e-93
ENSG00000100348.9	TXN2	protein_coding	0.800195	2.67887e-97	5.12202e-93
ENSG00000122477.12	LRRC39	protein_coding	0.800109	2.90739e-97	5.56159e-93
