# Supplementary material for: Nrf1 promotes heart regeneration and repair by regulating proteostasis and redox balance
Source: Nat Commun. 2021 Sep 6;12:5270. doi: 10.1038/s41467-021-25653-w (PMC8421386; doi:10.1038/s41467-021-25653-w)
Supplement: Supplementary file 9 — Source Data [file 41467_2021_25653_MOESM9_ESM.xlsx]

## Sheet: Fig. 1c
Fig. 1c	P1	P8
Acta2 expression	21.185	1.766
	23.56	1.976
	17.748	2.893
	18.94	5.911
	19.486	3.021
	12.366	4.498
	15.013	7.789
	16.166	7.597
	8.099	5.406
	8.007	4.317
	20.924	4.051
	19.267	6.907
	3.152	4.863
	3.391	6.383
	2.251	4.125
	3.64	3.602
	15.216	5.104
	4.349	2.836
	13.142	4.168
	5.208	1.163
	13.799	8.288
	7.866	2.485
	5.225	5.062
	6.502	2.838
	7.039	4.338
	7.715	3.862
	15.804	3.703
	12.307	2.101
	7.19	1.348
	7.264
	7.739
	5.983
	3.094
	5.213

## Sheet: Fig. 1q
Fig. 1q
Nrf1 expression	P1	P8
	10.752	6.777
	13.973	7.987
	4.881	3.691
	9.922	7.748
	13.924	8.707
	12.792	4.508
	9.664	8
	12.191	7.127
	8.6	8.327
	8.076	5.782
	5.939	7.561
	14.173	7.04
	14.232	6.316
	9.119	8.202
	14.238	7.446
	6.573	5.102
	10.237	2.747
	15.481	4.821
	7.419	4.163
	10.091	3.386
	5.726	4.013
	6.763	4.658
	7.488	1.601
	7.801	3.361
	6.459	5.756
	6.798	2.548
	3.158	2.889
	6.732	3.53
	6.361	3.665
	5.123	3.112

## Sheet: Fig. 2b
Fig2.b	Fractional shortening (%)
	WT								NRF1 cKO
Sham	56.9	56.2	59.5	58.8					63.6	56.3	61.3	59.2
MI	52.4	47.7	50	54.3	47.4	50.2	52.5	50.6	40	42.6	36.2	34.6	41.4	45.1	38.7

## Sheet: Fig. 2c
Fig. 2c	Ejection fraction (%)
	WT								NRF1 cKO
Sham	88.5	88.2	90.4	90.3					93.1	88.2	91.2	90.1
MI	84.9	78.1	83.4	77.9	80.6	80.6	85.1	84.1	73.3	66	68.3	67.7	73.8	78.3	70.8
	P value	Mean of WT	Mean of NRF1 cKO	Difference	SE of difference	t ratio	df	q value
Sham	0.312168	89.35	90.65	-1.3	1.178	1.103	6	0.157645
MI	7.2e-05	81.84	71.17	10.67	1.869	5.707	13	7.3e-05

## Sheet: Fig. 2f
Fig. 2f	# of pH3+ CMs per section
WT	Nrf1cKO
169	109
143	76
124	94
117	70
88	66
112	93
140	84
114	99
91	107
113	104
100	89
99
Unpaired t test
P value	0.0034
P value summary	**
Significantly different (P < 0.05)?	Yes
One- or two-tailed P value?	Two-tailed
t, df	t=3.304, df=21

## Sheet: Fig. 2g
Fig. 2g	Proteasome activity
WT	Nrf1cKO
0.832117	0.498953
1.22412	0.964864
0.943765	0.435543
0.663528	0.977879
1.37431	0.857736
0.962163	0.491432
Unpaired t test
P value	0.0373
P value summary	*
Significantly different (P < 0.05)?	Yes
One- or two-tailed P value?	One-tailed
t, df	t=1.989, df=10

## Sheet: Fig. 2i
Fig. 2i	Number of CM1-CM5 in each samples
	KOMI	KOSham	WTMI	WTSham
CM1	1308	2619	1415	1098
CM5	355	234	339	89
CM4	118	351	192	192
CM2	67	124	57	27
Chi-square test
KOMI vs KOSham
cluster_id	p_value	negLogPvalue
CM1	0.018467	1.7336
CM5	5.05462e-31	30.2963
CM4	5.6632e-06	5.24694
CM2	0.920277	0.0360815
WTMI vs WTSham
cluster_id	p_value	negLogPvalue
CM1	0.0630376	1.2004
CM5	4.49274e-16	15.3475
CM4	0.00119556	2.92243
CM2	0.118056	0.927911

## Sheet: Fig. 2k
Fig. 2k	Quantification of TUNEL area over total tissue area (%)
	WT			KO
200um below ligation	0.104262	0.0718903	0.0952869	0.113675	0.142593	0.130904
400um below ligation	0.125243	0.0773962	0.103771	0.163066	0.152217	0.145535
600um below ligation	0.135557	0.093375	0.115583	0.185909	0.163824	0.142342
	P value	Mean of WT	Mean of KO	Difference	SE of difference	t ratio	df	q value
200	0.03933	0.09048	0.1291	-0.03858	0.01279	3.016	4	0.048846
400	0.025132	0.1021	0.1536	-0.05147	0.01475	3.49	4	0.048846
600	0.048363	0.1148	0.164	-0.04919	0.01751	2.809	4	0.048846

## Sheet: Fig. 2m
Fig. 2m	Quantification of ROS levels
	WT			Nrf1cKO
Sham	1	1.16147	1.25192	1.42156	0.935616	1.35871
MI	1.41441	1.45835	1.31375	1.7537	1.97292	2.23392
	P value	Mean of WT	Mean of Nrf1cKO	Difference	SE of difference	t ratio	df	q value
Sham	0.583821	1.138	1.239	-0.1008	0.1694	0.5951	4	0.589659
MI	0.015208	1.396	1.987	-0.5913	0.1453	4.071	4	0.03072

## Sheet: Fig. 3d
Fig. 3d	Quantification of infarct area
AAV9-TdTomato	AAV9-Nrf1
45.6	51.6
62.8	38.6
54.8	39.9
54.4	34.8
51.3	40
44.9
Column B	AAV9-Nrf1
vs.	vs.
Column A	AAV9-TdTomato
Unpaired t test
P value	0.0183
P value summary	*
Significantly different (P < 0.05)?	Yes
One- or two-tailed P value?	Two-tailed
t, df	t=2.876, df=9

[truncated: 51 more sheets: Fig. 3e, Fig. 3f, Fig. 3g, Fig. 3i, Fig. 3k, Fig. 4d, Fig. 4e, Fig. 4f, Fig. 4g, Fig. 4h, Fig. 4j, Fig. 5a, Fig. 5b, Fig. 5c, Fig. 5d, Fig. 5e, Fig. 5f, Fig. 5h, Fig. 5i, Fig. 5j …]
